# Supplementary material for: High-Precision Optical Fiber-Based Lickometer
Source: eNeuro. 2024 Jul 16;11(7):ENEURO.0189-24.2024. doi: 10.1523/ENEURO.0189-24.2024 (PMC11258538; doi:10.1523/ENEURO.0189-24.2024)
Supplement: Extended Data — Design files and assembly instructions for the mechanical parts and printed circuit board of the proposed optical lickometer. Download Extended Data, ZIP file. [file eneuro-11-ENEURO.0189-24.2024-s004.zip]

Archive with 45 entries (43 files):
- Assets/lickometer.png
- Bonsai/Behavior_testing_lickometer.bonsai
- Bonsai/desktop.ini
- Bonsai/Fiber_photometry.bonsai
- Bonsai/LICENSE
- Bonsai/Lick_video_validation.bonsai
- Hardware/CAD/
- Hardware/CAD/Acrylic_Plates_Lickometer_5mm_v1.pdf
- Hardware/CAD/Acrylic_Plates_Panel_Mount_Example_5mm_v1.pdf
- Hardware/CAD/Assembly instructions.pdf
- Hardware/CAD/CONTRIB
- Hardware/CAD/LICENSE
- Hardware/CAD/Lickometer_BOM.xlsx
- Hardware/CAD/Lickometer_Dual_Detection_Optical_Fiber_LED_Holder.STL
- Hardware/CAD/Lickometer_Dual_Detection_Optical_Fiber_Photo_Holder.STL
- Hardware/CAD/Lickometer_Dual_Detection_Optical_Fiber-1.STL
- Hardware/CAD/Lickometer_Dual_Detection_Optical_Fiber-2.STL
- Hardware/CAD/Lickometer_Dual_Detection_Optical_Fiber-3.STL
- Hardware/CAD/Lickometer_Dual_Detection_Optical_Fiber-4_F.STL
- Hardware/CAD/Lickometer_Dual_Detection_Optical_Fiber-4_M.STL
- Hardware/CAD/Lickometer_Dual_Detection_Optical_Fiber-5.STL
- Hardware/CAD/Lickometer_Dual_Detection_Optical_Fiber-6.STL
- Hardware/CAD/Lickometer_model_v1.easm
- Hardware/CAD/Lickometer_render_view.png
- Hardware/CAD/README.md
- Hardware/PCB/
- Hardware/PCB/CONTRIB
- Hardware/PCB/LICENSE
- Hardware/PCB/lickometer v1.0 - brd.pdf
- Hardware/PCB/lickometer v1.0 - sch.pdf
- Hardware/PCB/lickometer v1.0.brd
- Hardware/PCB/lickometer v1.0.GBL
- Hardware/PCB/lickometer v1.0.GBO
- Hardware/PCB/lickometer v1.0.GBP
- Hardware/PCB/lickometer v1.0.GBS
- Hardware/PCB/lickometer v1.0.GML
- Hardware/PCB/lickometer v1.0.GTL
- Hardware/PCB/lickometer v1.0.GTO
- Hardware/PCB/lickometer v1.0.GTP
- Hardware/PCB/lickometer v1.0.GTS
- Hardware/PCB/lickometer v1.0.sch
- Hardware/PCB/lickometer v1.0.TXT
- Hardware/PCB/lickometer v1.0_BOM.xlsx
- Hardware/PCB/README
- README.md
