# Supplementary material for: High-Precision Optical Fiber-Based Lickometer
Source: eNeuro. 2024 Jul 16;11(7):ENEURO.0189-24.2024. doi: 10.1523/ENEURO.0189-24.2024 (PMC11258538; doi:10.1523/ENEURO.0189-24.2024)
Supplement: Extended Data — Design files and assembly instructions for the mechanical parts and printed circuit board of the proposed optical lickometer. Download Extended Data, ZIP file. [file eneuro-11-ENEURO.0189-24.2024-s004.zip › Bonsai/Fiber_photometry.bonsai]

<?xml version="1.0" encoding="utf-8"?>
<WorkflowBuilder Version="2.5.1"
                 xmlns:xsi="http://www.w3.org/2001/XMLSchema-instance"
                 xmlns:rx="clr-namespace:Bonsai.Reactive;assembly=Bonsai.Core"
                 xmlns:npm="clr-namespace:Neurophotometrics;assembly=Neurophotometrics"
                 xmlns="https://bonsai-rx.org/2018/workflow">
  <Workflow>
    <Nodes>
      <Expression xsi:type="Combinator">
        <Combinator xsi:type="rx:Timer">
          <rx:DueTime>PT2S</rx:DueTime>
          <rx:Period>PT0S</rx:Period>
        </Combinator>
      </Expression>
      <Expression xsi:type="npm:AcquisitionControl">
        <npm:Streams>Photometry</npm:Streams>
        <npm:Mode>Start</npm:Mode>
      </Expression>
      <Expression xsi:type="SubscribeSubject">
        <Name>File_pref</Name>
      </Expression>
      <Expression xsi:type="PropertyMapping">
        <PropertyMappings>
          <Property Name="FileName" />
        </PropertyMappings>
      </Expression>
      <Expression xsi:type="ExternalizedMapping">
        <Property Name="DueTime" DisplayName="time_photo" />
      </Expression>
      <Expression xsi:type="Combinator">
        <Combinator xsi:type="rx:Timer">
          <rx:DueTime>PT30M5S</rx:DueTime>
          <rx:Period>PT0S</rx:Period>
        </Combinator>
      </Expression>
      <Expression xsi:type="npm:AcquisitionControl">
        <npm:Streams>Photometry</npm:Streams>
        <npm:Mode>Stop</npm:Mode>
      </Expression>
      <Expression xsi:type="Combinator">
        <Combinator xsi:type="rx:Merge" />
      </Expression>
      <Expression xsi:type="Combinator">
        <Combinator xsi:type="npm:FP3002">
          <npm:PortName>COM11</npm:PortName>
          <npm:Regions>
            <npm:RotatedRect>
              <npm:Center>
                <npm:X>1086.5</npm:X>
                <npm:Y>431</npm:Y>
              </npm:Center>
              <npm:Size>
                <npm:Width>73</npm:Width>
                <npm:Height>76</npm:Height>
              </npm:Size>
              <npm:Angle>0</npm:Angle>
            </npm:RotatedRect>
            <npm:RotatedRect>
              <npm:Center>
                <npm:X>1085</npm:X>
                <npm:Y>531</npm:Y>
              </npm:Center>
              <npm:Size>
                <npm:Width>72</npm:Width>
                <npm:Height>72</npm:Height>
              </npm:Size>
              <npm:Angle>0</npm:Angle>
            </npm:RotatedRect>
            <npm:RotatedRect>
              <npm:Center>
                <npm:X>998.5</npm:X>
                <npm:Y>515.5</npm:Y>
              </npm:Center>
              <npm:Size>
                <npm:Width>73</npm:Width>
                <npm:Height>69</npm:Height>
              </npm:Size>
              <npm:Angle>0</npm:Angle>
            </npm:RotatedRect>
            <npm:RotatedRect>
              <npm:Center>
                <npm:X>995.5</npm:X>
                <npm:Y>423</npm:Y>
              </npm:Center>
              <npm:Size>
                <npm:Width>75</npm:Width>
                <npm:Height>74</npm:Height>
              </npm:Size>
              <npm:Angle>0</npm:Angle>
            </npm:RotatedRect>
            <npm:RotatedRect>
              <npm:Center>
                <npm:X>385.5</npm:X>
                <npm:Y>432</npm:Y>
              </npm:Center>
              <npm:Size>
                <npm:Width>67</npm:Width>
                <npm:Height>66</npm:Height>
              </npm:Size>
              <npm:Angle>0</npm:Angle>
            </npm:RotatedRect>
            <npm:RotatedRect>
              <npm:Center>
                <npm:X>384.5</npm:X>
                <npm:Y>522</npm:Y>
              </npm:Center>
              <npm:Size>
                <npm:Width>71</npm:Width>
                <npm:Height>70</npm:Height>
              </npm:Size>
              <npm:Angle>0</npm:Angle>
            </npm:RotatedRect>
            <npm:RotatedRect>
              <npm:Center>
                <npm:X>307</npm:X>
                <npm:Y>501.5</npm:Y>
              </npm:Center>
              <npm:Size>
                <npm:Width>72</npm:Width>
                <npm:Height>69</npm:Height>
              </npm:Size>
              <npm:Angle>0</npm:Angle>
            </npm:RotatedRect>
            <npm:RotatedRect>
              <npm:Center>
                <npm:X>309</npm:X>
                <npm:Y>419</npm:Y>
              </npm:Center>
              <npm:Size>
                <npm:Width>66</npm:Width>
                <npm:Height>68</npm:Height>
              </npm:Size>
              <npm:Angle>0</npm:Angle>
            </npm:RotatedRect>
            <npm:RotatedRect>
              <npm:Center>
                <npm:X>950</npm:X>
                <npm:Y>40</npm:Y>
              </npm:Center>
              <npm:Size>
                <npm:Width>4</npm:Width>
                <npm:Height>4</npm:Height>
              </npm:Size>
              <npm:Angle>0</npm:Angle>
            </npm:RotatedRect>
            <npm:RotatedRect>
              <npm:Center>
                <npm:X>1135.5</npm:X>
                <npm:Y>494.5</npm:Y>
              </npm:Center>
              <npm:Size>
                <npm:Width>1</npm:Width>
                <npm:Height>1</npm:Height>
              </npm:Size>
              <npm:Angle>0</npm:Angle>
            </npm:RotatedRect>
          </npm:Regions>
          <npm:AutoCrop>true</npm:AutoCrop>
          <npm:AcquisitionMode>StartPhotometry</npm:AcquisitionMode>
        </Combinator>
      </Expression>
      <Expression xsi:type="Combinator">
        <Combinator xsi:type="npm:PhotometryData" />
      </Expression>
      <Expression xsi:type="Combinator">
        <Combinator xsi:type="npm:PhotometryWriter">
          <npm:FileName>C:\Users\aDMIN\Desktop\Joaquim\Flavor_nutrient_conditioning\data\Photo\M25602_M25603_2022-05-07-133037_Photo_data.csv</npm:FileName>
          <npm:Suffix>None</npm:Suffix>
          <npm:Buffered>true</npm:Buffered>
          <npm:Overwrite>true</npm:Overwrite>
          <npm:IncludeRegions>true</npm:IncludeRegions>
          <npm:IncludeChart>false</npm:IncludeChart>
        </Combinator>
      </Expression>
      <Expression xsi:type="Combinator">
        <Combinator xsi:type="npm:PhotometryData">
          <npm:Filter>L470</npm:Filter>
        </Combinator>
      </Expression>
      <Expression xsi:type="Combinator">
        <Combinator xsi:type="npm:VisualizeROI">
          <npm:TimeAxisUnits>SysWorkflowStart</npm:TimeAxisUnits>
        </Combinator>
      </Expression>
      <Expression xsi:type="Combinator">
        <Combinator xsi:type="npm:PhotometryData">
          <npm:Filter>L410</npm:Filter>
        </Combinator>
      </Expression>
      <Expression xsi:type="Combinator">
        <Combinator xsi:type="npm:VisualizeROI">
          <npm:TimeAxisUnits>SysWorkflowStart</npm:TimeAxisUnits>
        </Combinator>
      </Expression>
      <Expression xsi:type="Combinator">
        <Combinator xsi:type="rx:Delay">
          <rx:DueTime>PT1S</rx:DueTime>
        </Combinator>
      </Expression>
      <Expression xsi:type="WorkflowOutput" />
      <Expression xsi:type="GroupWorkflow">
        <Name>Constants</Name>
        <Workflow>
          <Nodes>
            <Expression xsi:type="ExternalizedMapping">
              <Property Name="Value" DisplayName="File_photo" />
            </Expression>
            <Expression xsi:type="Combinator">
              <Combinator xsi:type="StringProperty">
                <Value>C:\Users\aDMIN\Desktop\Joaquim\Flavor_nutrient_conditioning\data\Photo\M25602_M25603_2022-05-07-133037_Photo_data.csv</Value>
              </Combinator>
            </Expression>
            <Expression xsi:type="BehaviorSubject">
              <Name>File_pref</Name>
            </Expression>
          </Nodes>
          <Edges>
            <Edge From="0" To="1" Label="Source1" />
            <Edge From="1" To="2" Label="Source1" />
          </Edges>
        </Workflow>
      </Expression>
    </Nodes>
    <Edges>
      <Edge From="0" To="1" Label="Source1" />
      <Edge From="1" To="7" Label="Source1" />
      <Edge From="2" To="3" Label="Source1" />
      <Edge From="3" To="10" Label="Source2" />
      <Edge From="4" To="5" Label="Source1" />
      <Edge From="5" To="6" Label="Source1" />
      <Edge From="5" To="15" Label="Source1" />
      <Edge From="6" To="7" Label="Source2" />
      <Edge From="7" To="8" Label="Source1" />
      <Edge From="8" To="9" Label="Source1" />
      <Edge From="8" To="11" Label="Source1" />
      <Edge From="8" To="13" Label="Source1" />
      <Edge From="9" To="10" Label="Source1" />
      <Edge From="11" To="12" Label="Source1" />
      <Edge From="13" To="14" Label="Source1" />
      <Edge From="15" To="16" Label="Source1" />
    </Edges>
  </Workflow>
</WorkflowBuilder>
