# Supplementary material for: High-Precision Optical Fiber-Based Lickometer
Source: eNeuro. 2024 Jul 16;11(7):ENEURO.0189-24.2024. doi: 10.1523/ENEURO.0189-24.2024 (PMC11258538; doi:10.1523/ENEURO.0189-24.2024)
Supplement: Extended Data — Design files and assembly instructions for the mechanical parts and printed circuit board of the proposed optical lickometer. Download Extended Data, ZIP file. [file eneuro-11-ENEURO.0189-24.2024-s004.zip › Bonsai/Lick_video_validation.bonsai]

<?xml version="1.0" encoding="utf-8"?>
<WorkflowBuilder Version="2.5.1"
                 xmlns:xsi="http://www.w3.org/2001/XMLSchema-instance"
                 xmlns:cf="clr-namespace:Bonsai.Harp.CF;assembly=Bonsai.Harp.CF"
                 xmlns:rx="clr-namespace:Bonsai.Reactive;assembly=Bonsai.Core"
                 xmlns:harp="clr-namespace:Bonsai.Harp;assembly=Bonsai.Harp"
                 xmlns:dsp="clr-namespace:Bonsai.Dsp;assembly=Bonsai.Dsp"
                 xmlns:p1="clr-namespace:Bonsai.Numerics.Distributions;assembly=Bonsai.Numerics"
                 xmlns:sys="clr-namespace:System;assembly=mscorlib"
                 xmlns:p2="clr-namespace:Bonsai.PointGrey;assembly=Bonsai.PointGrey"
                 xmlns:io="clr-namespace:Bonsai.IO;assembly=Bonsai.System"
                 xmlns:cv="clr-namespace:Bonsai.Vision;assembly=Bonsai.Vision"
                 xmlns="https://bonsai-rx.org/2018/workflow">
  <Workflow>
    <Nodes>
      <Expression xsi:type="NestedWorkflow">
        <Name>StartSession</Name>
        <Workflow>
          <Nodes>
            <Expression xsi:type="Combinator">
              <Combinator xsi:type="IntProperty">
                <Value>0</Value>
              </Combinator>
            </Expression>
            <Expression xsi:type="cf:BehaviorCommand">
              <cf:Type>StartCamera</cf:Type>
              <cf:Mask>Digital1</cf:Mask>
            </Expression>
            <Expression xsi:type="Combinator">
              <Combinator xsi:type="IntProperty">
                <Value>0</Value>
              </Combinator>
            </Expression>
            <Expression xsi:type="cf:BehaviorCommand">
              <cf:Type>ClearOutput</cf:Type>
              <cf:Mask>Port1</cf:Mask>
            </Expression>
            <Expression xsi:type="Combinator">
              <Combinator xsi:type="IntProperty">
                <Value>0</Value>
              </Combinator>
            </Expression>
            <Expression xsi:type="cf:BehaviorCommand">
              <cf:Type>ClearOutput</cf:Type>
              <cf:Mask>Port0</cf:Mask>
            </Expression>
            <Expression xsi:type="Combinator">
              <Combinator xsi:type="IntProperty">
                <Value>1500</Value>
              </Combinator>
            </Expression>
            <Expression xsi:type="cf:BehaviorCommand">
              <cf:Type>SetOutput</cf:Type>
              <cf:Mask>Digital2</cf:Mask>
            </Expression>
            <Expression xsi:type="Combinator">
              <Combinator xsi:type="rx:Merge" />
            </Expression>
            <Expression xsi:type="Combinator">
              <Combinator xsi:type="rx:Delay">
                <rx:DueTime>PT3S</rx:DueTime>
              </Combinator>
            </Expression>
            <Expression xsi:type="WorkflowOutput" />
          </Nodes>
          <Edges>
            <Edge From="0" To="1" Label="Source1" />
            <Edge From="1" To="8" Label="Source1" />
            <Edge From="2" To="3" Label="Source1" />
            <Edge From="3" To="8" Label="Source2" />
            <Edge From="4" To="5" Label="Source1" />
            <Edge From="5" To="8" Label="Source3" />
            <Edge From="6" To="7" Label="Source1" />
            <Edge From="7" To="8" Label="Source4" />
            <Edge From="8" To="9" Label="Source1" />
            <Edge From="9" To="10" Label="Source1" />
          </Edges>
        </Workflow>
      </Expression>
      <Expression xsi:type="SubscribeSubject">
        <Name>Commands</Name>
      </Expression>
      <Expression xsi:type="NestedWorkflow">
        <Name>Stop_trigger</Name>
        <Workflow>
          <Nodes>
            <Expression xsi:type="Combinator">
              <Combinator xsi:type="IntProperty">
                <Value>0</Value>
              </Combinator>
            </Expression>
            <Expression xsi:type="cf:BehaviorCommand">
              <cf:Type>StopCamera</cf:Type>
              <cf:Mask>Digital0</cf:Mask>
            </Expression>
            <Expression xsi:type="WorkflowOutput" />
          </Nodes>
          <Edges>
            <Edge From="0" To="1" Label="Source1" />
            <Edge From="1" To="2" Label="Source1" />
          </Edges>
        </Workflow>
      </Expression>
      <Expression xsi:type="Combinator">
        <Combinator xsi:type="rx:Merge" />
      </Expression>
      <Expression xsi:type="Combinator">
        <Combinator xsi:type="harp:Device">
          <harp:DeviceState>Active</harp:DeviceState>
          <harp:DumpRegisters>true</harp:DumpRegisters>
          <harp:LedState>On</harp:LedState>
          <harp:VisualIndicators>On</harp:VisualIndicators>
          <harp:Heartbeat>Disable</harp:Heartbeat>
          <harp:IgnoreErrors>false</harp:IgnoreErrors>
          <harp:PortName>COM10</harp:PortName>
        </Combinator>
      </Expression>
      <Expression xsi:type="MemberSelector">
        <Selector>MessageBytes</Selector>
      </Expression>
      <Expression xsi:type="Combinator">
        <Combinator xsi:type="dsp:MatrixWriter">
          <dsp:Path>M46499_harp_data.bin</dsp:Path>
          <dsp:Suffix>Timestamp</dsp:Suffix>
          <dsp:Overwrite>true</dsp:Overwrite>
          <dsp:Layout>ColumnMajor</dsp:Layout>
        </Combinator>
      </Expression>
      <Expression xsi:type="IncludeWorkflow" Path="Bonsai.Harp:MulticastTimestamp.bonsai">
        <Name>Timestamp</Name>
      </Expression>
      <Expression xsi:type="BehaviorSubject">
        <Name>Events</Name>
      </Expression>
      <Expression xsi:type="Combinator">
        <Combinator xsi:type="harp:CreateHarpMessage">
          <harp:MessageType>Write</harp:MessageType>
          <harp:Address>32</harp:Address>
          <harp:PayloadType>U8</harp:PayloadType>
          <harp:Payload>0</harp:Payload>
        </Combinator>
      </Expression>
      <Expression xsi:type="Combinator">
        <Combinator xsi:type="rx:IgnoreElements" />
      </Expression>
      <Expression xsi:type="BehaviorSubject">
        <Name>Commands</Name>
      </Expression>
      <Expression xsi:type="Combinator">
        <Combinator xsi:type="rx:Timer">
          <rx:DueTime>PT30M</rx:DueTime>
          <rx:Period>PT0S</rx:Period>
        </Combinator>
      </Expression>
      <Expression xsi:type="GroupWorkflow">
        <Name>Session Stop</Name>
        <Workflow>
          <Nodes>
            <Expression xsi:type="WorkflowInput">
              <Name>Source1</Name>
            </Expression>
            <Expression xsi:type="cf:BehaviorCommand">
              <cf:Type>StopCamera</cf:Type>
              <cf:Mask>Digital0</cf:Mask>
            </Expression>
            <Expression xsi:type="cf:BehaviorCommand">
              <cf:Type>ClearOutput</cf:Type>
              <cf:Mask>Port1</cf:Mask>
            </Expression>
            <Expression xsi:type="cf:BehaviorCommand">
              <cf:Type>ClearOutput</cf:Type>
              <cf:Mask>Port0</cf:Mask>
            </Expression>
            <Expression xsi:type="cf:BehaviorCommand">
              <cf:Type>ClearOutput</cf:Type>
              <cf:Mask>Digital2</cf:Mask>
            </Expression>
            <Expression xsi:type="Combinator">
              <Combinator xsi:type="rx:Merge" />
            </Expression>
            <Expression xsi:type="MulticastSubject">
              <Name>Commands</Name>
            </Expression>
            <Expression xsi:type="WorkflowOutput" />
          </Nodes>
          <Edges>
            <Edge From="0" To="1" Label="Source1" />
            <Edge From="0" To="2" Label="Source1" />
            <Edge From="0" To="3" Label="Source1" />
            <Edge From="0" To="4" Label="Source1" />
            <Edge From="1" To="5" Label="Source1" />
            <Edge From="2" To="5" Label="Source2" />
            <Edge From="3" To="5" Label="Source3" />
            <Edge From="4" To="5" Label="Source4" />
            <Edge From="5" To="6" Label="Source1" />
            <Edge From="6" To="7" Label="Source1" />
          </Edges>
        </Workflow>
      </Expression>
      <Expression xsi:type="WorkflowOutput" />
      <Expression xsi:type="Combinator">
        <Combinator xsi:type="BooleanProperty">
          <Value>true</Value>
        </Combinator>
      </Expression>
      <Expression xsi:type="BehaviorSubject">
        <Name>INT</Name>
      </Expression>
      <Expression xsi:type="Combinator">
        <Combinator xsi:type="BooleanProperty">
          <Value>true</Value>
        </Combinator>
      </Expression>
      <Expression xsi:type="Combinator">
        <Combinator xsi:type="rx:Delay">
          <rx:DueTime>PT1S</rx:DueTime>
        </Combinator>
      </Expression>
      <Expression xsi:type="BehaviorSubject">
        <Name>Trial_L</Name>
      </Expression>
      <Expression xsi:type="Combinator">
        <Combinator xsi:type="BooleanProperty">
          <Value>true</Value>
        </Combinator>
      </Expression>
      <Expression xsi:type="Combinator">
        <Combinator xsi:type="rx:Delay">
          <rx:DueTime>PT1S</rx:DueTime>
        </Combinator>
      </Expression>
      <Expression xsi:type="BehaviorSubject">
        <Name>Trial_R</Name>
      </Expression>
      <Expression xsi:type="SubscribeSubject">
        <Name>Trial_L</Name>
      </Expression>
      <Expression xsi:type="Condition">
        <Workflow>
          <Nodes>
            <Expression xsi:type="WorkflowInput">
              <Name>Source1</Name>
            </Expression>
            <Expression xsi:type="WorkflowOutput" />
          </Nodes>
          <Edges>
            <Edge From="0" To="1" Label="Source1" />
          </Edges>
        </Workflow>
      </Expression>
      <Expression xsi:type="SelectMany">
        <Workflow>
          <Nodes>
            <Expression xsi:type="GroupWorkflow">
              <Name>exponential cue time</Name>
              <Workflow>
                <Nodes>
                  <Expression xsi:type="SubscribeSubject">
                    <Name>INT</Name>
                  </Expression>
                  <Expression xsi:type="Condition">
                    <Workflow>
                      <Nodes>
                        <Expression xsi:type="WorkflowInput">
                          <Name>Source1</Name>
                        </Expression>
                        <Expression xsi:type="WorkflowOutput" />
                      </Nodes>
                      <Edges>
                        <Edge From="0" To="1" Label="Source1" />
                      </Edges>
                    </Workflow>
                  </Expression>
                  <Expression xsi:type="SelectMany">
                    <Workflow>
                      <Nodes>
                        <Expression xsi:type="Combinator">
                          <Combinator xsi:type="p1:CreateExponential">
                            <p1:Rate>0.056</p1:Rate>
                          </Combinator>
                        </Expression>
                        <Expression xsi:type="Combinator">
                          <Combinator xsi:type="p1:Sample" />
                        </Expression>
                        <Expression xsi:type="Multiply">
                          <Operand xsi:type="IntProperty">
                            <Value>10000000</Value>
                          </Operand>
                        </Expression>
                        <Expression xsi:type="Condition">
                          <Workflow>
                            <Nodes>
                              <Expression xsi:type="WorkflowInput">
                                <Name>Source1</Name>
                              </Expression>
                              <Expression xsi:type="LessThanOrEqual">
                                <Operand xsi:type="DoubleProperty">
                                  <Value>300000000</Value>
                                </Operand>
                              </Expression>
                              <Expression xsi:type="WorkflowOutput" />
                            </Nodes>
                            <Edges>
                              <Edge From="0" To="1" Label="Source1" />
                              <Edge From="1" To="2" Label="Source1" />
                            </Edges>
                          </Workflow>
                        </Expression>
                        <Expression xsi:type="Condition">
                          <Workflow>
                            <Nodes>
                              <Expression xsi:type="WorkflowInput">
                                <Name>Source1</Name>
                              </Expression>
                              <Expression xsi:type="GreaterThan">
                                <Operand xsi:type="DoubleProperty">
                                  <Value>80000000</Value>
                                </Operand>
                              </Expression>
                              <Expression xsi:type="WorkflowOutput" />
                            </Nodes>
                            <Edges>
                              <Edge From="0" To="1" Label="Source1" />
                              <Edge From="1" To="2" Label="Source1" />
                            </Edges>
                          </Workflow>
                        </Expression>
                        <Expression xsi:type="WorkflowOutput" />
                        <Expression xsi:type="LessThanOrEqual">
                          <Operand xsi:type="DoubleProperty">
                            <Value>80000000</Value>
                          </Operand>
                        </Expression>
                        <Expression xsi:type="MulticastSubject">
                          <Name>INT</Name>
                        </Expression>
                        <Expression xsi:type="GreaterThan">
                          <Operand xsi:type="DoubleProperty">
                            <Value>300000000</Value>
                          </Operand>
                        </Expression>
                        <Expression xsi:type="MulticastSubject">
                          <Name>INT</Name>
                        </Expression>
                      </Nodes>
                      <Edges>
                        <Edge From="0" To="1" Label="Source1" />
                        <Edge From="1" To="2" Label="Source1" />
                        <Edge From="2" To="3" Label="Source1" />
                        <Edge From="2" To="6" Label="Source1" />
                        <Edge From="2" To="8" Label="Source1" />
                        <Edge From="3" To="4" Label="Source1" />
                        <Edge From="4" To="5" Label="Source1" />
                        <Edge From="6" To="7" Label="Source1" />
                        <Edge From="8" To="9" Label="Source1" />
                      </Edges>
                    </Workflow>
                  </Expression>
                  <Expression xsi:type="WorkflowOutput" />
                </Nodes>
                <Edges>
                  <Edge From="0" To="1" Label="Source1" />
                  <Edge From="1" To="2" Label="Source1" />
                  <Edge From="2" To="3" Label="Source1" />
                </Edges>
              </Workflow>
            </Expression>
            <Expression xsi:type="PropertyMapping">
              <PropertyMappings>
                <Property Name="DueTime" />
              </PropertyMappings>
            </Expression>
            <Expression xsi:type="WorkflowInput">
              <Name>Source1</Name>
            </Expression>
            <Expression xsi:type="Combinator">
              <Combinator xsi:type="rx:Delay">
                <rx:DueTime>PT25.3190913S</rx:DueTime>
              </Combinator>
            </Expression>
            <Expression xsi:type="WorkflowOutput" />
          </Nodes>
          <Edges>
            <Edge From="0" To="1" Label="Source1" />
            <Edge From="1" To="3" Label="Source2" />
            <Edge From="2" To="3" Label="Source1" />
            <Edge From="3" To="4" Label="Source1" />
          </Edges>
        </Workflow>
      </Expression>
      <Expression xsi:type="cf:BehaviorCommand">
        <cf:Type>SetOutput</cf:Type>
        <cf:Mask>Port0</cf:Mask>
      </Expression>
      <Expression xsi:type="MulticastSubject">
        <Name>Commands</Name>
      </Expression>
      <Expression xsi:type="Combinator">
        <Combinator xsi:type="rx:Delay">
          <rx:DueTime>PT1S</rx:DueTime>
        </Combinator>
      </Expression>
      <Expression xsi:type="Combinator">
        <Combinator xsi:type="rx:Delay">
          <rx:DueTime>PT0.2S</rx:DueTime>
        </Combinator>
      </Expression>
      <Expression xsi:type="Combinator">
        <Combinator xsi:type="BooleanProperty">
          <Value>true</Value>
        </Combinator>
      </Expression>
      <Expression xsi:type="MulticastSubject">
        <Name>Reward_L</Name>
      </Expression>
      <Expression xsi:type="cf:SyringePumpCommand">
        <cf:Type>EnableProtocol</cf:Type>
      </Expression>
      <Expression xsi:type="MulticastSubject">
        <Name>Commands_L</Name>
      </Expression>
      <Expression xsi:type="BitwiseNot" />
      <Expression xsi:type="MulticastSubject">
        <Name>Trial_L</Name>
      </Expression>
      <Expression xsi:type="SubscribeSubject">
        <Name>Trial_R</Name>
      </Expression>
      <Expression xsi:type="Condition">
        <Workflow>
          <Nodes>
            <Expression xsi:type="WorkflowInput">
              <Name>Source1</Name>
            </Expression>
            <Expression xsi:type="WorkflowOutput" />
          </Nodes>
          <Edges>
            <Edge From="0" To="1" Label="Source1" />
          </Edges>
        </Workflow>
      </Expression>
      <Expression xsi:type="SelectMany">
        <Workflow>
          <Nodes>
            <Expression xsi:type="GroupWorkflow">
              <Name>exponential cue time</Name>
              <Workflow>
                <Nodes>
                  <Expression xsi:type="SubscribeSubject">
                    <Name>INT</Name>
                  </Expression>
                  <Expression xsi:type="Condition">
                    <Workflow>
                      <Nodes>
                        <Expression xsi:type="WorkflowInput">
                          <Name>Source1</Name>
                        </Expression>
                        <Expression xsi:type="WorkflowOutput" />
                      </Nodes>
                      <Edges>
                        <Edge From="0" To="1" Label="Source1" />
                      </Edges>
                    </Workflow>
                  </Expression>
                  <Expression xsi:type="SelectMany">
                    <Workflow>
                      <Nodes>
                        <Expression xsi:type="Combinator">
                          <Combinator xsi:type="p1:CreateExponential">
                            <p1:Rate>0.056</p1:Rate>
                          </Combinator>
                        </Expression>
                        <Expression xsi:type="Combinator">
                          <Combinator xsi:type="p1:Sample" />
                        </Expression>
                        <Expression xsi:type="Multiply">
                          <Operand xsi:type="IntProperty">
                            <Value>10000000</Value>
                          </Operand>
                        </Expression>
                        <Expression xsi:type="Condition">
                          <Workflow>
                            <Nodes>
                              <Expression xsi:type="WorkflowInput">
                                <Name>Source1</Name>
                              </Expression>
                              <Expression xsi:type="LessThanOrEqual">
                                <Operand xsi:type="DoubleProperty">
                                  <Value>300000000</Value>
                                </Operand>
                              </Expression>
                              <Expression xsi:type="WorkflowOutput" />
                            </Nodes>
                            <Edges>
                              <Edge From="0" To="1" Label="Source1" />
                              <Edge From="1" To="2" Label="Source1" />
                            </Edges>
                          </Workflow>
                        </Expression>
                        <Expression xsi:type="Condition">
                          <Workflow>
                            <Nodes>
                              <Expression xsi:type="WorkflowInput">
                                <Name>Source1</Name>
                              </Expression>
                              <Expression xsi:type="GreaterThan">
                                <Operand xsi:type="DoubleProperty">
                                  <Value>80000000</Value>
                                </Operand>
                              </Expression>
                              <Expression xsi:type="WorkflowOutput" />
                            </Nodes>
                            <Edges>
                              <Edge From="0" To="1" Label="Source1" />
                              <Edge From="1" To="2" Label="Source1" />
                            </Edges>
                          </Workflow>
                        </Expression>
                        <Expression xsi:type="WorkflowOutput" />
                        <Expression xsi:type="LessThanOrEqual">
                          <Operand xsi:type="DoubleProperty">
                            <Value>80000000</Value>
                          </Operand>
                        </Expression>
                        <Expression xsi:type="MulticastSubject">
                          <Name>INT</Name>
                        </Expression>
                        <Expression xsi:type="GreaterThan">
                          <Operand xsi:type="DoubleProperty">
                            <Value>300000000</Value>
                          </Operand>
                        </Expression>
                        <Expression xsi:type="MulticastSubject">
                          <Name>INT</Name>
                        </Expression>
                      </Nodes>
                      <Edges>
                        <Edge From="0" To="1" Label="Source1" />
                        <Edge From="1" To="2" Label="Source1" />
                        <Edge From="2" To="3" Label="Source1" />
                        <Edge From="2" To="6" Label="Source1" />
                        <Edge From="2" To="8" Label="Source1" />
                        <Edge From="3" To="4" Label="Source1" />
                        <Edge From="4" To="5" Label="Source1" />
                        <Edge From="6" To="7" Label="Source1" />
                        <Edge From="8" To="9" Label="Source1" />
                      </Edges>
                    </Workflow>
                  </Expression>
                  <Expression xsi:type="WorkflowOutput" />
                </Nodes>
                <Edges>
                  <Edge From="0" To="1" Label="Source1" />
                  <Edge From="1" To="2" Label="Source1" />
                  <Edge From="2" To="3" Label="Source1" />
                </Edges>
              </Workflow>
            </Expression>
            <Expression xsi:type="PropertyMapping">
              <PropertyMappings>
                <Property Name="DueTime" />
              </PropertyMappings>
            </Expression>
            <Expression xsi:type="WorkflowInput">
              <Name>Source1</Name>
            </Expression>
            <Expression xsi:type="Combinator">
              <Combinator xsi:type="rx:Delay">
                <rx:DueTime>PT21.4711003S</rx:DueTime>
              </Combinator>
            </Expression>
            <Expression xsi:type="WorkflowOutput" />
          </Nodes>
          <Edges>
            <Edge From="0" To="1" Label="Source1" />
            <Edge From="1" To="3" Label="Source2" />
            <Edge From="2" To="3" Label="Source1" />
            <Edge From="3" To="4" Label="Source1" />
          </Edges>
        </Workflow>
      </Expression>
      <Expression xsi:type="cf:BehaviorCommand">
        <cf:Type>SetOutput</cf:Type>
        <cf:Mask>Port1</cf:Mask>
      </Expression>
      <Expression xsi:type="MulticastSubject">
        <Name>Commands</Name>
      </Expression>
      <Expression xsi:type="Combinator">
        <Combinator xsi:type="rx:Delay">
          <rx:DueTime>PT1S</rx:DueTime>
        </Combinator>
      </Expression>
      <Expression xsi:type="Combinator">
        <Combinator xsi:type="rx:Delay">
          <rx:DueTime>PT0.2S</rx:DueTime>
        </Combinator>
      </Expression>
      <Expression xsi:type="Combinator">
        <Combinator xsi:type="BooleanProperty">
          <Value>true</Value>
        </Combinator>
      </Expression>
      <Expression xsi:type="MulticastSubject">
        <Name>Reward_R</Name>
      </Expression>
      <Expression xsi:type="cf:SyringePumpCommand">
        <cf:Type>EnableProtocol</cf:Type>
      </Expression>
      <Expression xsi:type="MulticastSubject">
        <Name>Commands_R</Name>
      </Expression>
      <Expression xsi:type="BitwiseNot" />
      <Expression xsi:type="MulticastSubject">
        <Name>Trial_R</Name>
      </Expression>
      <Expression xsi:type="Combinator">
        <Combinator xsi:type="BooleanProperty">
          <Value>false</Value>
        </Combinator>
      </Expression>
      <Expression xsi:type="BehaviorSubject">
        <Name>Reward</Name>
      </Expression>
      <Expression xsi:type="SubscribeSubject">
        <Name>Events</Name>
      </Expression>
      <Expression xsi:type="cf:BehaviorEvent">
        <cf:Type>Input</cf:Type>
        <cf:Mask>Poke0InfraRedBeam</cf:Mask>
      </Expression>
      <Expression xsi:type="BitwiseNot" />
      <Expression xsi:type="BehaviorSubject">
        <Name>Licks_L</Name>
      </Expression>
      <Expression xsi:type="Combinator">
        <Combinator xsi:type="IntProperty">
          <Value>1</Value>
        </Combinator>
      </Expression>
      <Expression xsi:type="rx:Accumulate" />
      <Expression xsi:type="Combinator">
        <Combinator xsi:type="harp:FilterMessage">
          <harp:Address>43</harp:Address>
          <harp:MessageType>Event</harp:MessageType>
        </Combinator>
      </Expression>
      <Expression xsi:type="MemberSelector">
        <Selector>PayloadType,Port,Address,MessageType.value__</Selector>
      </Expression>
      <Expression xsi:type="harp:Parse">
        <harp:Type>U8</harp:Type>
        <harp:IsArray>false</harp:IsArray>
      </Expression>
      <Expression xsi:type="Equal">
        <Operand xsi:type="WorkflowProperty" TypeArguments="sys:Byte">
          <Value>1</Value>
        </Operand>
      </Expression>
      <Expression xsi:type="BehaviorSubject">
        <Name>HE_L</Name>
      </Expression>
      <Expression xsi:type="Combinator">
        <Combinator xsi:type="IntProperty">
          <Value>1</Value>
        </Combinator>
      </Expression>
      <Expression xsi:type="rx:Accumulate" />
      <Expression xsi:type="harp:Parse">
        <harp:Type>U8</harp:Type>
        <harp:IsArray>false</harp:IsArray>
      </Expression>
      <Expression xsi:type="Equal">
        <Operand xsi:type="WorkflowProperty" TypeArguments="sys:Byte">
          <Value>2</Value>
        </Operand>
      </Expression>
      <Expression xsi:type="BehaviorSubject">
        <Name>HE_R</Name>
      </Expression>
      <Expression xsi:type="Combinator">
        <Combinator xsi:type="IntProperty">
          <Value>1</Value>
        </Combinator>
      </Expression>
      <Expression xsi:type="rx:Accumulate" />
      <Expression xsi:type="cf:BehaviorEvent">
        <cf:Type>Input</cf:Type>
        <cf:Mask>Poke1InfraRedBeam</cf:Mask>
      </Expression>
      <Expression xsi:type="BitwiseNot" />
      <Expression xsi:type="BehaviorSubject">
        <Name>Licks_R</Name>
      </Expression>
      <Expression xsi:type="Combinator">
        <Combinator xsi:type="IntProperty">
          <Value>1</Value>
        </Combinator>
      </Expression>
      <Expression xsi:type="rx:Accumulate" />
      <Expression xsi:type="Combinator">
        <Combinator xsi:type="p2:FlyCapture">
          <p2:Index>0</p2:Index>
          <p2:ColorProcessing>Default</p2:ColorProcessing>
          <p2:NumBuffers>10</p2:NumBuffers>
          <p2:GrabMode>BufferFrames</p2:GrabMode>
        </Combinator>
      </Expression>
      <Expression xsi:type="Combinator">
        <Combinator xsi:type="rx:Timer">
          <rx:DueTime>PT1S</rx:DueTime>
          <rx:Period>PT0S</rx:Period>
        </Combinator>
      </Expression>
      <Expression xsi:type="Combinator">
        <Combinator xsi:type="rx:SubscribeWhen" />
      </Expression>
      <Expression xsi:type="MemberSelector">
        <Selector>Image</Selector>
      </Expression>
      <Expression xsi:type="Combinator">
        <Combinator xsi:type="cv:VideoWriter">
          <cv:FileName>M46499_movie.avi</cv:FileName>
          <cv:Suffix>Timestamp</cv:Suffix>
          <cv:Buffered>true</cv:Buffered>
          <cv:Overwrite>true</cv:Overwrite>
          <cv:FourCC>FMP4</cv:FourCC>
          <cv:FrameRate>30</cv:FrameRate>
          <cv:FrameSize>
            <cv:Width>0</cv:Width>
            <cv:Height>0</cv:Height>
          </cv:FrameSize>
          <cv:ResizeInterpolation>NearestNeighbor</cv:ResizeInterpolation>
        </Combinator>
      </Expression>
      <Expression xsi:type="MemberSelector">
        <Selector>Metadata.embeddedTimeStamp,Metadata.embeddedFrameCounter</Selector>
      </Expression>
      <Expression xsi:type="IncludeWorkflow" Path="Bonsai.Harp:WithLatestTimestamp.bonsai">
        <Name>Timestamp</Name>
      </Expression>
      <Expression xsi:type="io:CsvWriter">
        <io:FileName>M46499_Movie_timestamps.csv</io:FileName>
        <io:Append>false</io:Append>
        <io:Overwrite>true</io:Overwrite>
        <io:Suffix>Timestamp</io:Suffix>
        <io:IncludeHeader>false</io:IncludeHeader>
        <io:CompatibilityMode>true</io:CompatibilityMode>
      </Expression>
      <Expression xsi:type="GroupWorkflow">
        <Name>Constants</Name>
        <Workflow>
          <Nodes />
          <Edges />
        </Workflow>
      </Expression>
      <Expression xsi:type="IncludeWorkflow" Path="Bonsai.Harp:TimestampSubject.bonsai">
        <Name>Timestamp</Name>
      </Expression>
      <Expression xsi:type="SubscribeSubject">
        <Name>Commands_L</Name>
      </Expression>
      <Expression xsi:type="Combinator">
        <Combinator xsi:type="harp:Device">
          <harp:DeviceState>Active</harp:DeviceState>
          <harp:DumpRegisters>true</harp:DumpRegisters>
          <harp:LedState>On</harp:LedState>
          <harp:VisualIndicators>On</harp:VisualIndicators>
          <harp:Heartbeat>Disable</harp:Heartbeat>
          <harp:IgnoreErrors>false</harp:IgnoreErrors>
          <harp:PortName>COM16</harp:PortName>
        </Combinator>
      </Expression>
      <Expression xsi:type="BehaviorSubject">
        <Name>Events_L</Name>
      </Expression>
      <Expression xsi:type="MemberSelector">
        <Selector>MessageBytes</Selector>
      </Expression>
      <Expression xsi:type="Combinator">
        <Combinator xsi:type="dsp:MatrixWriter">
          <dsp:Path>M46499_L_syr.bin</dsp:Path>
          <dsp:Suffix>Timestamp</dsp:Suffix>
          <dsp:Overwrite>true</dsp:Overwrite>
          <dsp:Layout>ColumnMajor</dsp:Layout>
        </Combinator>
      </Expression>
      <Expression xsi:type="Combinator">
        <Combinator xsi:type="harp:CreateHarpMessage">
          <harp:MessageType>Write</harp:MessageType>
          <harp:Address>32</harp:Address>
          <harp:PayloadType>U8</harp:PayloadType>
          <harp:Payload>0</harp:Payload>
        </Combinator>
      </Expression>
      <Expression xsi:type="Combinator">
        <Combinator xsi:type="rx:IgnoreElements" />
      </Expression>
      <Expression xsi:type="BehaviorSubject">
        <Name>Commands_L</Name>
      </Expression>
      <Expression xsi:type="SubscribeSubject">
        <Name>Commands_R</Name>
      </Expression>
      <Expression xsi:type="Combinator">
        <Combinator xsi:type="harp:Device">
          <harp:DeviceState>Active</harp:DeviceState>
          <harp:DumpRegisters>true</harp:DumpRegisters>
          <harp:LedState>On</harp:LedState>
          <harp:VisualIndicators>On</harp:VisualIndicators>
          <harp:Heartbeat>Disable</harp:Heartbeat>
          <harp:IgnoreErrors>false</harp:IgnoreErrors>
          <harp:PortName>COM17</harp:PortName>
        </Combinator>
      </Expression>
      <Expression xsi:type="BehaviorSubject">
        <Name>Events_R</Name>
      </Expression>
      <Expression xsi:type="MemberSelector">
        <Selector>MessageBytes</Selector>
      </Expression>
      <Expression xsi:type="Combinator">
        <Combinator xsi:type="dsp:MatrixWriter">
          <dsp:Path>M46499_R_syr.bin</dsp:Path>
          <dsp:Suffix>Timestamp</dsp:Suffix>
          <dsp:Overwrite>true</dsp:Overwrite>
          <dsp:Layout>ColumnMajor</dsp:Layout>
        </Combinator>
      </Expression>
      <Expression xsi:type="Combinator">
        <Combinator xsi:type="harp:CreateHarpMessage">
          <harp:MessageType>Write</harp:MessageType>
          <harp:Address>32</harp:Address>
          <harp:PayloadType>U8</harp:PayloadType>
          <harp:Payload>0</harp:Payload>
        </Combinator>
      </Expression>
      <Expression xsi:type="Combinator">
        <Combinator xsi:type="rx:IgnoreElements" />
      </Expression>
      <Expression xsi:type="BehaviorSubject">
        <Name>Commands_R</Name>
      </Expression>
      <Expression xsi:type="Combinator">
        <Combinator xsi:type="BooleanProperty">
          <Value>false</Value>
        </Combinator>
      </Expression>
      <Expression xsi:type="BehaviorSubject">
        <Name>Reward_L</Name>
      </Expression>
      <Expression xsi:type="Combinator">
        <Combinator xsi:type="BooleanProperty">
          <Value>false</Value>
        </Combinator>
      </Expression>
      <Expression xsi:type="BehaviorSubject">
        <Name>Reward_R</Name>
      </Expression>
      <Expression xsi:type="SubscribeSubject">
        <Name>Reward_L</Name>
      </Expression>
      <Expression xsi:type="SubscribeSubject">
        <Name>Licks_L</Name>
      </Expression>
      <Expression xsi:type="Condition">
        <Workflow>
          <Nodes>
            <Expression xsi:type="WorkflowInput">
              <Name>Source1</Name>
            </Expression>
            <Expression xsi:type="WorkflowOutput" />
          </Nodes>
          <Edges>
            <Edge From="0" To="1" Label="Source1" />
          </Edges>
        </Workflow>
      </Expression>
      <Expression xsi:type="Combinator">
        <Combinator xsi:type="rx:WithLatestFrom" />
      </Expression>
      <Expression xsi:type="LogicalAnd" />
      <Expression xsi:type="Condition">
        <Workflow>
          <Nodes>
            <Expression xsi:type="WorkflowInput">
              <Name>Source1</Name>
            </Expression>
            <Expression xsi:type="WorkflowOutput" />
          </Nodes>
          <Edges>
            <Edge From="0" To="1" Label="Source1" />
          </Edges>
        </Workflow>
      </Expression>
      <Expression xsi:type="BitwiseNot" />
      <Expression xsi:type="MulticastSubject">
        <Name>Reward_L</Name>
      </Expression>
      <Expression xsi:type="Combinator">
        <Combinator xsi:type="IntProperty">
          <Value>1</Value>
        </Combinator>
      </Expression>
      <Expression xsi:type="rx:Accumulate" />
      <Expression xsi:type="Combinator">
        <Combinator xsi:type="rx:Delay">
          <rx:DueTime>PT1S</rx:DueTime>
        </Combinator>
      </Expression>
      <Expression xsi:type="cf:SyringePumpCommand">
        <cf:Type>EnableProtocol</cf:Type>
      </Expression>
      <Expression xsi:type="MulticastSubject">
        <Name>Commands_L</Name>
      </Expression>
      <Expression xsi:type="cf:BehaviorCommand">
        <cf:Type>ClearOutput</cf:Type>
        <cf:Mask>Port0</cf:Mask>
      </Expression>
      <Expression xsi:type="MulticastSubject">
        <Name>Commands</Name>
      </Expression>
      <Expression xsi:type="Combinator">
        <Combinator xsi:type="rx:Delay">
          <rx:DueTime>PT0.5S</rx:DueTime>
        </Combinator>
      </Expression>
      <Expression xsi:type="MulticastSubject">
        <Name>INT</Name>
      </Expression>
      <Expression xsi:type="Combinator">
        <Combinator xsi:type="rx:Delay">
          <rx:DueTime>PT0.5S</rx:DueTime>
        </Combinator>
      </Expression>
      <Expression xsi:type="MulticastSubject">
        <Name>Trial_L</Name>
      </Expression>
      <Expression xsi:type="SubscribeSubject">
        <Name>Reward_R</Name>
      </Expression>
      <Expression xsi:type="SubscribeSubject">
        <Name>Licks_R</Name>
      </Expression>
      <Expression xsi:type="Condition">
        <Workflow>
          <Nodes>
            <Expression xsi:type="WorkflowInput">
              <Name>Source1</Name>
            </Expression>
            <Expression xsi:type="WorkflowOutput" />
          </Nodes>
          <Edges>
            <Edge From="0" To="1" Label="Source1" />
          </Edges>
        </Workflow>
      </Expression>
      <Expression xsi:type="Combinator">
        <Combinator xsi:type="rx:WithLatestFrom" />
      </Expression>
      <Expression xsi:type="LogicalAnd" />
      <Expression xsi:type="Condition">
        <Workflow>
          <Nodes>
            <Expression xsi:type="WorkflowInput">
              <Name>Source1</Name>
            </Expression>
            <Expression xsi:type="WorkflowOutput" />
          </Nodes>
          <Edges>
            <Edge From="0" To="1" Label="Source1" />
          </Edges>
        </Workflow>
      </Expression>
      <Expression xsi:type="BitwiseNot" />
      <Expression xsi:type="MulticastSubject">
        <Name>Reward_R</Name>
      </Expression>
      <Expression xsi:type="Combinator">
        <Combinator xsi:type="IntProperty">
          <Value>1</Value>
        </Combinator>
      </Expression>
      <Expression xsi:type="rx:Accumulate" />
      <Expression xsi:type="Combinator">
        <Combinator xsi:type="rx:Delay">
          <rx:DueTime>PT1S</rx:DueTime>
        </Combinator>
      </Expression>
      <Expression xsi:type="cf:SyringePumpCommand">
        <cf:Type>EnableProtocol</cf:Type>
      </Expression>
      <Expression xsi:type="MulticastSubject">
        <Name>Commands_R</Name>
      </Expression>
      <Expression xsi:type="cf:BehaviorCommand">
        <cf:Type>ClearOutput</cf:Type>
        <cf:Mask>Port1</cf:Mask>
      </Expression>
      <Expression xsi:type="MulticastSubject">
        <Name>Commands</Name>
      </Expression>
      <Expression xsi:type="Combinator">
        <Combinator xsi:type="rx:Delay">
          <rx:DueTime>PT0.5S</rx:DueTime>
        </Combinator>
      </Expression>
      <Expression xsi:type="MulticastSubject">
        <Name>INT</Name>
      </Expression>
      <Expression xsi:type="Combinator">
        <Combinator xsi:type="rx:Delay">
          <rx:DueTime>PT0.5S</rx:DueTime>
        </Combinator>
      </Expression>
      <Expression xsi:type="MulticastSubject">
        <Name>Trial_R</Name>
      </Expression>
    </Nodes>
    <Edges>
      <Edge From="0" To="3" Label="Source2" />
      <Edge From="1" To="3" Label="Source1" />
      <Edge From="2" To="3" Label="Source3" />
      <Edge From="3" To="4" Label="Source1" />
      <Edge From="4" To="5" Label="Source1" />
      <Edge From="4" To="7" Label="Source1" />
      <Edge From="4" To="8" Label="Source1" />
      <Edge From="5" To="6" Label="Source1" />
      <Edge From="9" To="10" Label="Source1" />
      <Edge From="10" To="11" Label="Source1" />
      <Edge From="12" To="13" Label="Source1" />
      <Edge From="13" To="14" Label="Source1" />
      <Edge From="15" To="16" Label="Source1" />
      <Edge From="17" To="18" Label="Source1" />
      <Edge From="18" To="19" Label="Source1" />
      <Edge From="20" To="21" Label="Source1" />
      <Edge From="21" To="22" Label="Source1" />
      <Edge From="23" To="24" Label="Source1" />
      <Edge From="24" To="25" Label="Source1" />
      <Edge From="25" To="26" Label="Source1" />
      <Edge From="25" To="28" Label="Source1" />
      <Edge From="25" To="34" Label="Source1" />
      <Edge From="26" To="27" Label="Source1" />
      <Edge From="28" To="29" Label="Source1" />
      <Edge From="28" To="32" Label="Source1" />
      <Edge From="29" To="30" Label="Source1" />
      <Edge From="30" To="31" Label="Source1" />
      <Edge From="32" To="33" Label="Source1" />
      <Edge From="34" To="35" Label="Source1" />
      <Edge From="36" To="37" Label="Source1" />
      <Edge From="37" To="38" Label="Source1" />
      <Edge From="38" To="39" Label="Source1" />
      <Edge From="38" To="41" Label="Source1" />
      <Edge From="38" To="47" Label="Source1" />
      <Edge From="39" To="40" Label="Source1" />
      <Edge From="41" To="42" Label="Source1" />
      <Edge From="41" To="45" Label="Source1" />
      <Edge From="42" To="43" Label="Source1" />
      <Edge From="43" To="44" Label="Source1" />
      <Edge From="45" To="46" Label="Source1" />
      <Edge From="47" To="48" Label="Source1" />
      <Edge From="49" To="50" Label="Source1" />
      <Edge From="51" To="52" Label="Source1" />
      <Edge From="51" To="57" Label="Source1" />
      <Edge From="51" To="69" Label="Source1" />
      <Edge From="52" To="53" Label="Source1" />
      <Edge From="53" To="54" Label="Source1" />
      <Edge From="54" To="55" Label="Source1" />
      <Edge From="55" To="56" Label="Source1" />
      <Edge From="57" To="58" Label="Source1" />
      <Edge From="57" To="59" Label="Source1" />
      <Edge From="57" To="64" Label="Source1" />
      <Edge From="59" To="60" Label="Source1" />
      <Edge From="60" To="61" Label="Source1" />
      <Edge From="61" To="62" Label="Source1" />
      <Edge From="62" To="63" Label="Source1" />
      <Edge From="64" To="65" Label="Source1" />
      <Edge From="65" To="66" Label="Source1" />
      <Edge From="66" To="67" Label="Source1" />
      <Edge From="67" To="68" Label="Source1" />
      <Edge From="69" To="70" Label="Source1" />
      <Edge From="70" To="71" Label="Source1" />
      <Edge From="71" To="72" Label="Source1" />
      <Edge From="72" To="73" Label="Source1" />
      <Edge From="74" To="76" Label="Source1" />
      <Edge From="75" To="76" Label="Source2" />
      <Edge From="76" To="77" Label="Source1" />
      <Edge From="76" To="79" Label="Source1" />
      <Edge From="77" To="78" Label="Source1" />
      <Edge From="79" To="80" Label="Source1" />
      <Edge From="80" To="81" Label="Source1" />
      <Edge From="84" To="85" Label="Source1" />
      <Edge From="85" To="86" Label="Source1" />
      <Edge From="85" To="87" Label="Source1" />
      <Edge From="87" To="88" Label="Source1" />
      <Edge From="89" To="90" Label="Source1" />
      <Edge From="90" To="91" Label="Source1" />
      <Edge From="92" To="93" Label="Source1" />
      <Edge From="93" To="94" Label="Source1" />
      <Edge From="93" To="95" Label="Source1" />
      <Edge From="95" To="96" Label="Source1" />
      <Edge From="97" To="98" Label="Source1" />
      <Edge From="98" To="99" Label="Source1" />
      <Edge From="100" To="101" Label="Source1" />
      <Edge From="102" To="103" Label="Source1" />
      <Edge From="104" To="107" Label="Source2" />
      <Edge From="105" To="106" Label="Source1" />
      <Edge From="106" To="107" Label="Source1" />
      <Edge From="107" To="108" Label="Source1" />
      <Edge From="108" To="109" Label="Source1" />
      <Edge From="109" To="110" Label="Source1" />
      <Edge From="109" To="114" Label="Source1" />
      <Edge From="109" To="117" Label="Source1" />
      <Edge From="109" To="119" Label="Source1" />
      <Edge From="110" To="111" Label="Source1" />
      <Edge From="111" To="112" Label="Source1" />
      <Edge From="112" To="113" Label="Source1" />
      <Edge From="114" To="115" Label="Source1" />
      <Edge From="115" To="116" Label="Source1" />
      <Edge From="117" To="118" Label="Source1" />
      <Edge From="119" To="120" Label="Source1" />
      <Edge From="120" To="121" Label="Source1" />
      <Edge From="121" To="122" Label="Source1" />
      <Edge From="123" To="126" Label="Source2" />
      <Edge From="124" To="125" Label="Source1" />
      <Edge From="125" To="126" Label="Source1" />
      <Edge From="126" To="127" Label="Source1" />
      <Edge From="127" To="128" Label="Source1" />
      <Edge From="128" To="129" Label="Source1" />
      <Edge From="128" To="133" Label="Source1" />
      <Edge From="128" To="136" Label="Source1" />
      <Edge From="128" To="138" Label="Source1" />
      <Edge From="129" To="130" Label="Source1" />
      <Edge From="130" To="131" Label="Source1" />
      <Edge From="131" To="132" Label="Source1" />
      <Edge From="133" To="134" Label="Source1" />
      <Edge From="134" To="135" Label="Source1" />
      <Edge From="136" To="137" Label="Source1" />
      <Edge From="138" To="139" Label="Source1" />
      <Edge From="139" To="140" Label="Source1" />
      <Edge From="140" To="141" Label="Source1" />
    </Edges>
  </Workflow>
</WorkflowBuilder>
