# Supplementary material for: High-Precision Optical Fiber-Based Lickometer
Source: eNeuro. 2024 Jul 16;11(7):ENEURO.0189-24.2024. doi: 10.1523/ENEURO.0189-24.2024 (PMC11258538; doi:10.1523/ENEURO.0189-24.2024)
Supplement: Extended Data — Design files and assembly instructions for the mechanical parts and printed circuit board of the proposed optical lickometer. Download Extended Data, ZIP file. [file eneuro-11-ENEURO.0189-24.2024-s004.zip › Hardware/CAD/Lickometer_BOM.xlsx]

## Sheet: lickometer
	Part(s)	Quantity	Description	Distributor	Part. No.	Price/Unit	Total Price
	Support acrylic	1	5mm matte white acrylic sheet	Dagol	-	2.5	2.5
	Support / structure	9	M3 x 12 countersunk screw PZ	RS	158-3578	0.0957	0.8613
	e-board support / structure	8	M3 x 12 mm nylon screw phillips	DigiKey	145-50M030050P012-ND	0.13	1.04
	e-board support / structure	4	Plain nylon hex nut	RS	232-6936	0.142	0.568
	Structure	11	Square nut	RS	837-262	0.1	1.1
	Structure	2	M3 x 20 mm steel hex socket cap screw	RS	293-319	0.2727	0.5454
	Structure	2	M3 x 10 mm FF Hex Spacer nylon	Digikey	RPC3120-ND	0.69	1.38
	Structure	1	Blunt needle 16G 1.5"	SAI infusion technologies	847.356.0321	0.6702	0.6702
	Structure	2	Optic fiber jacket 500 um #57097 - length 56mm	Edmund Optics	#57097	0.112	0.224
	Structure	2	Optic fiber jacket 500 um #57097 - length 65mm	Edmund Optics	#57097	0.13	0.26
	Structure	1	Flexible silicone tube, 1.6mm ID, 4.8mm OD, clear	RS	667-8441	0.011	0.011
	Structure	1	3D printed 7 parts - same batch possible - all same grey color or white	3D service	-	20	20
	Structure	1	3D printed 1 translucent part - optional feature to use with the LED	3D service	-	10	10
	Components
						Total	39.1599
