# Supplementary material for: High-Precision Optical Fiber-Based Lickometer
Source: eNeuro. 2024 Jul 16;11(7):ENEURO.0189-24.2024. doi: 10.1523/ENEURO.0189-24.2024 (PMC11258538; doi:10.1523/ENEURO.0189-24.2024)
Supplement: Extended Data — Design files and assembly instructions for the mechanical parts and printed circuit board of the proposed optical lickometer. Download Extended Data, ZIP file. [file eneuro-11-ENEURO.0189-24.2024-s004.zip › Hardware/PCB/lickometer v1.0.brd]

<?xml version="1.0" encoding="utf-8"?>
<!DOCTYPE eagle SYSTEM "eagle.dtd">
<eagle version="9.6.2">
<drawing>
<settings>
<setting alwaysvectorfont="no"/>
<setting keepoldvectorfont="yes"/>
<setting verticaltext="up"/>
</settings>
<grid distance="19.6850394" unitdist="mil" unit="mil" style="lines" multiple="1" display="yes" altdistance="0.1" altunitdist="mil" altunit="mm"/>
<layers>
<layer number="1" name="Top" color="4" fill="1" visible="yes" active="yes"/>
<layer number="2" name="Route2" color="1" fill="3" visible="no" active="no"/>
<layer number="3" name="Route3" color="4" fill="3" visible="no" active="no"/>
<layer number="4" name="Route4" color="1" fill="4" visible="no" active="no"/>
<layer number="5" name="Route5" color="4" fill="4" visible="no" active="no"/>
<layer number="6" name="Route6" color="1" fill="8" visible="no" active="no"/>
<layer number="7" name="Route7" color="4" fill="8" visible="no" active="no"/>
<layer number="8" name="Route8" color="1" fill="2" visible="no" active="no"/>
<layer number="9" name="Route9" color="4" fill="2" visible="no" active="no"/>
<layer number="10" name="Route10" color="1" fill="7" visible="no" active="no"/>
<layer number="11" name="Route11" color="4" fill="7" visible="no" active="no"/>
<layer number="12" name="Route12" color="1" fill="5" visible="no" active="no"/>
<layer number="13" name="Route13" color="4" fill="5" visible="no" active="no"/>
<layer number="14" name="Route14" color="1" fill="6" visible="no" active="no"/>
<layer number="15" name="Route15" color="4" fill="6" visible="no" active="no"/>
<layer number="16" name="Bottom" color="1" fill="1" visible="yes" active="yes"/>
<layer number="17" name="Pads" color="2" fill="1" visible="yes" active="yes"/>
<layer number="18" name="Vias" color="2" fill="1" visible="yes" active="yes"/>
<layer number="19" name="Unrouted" color="6" fill="1" visible="yes" active="yes"/>
<layer number="20" name="Dimension" color="10" fill="1" visible="yes" active="yes"/>
<layer number="21" name="tPlace" color="7" fill="1" visible="yes" active="yes"/>
<layer number="22" name="bPlace" color="7" fill="1" visible="yes" active="yes"/>
<layer number="23" name="tOrigins" color="15" fill="1" visible="yes" active="yes"/>
<layer number="24" name="bOrigins" color="15" fill="1" visible="yes" active="yes"/>
<layer number="25" name="tNames" color="7" fill="1" visible="yes" active="yes"/>
<layer number="26" name="bNames" color="7" fill="1" visible="yes" active="yes"/>
<layer number="27" name="tValues" color="7" fill="1" visible="no" active="yes"/>
<layer number="28" name="bValues" color="7" fill="1" visible="no" active="yes"/>
<layer number="29" name="tStop" color="7" fill="3" visible="yes" active="yes"/>
<layer number="30" name="bStop" color="7" fill="6" visible="yes" active="yes"/>
<layer number="31" name="tCream" color="7" fill="4" visible="yes" active="yes"/>
<layer number="32" name="bCream" color="7" fill="5" visible="yes" active="yes"/>
<layer number="33" name="tFinish" color="6" fill="3" visible="yes" active="yes"/>
<layer number="34" name="bFinish" color="6" fill="6" visible="yes" active="yes"/>
<layer number="35" name="tGlue" color="7" fill="4" visible="yes" active="yes"/>
<layer number="36" name="bGlue" color="7" fill="5" visible="yes" active="yes"/>
<layer number="37" name="tTest" color="7" fill="1" visible="yes" active="yes"/>
<layer number="38" name="bTest" color="7" fill="1" visible="yes" active="yes"/>
<layer number="39" name="tKeepout" color="4" fill="11" visible="yes" active="yes"/>
<layer number="40" name="bKeepout" color="1" fill="11" visible="yes" active="yes"/>
<layer number="41" name="tRestrict" color="4" fill="10" visible="yes" active="yes"/>
<layer number="42" name="bRestrict" color="1" fill="10" visible="yes" active="yes"/>
<layer number="43" name="vRestrict" color="2" fill="10" visible="yes" active="yes"/>
<layer number="44" name="Drills" color="7" fill="1" visible="yes" active="yes"/>
<layer number="45" name="Holes" color="7" fill="1" visible="yes" active="yes"/>
<layer number="46" name="Milling" color="3" fill="1" visible="yes" active="yes"/>
<layer number="47" name="Measures" color="7" fill="1" visible="yes" active="yes"/>
<layer number="48" name="Document" color="7" fill="1" visible="yes" active="yes"/>
<layer number="49" name="Reference" color="7" fill="1" visible="yes" active="yes"/>
<layer number="50" name="dxf" color="7" fill="1" visible="no" active="no"/>
<layer number="51" name="tDocu" color="7" fill="1" visible="yes" active="yes"/>
<layer number="52" name="bDocu" color="7" fill="1" visible="yes" active="yes"/>
<layer number="53" name="tGND_GNDA" color="7" fill="9" visible="no" active="no"/>
<layer number="54" name="bGND_GNDA" color="1" fill="9" visible="no" active="no"/>
<layer number="56" name="wert" color="7" fill="1" visible="no" active="no"/>
<layer number="57" name="tCAD" color="7" fill="1" visible="no" active="no"/>
<layer number="59" name="tCarbon" color="7" fill="1" visible="no" active="no"/>
<layer number="60" name="bCarbon" color="7" fill="1" visible="no" active="no"/>
<layer number="88" name="SimResults" color="9" fill="1" visible="no" active="no"/>
<layer number="89" name="SimProbes" color="9" fill="1" visible="no" active="no"/>
<layer number="90" name="Modules" color="7" fill="1" visible="no" active="no"/>
<layer number="91" name="Nets" color="2" fill="1" visible="no" active="no"/>
<layer number="92" name="Busses" color="1" fill="1" visible="no" active="no"/>
<layer number="93" name="Pins" color="2" fill="1" visible="no" active="no"/>
<layer number="94" name="Symbols" color="4" fill="1" visible="no" active="no"/>
<layer number="95" name="Names" color="7" fill="1" visible="no" active="no"/>
<layer number="96" name="Values" color="7" fill="1" visible="no" active="no"/>
<layer number="97" name="Info" color="7" fill="1" visible="no" active="no"/>
<layer number="98" name="Guide" color="6" fill="1" visible="no" active="no"/>
<layer number="99" name="SpiceOrder" color="7" fill="1" visible="no" active="no"/>
<layer number="100" name="Muster" color="7" fill="1" visible="no" active="no"/>
<layer number="101" name="Patch_Top" color="12" fill="4" visible="yes" active="yes"/>
<layer number="102" name="Vscore" color="7" fill="1" visible="yes" active="yes"/>
<layer number="103" name="tMap" color="7" fill="1" visible="yes" active="yes"/>
<layer number="104" name="Name" color="7" fill="1" visible="yes" active="yes"/>
<layer number="105" name="tPlate" color="7" fill="1" visible="yes" active="yes"/>
<layer number="106" name="bPlate" color="7" fill="1" visible="yes" active="yes"/>
<layer number="107" name="Crop" color="7" fill="1" visible="yes" active="yes"/>
<layer number="108" name="tplace-old" color="10" fill="1" visible="yes" active="yes"/>
<layer number="109" name="ref-old" color="11" fill="1" visible="yes" active="yes"/>
<layer number="110" name="fp0" color="7" fill="1" visible="yes" active="yes"/>
<layer number="111" name="LPC17xx" color="7" fill="1" visible="yes" active="yes"/>
<layer number="112" name="tSilk" color="7" fill="1" visible="yes" active="yes"/>
<layer number="113" name="IDFDebug" color="4" fill="1" visible="yes" active="yes"/>
<layer number="116" name="Patch_BOT" color="9" fill="4" visible="yes" active="yes"/>
<layer number="118" name="RECTANGLE_PADS" color="4" fill="1" visible="yes" active="yes"/>
<layer number="121" name="_tsilk" color="7" fill="1" visible="yes" active="yes"/>
<layer number="122" name="_bsilk" color="7" fill="1" visible="yes" active="yes"/>
<layer number="123" name="tTestmark" color="7" fill="1" visible="yes" active="yes"/>
<layer number="124" name="bTestmark" color="7" fill="1" visible="yes" active="yes"/>
<layer number="125" name="_tNames" color="14" fill="1" visible="yes" active="yes"/>
<layer number="126" name="_bNames" color="7" fill="1" visible="yes" active="yes"/>
<layer number="127" name="_tValues" color="7" fill="1" visible="yes" active="yes"/>
<layer number="128" name="_bValues" color="7" fill="1" visible="yes" active="yes"/>
<layer number="129" name="Mask" color="7" fill="1" visible="yes" active="yes"/>
<layer number="131" name="tAdjust" color="7" fill="1" visible="yes" active="yes"/>
<layer number="132" name="bAdjust" color="7" fill="1" visible="yes" active="yes"/>
<layer number="144" name="Drill_legend" color="7" fill="1" visible="yes" active="yes"/>
<layer number="146" name="externalDimension" color="7" fill="1" visible="yes" active="yes"/>
<layer number="148" name="vcut" color="7" fill="1" visible="yes" active="yes"/>
<layer number="149" name="breakRouting" color="7" fill="1" visible="yes" active="yes"/>
<layer number="150" name="Notes" color="7" fill="1" visible="yes" active="yes"/>
<layer number="151" name="HeatSink" color="7" fill="1" visible="yes" active="yes"/>
<layer number="152" name="_bDocu" color="7" fill="1" visible="yes" active="yes"/>
<layer number="153" name="FabDoc1" color="6" fill="1" visible="no" active="no"/>
<layer number="154" name="FabDoc2" color="2" fill="1" visible="no" active="no"/>
<layer number="155" name="FabDoc3" color="7" fill="15" visible="no" active="no"/>
<layer number="180" name="vCut" color="14" fill="1" visible="yes" active="yes"/>
<layer number="181" name="Dim" color="13" fill="1" visible="yes" active="yes"/>
<layer number="199" name="Contour" color="7" fill="1" visible="yes" active="yes"/>
<layer number="200" name="200bmp" color="1" fill="10" visible="no" active="no"/>
<layer number="201" name="201bmp" color="2" fill="1" visible="no" active="no"/>
<layer number="202" name="202bmp" color="3" fill="1" visible="no" active="no"/>
<layer number="203" name="203bmp" color="4" fill="10" visible="yes" active="yes"/>
<layer number="204" name="204bmp" color="5" fill="10" visible="yes" active="yes"/>
<layer number="205" name="205bmp" color="6" fill="10" visible="yes" active="yes"/>
<layer number="206" name="206bmp" color="7" fill="10" visible="yes" active="yes"/>
<layer number="207" name="207bmp" color="8" fill="10" visible="yes" active="yes"/>
<layer number="208" name="208bmp" color="9" fill="10" visible="yes" active="yes"/>
<layer number="209" name="209bmp" color="7" fill="1" visible="yes" active="yes"/>
<layer number="210" name="210bmp" color="7" fill="1" visible="yes" active="yes"/>
<layer number="211" name="211bmp" color="7" fill="1" visible="yes" active="yes"/>
<layer number="212" name="212bmp" color="7" fill="1" visible="yes" active="yes"/>
<layer number="213" name="213bmp" color="7" fill="1" visible="yes" active="yes"/>
<layer number="214" name="214bmp" color="7" fill="1" visible="yes" active="yes"/>
<layer number="215" name="215bmp" color="7" fill="1" visible="yes" active="yes"/>
<layer number="216" name="216bmp" color="7" fill="1" visible="yes" active="yes"/>
<layer number="217" name="217bmp" color="18" fill="1" visible="no" active="no"/>
<layer number="218" name="218bmp" color="19" fill="1" visible="no" active="no"/>
<layer number="219" name="219bmp" color="20" fill="1" visible="no" active="no"/>
<layer number="220" name="220bmp" color="21" fill="1" visible="no" active="no"/>
<layer number="221" name="221bmp" color="22" fill="1" visible="no" active="no"/>
<layer number="222" name="222bmp" color="23" fill="1" visible="no" active="no"/>
<layer number="223" name="223bmp" color="24" fill="1" visible="no" active="no"/>
<layer number="224" name="224bmp" color="25" fill="1" visible="no" active="no"/>
<layer number="225" name="225bmp" color="7" fill="1" visible="yes" active="yes"/>
<layer number="226" name="226bmp" color="7" fill="1" visible="yes" active="yes"/>
<layer number="227" name="227bmp" color="7" fill="1" visible="yes" active="yes"/>
<layer number="228" name="228bmp" color="7" fill="1" visible="yes" active="yes"/>
<layer number="229" name="229bmp" color="7" fill="1" visible="yes" active="yes"/>
<layer number="230" name="230bmp" color="7" fill="1" visible="yes" active="yes"/>
<layer number="231" name="Eagle3D_PG1" color="7" fill="1" visible="no" active="no"/>
<layer number="232" name="Eagle3D_PG2" color="7" fill="1" visible="no" active="no"/>
<layer number="233" name="Eagle3D_PG3" color="7" fill="1" visible="no" active="no"/>
<layer number="248" name="Housing" color="7" fill="1" visible="yes" active="yes"/>
<layer number="249" name="Edge" color="7" fill="1" visible="yes" active="yes"/>
<layer number="250" name="Descript" color="3" fill="1" visible="no" active="no"/>
<layer number="251" name="SMDround" color="12" fill="11" visible="no" active="no"/>
<layer number="254" name="cooling" color="7" fill="1" visible="yes" active="yes"/>
<layer number="255" name="routoute" color="7" fill="1" visible="yes" active="yes"/>
</layers>
<board>
<plain>
<wire x1="31.5" y1="73.626" x2="23" y2="73.626" width="0" layer="51"/>
<hole x="41" y="76" drill="3.2"/>
<text x="34.1736" y="71.61318125" size="1.016" layer="21" font="vector" ratio="12">lickometer v1.0</text>
<text x="18.2805" y="30.0906" size="1.27" layer="21" font="vector" ratio="12">www.cf-hw.org</text>
<hole x="14.3" y="81.7" drill="2.5"/>
<wire x1="14.3" y1="90.2" x2="14.3" y2="58.6" width="0.1016" layer="21"/>
<hole x="6.6" y="81.7" drill="2.5"/>
<wire x1="6.6" y1="90.2" x2="6.6" y2="58.6" width="0.1016" layer="21"/>
<wire x1="14.3" y1="58.6" x2="6.6" y2="58.6" width="0.1016" layer="21"/>
<wire x1="14.3" y1="90.2" x2="6.6" y2="90.2" width="0.1016" layer="21"/>
<text x="-14.5" y="-16.4324" size="1.778" layer="21" font="vector">Licensed under the TAPR Open 
Hardware License (www.tapr.org/OHL)

Copyright 2022 Artur Silva
Champalimaud Foundation</text>
<text x="23.6204" y="78.8256" size="0.8128" layer="22" font="vector" ratio="12" rot="MR0" align="center">Licensed under the TAPR Open 
Hardware License (www.tapr.org/OHL)</text>
<text x="0.554" y="71.65" size="0.8128" layer="21" font="vector" ratio="12">GND</text>
<text x="0.554" y="73.4" size="0.8128" layer="21" font="vector" ratio="12">LED AUX</text>
<text x="0.554" y="75.15" size="0.8128" layer="21" font="vector" ratio="12">GND</text>
<text x="0.554" y="69.9" size="0.8128" layer="21" font="vector" ratio="12">+5V</text>
<text x="0.554" y="76.9" size="0.8128" layer="21" font="vector" ratio="12">LICK OUT</text>
<text x="0.554" y="78.65" size="0.8128" layer="21" font="vector" ratio="12">POKE OUT</text>
<hole x="3.2" y="4.2" drill="3.2"/>
<hole x="39" y="4.2" drill="3.2"/>
<hole x="3.2" y="25.8" drill="3.2"/>
<hole x="39" y="20.2" drill="3.2"/>
<hole x="9.5" y="20.2" drill="3.2"/>
<wire x1="11.5" y1="7.95" x2="12.75" y2="6.7" width="0.001" layer="20" curve="90"/>
<wire x1="12.75" y1="6.7" x2="13" y2="6.7" width="0.001" layer="20"/>
<wire x1="14.5" y1="5.2" x2="13" y2="6.7" width="0.001" layer="20" curve="90"/>
<wire x1="14.5" y1="5.2" x2="14.5" y2="1.5" width="0.001" layer="20"/>
<wire x1="13" y1="0" x2="14.5" y2="1.5" width="0.001" layer="20" curve="90"/>
<wire x1="13" y1="0" x2="4" y2="0" width="0.001" layer="20"/>
<wire x1="0" y1="4" x2="4" y2="0" width="0.001" layer="20" curve="90"/>
<wire x1="0" y1="4" x2="0" y2="80.2" width="0.001" layer="20"/>
<wire x1="4" y1="84.2" x2="0" y2="80.2" width="0.001" layer="20" curve="90"/>
<wire x1="4" y1="84.2" x2="44.5" y2="84.2" width="0.001" layer="20"/>
<wire x1="48.5" y1="80.2" x2="44.5" y2="84.2" width="0.001" layer="20" curve="90"/>
<wire x1="48.5" y1="80.2" x2="48.5" y2="4" width="0.001" layer="20"/>
<wire x1="44.5" y1="0" x2="48.5" y2="4" width="0.001" layer="20" curve="90"/>
<wire x1="44.5" y1="0" x2="35.5" y2="0" width="0.001" layer="20"/>
<wire x1="34" y1="1.5" x2="35.5" y2="0" width="0.001" layer="20" curve="90"/>
<wire x1="34" y1="1.5" x2="34" y2="5.2" width="0.001" layer="20"/>
<wire x1="35.5" y1="6.7" x2="34" y2="5.2" width="0.001" layer="20" curve="90"/>
<wire x1="35.5" y1="6.7" x2="35.75" y2="6.7" width="0.001" layer="20"/>
<wire x1="35.75" y1="6.7" x2="37" y2="7.95" width="0.001" layer="20" curve="90"/>
<wire x1="37" y1="7.95" x2="37" y2="13.7" width="0.001" layer="20"/>
<wire x1="37" y1="13.7" x2="32" y2="18.7" width="0.001" layer="20" curve="90"/>
<wire x1="32" y1="18.7" x2="16.5" y2="18.7" width="0.001" layer="20"/>
<wire x1="16.5" y1="18.7" x2="11.5" y2="13.7" width="0.001" layer="20" curve="90"/>
<wire x1="11.5" y1="13.7" x2="11.5" y2="7.95" width="0.001" layer="20"/>
<hole x="45.3" y="4.2" drill="3.2"/>
<hole x="9.5" y="4.2" drill="3.2"/>
<hole x="45.3" y="25.8" drill="3.2"/>
<hole x="5" y="44" drill="3.2"/>
</plain>
<libraries>
<library name="rcl" urn="urn:adsk.eagle:library:334">
<packages>
<package name="C0402" urn="urn:adsk.eagle:footprint:23121/1" library_version="11">
<description>&lt;b&gt;CAPACITOR&lt;/b&gt;</description>
<wire x1="-0.245" y1="0.224" x2="0.245" y2="0.224" width="0.1524" layer="51"/>
<wire x1="0.245" y1="-0.224" x2="-0.245" y2="-0.224" width="0.1524" layer="51"/>
<wire x1="-1.473" y1="0.483" x2="1.473" y2="0.483" width="0.0508" layer="39"/>
<wire x1="1.473" y1="0.483" x2="1.473" y2="-0.483" width="0.0508" layer="39"/>
<wire x1="1.473" y1="-0.483" x2="-1.473" y2="-0.483" width="0.0508" layer="39"/>
<wire x1="-1.473" y1="-0.483" x2="-1.473" y2="0.483" width="0.0508" layer="39"/>
<smd name="1" x="-0.65" y="0" dx="0.7" dy="0.9" layer="1"/>
<smd name="2" x="0.65" y="0" dx="0.7" dy="0.9" layer="1"/>
<text x="-0.635" y="0.635" size="1.27" layer="25">&gt;NAME</text>
<text x="-0.635" y="-1.905" size="1.27" layer="27">&gt;VALUE</text>
<rectangle x1="-0.554" y1="-0.3048" x2="-0.254" y2="0.2951" layer="51"/>
<rectangle x1="0.2588" y1="-0.3048" x2="0.5588" y2="0.2951" layer="51"/>
<rectangle x1="-0.1999" y1="-0.3" x2="0.1999" y2="0.3" layer="35"/>
</package>
<package name="R0402" urn="urn:adsk.eagle:footprint:23043/3" library_version="11">
<description>&lt;b&gt;Chip RESISTOR 0402 EIA (1005 Metric)&lt;/b&gt;</description>
<wire x1="-0.245" y1="0.224" x2="0.245" y2="0.224" width="0.1524" layer="51"/>
<wire x1="0.245" y1="-0.224" x2="-0.245" y2="-0.224" width="0.1524" layer="51"/>
<wire x1="-1" y1="0.483" x2="1" y2="0.483" width="0.0508" layer="39"/>
<wire x1="1" y1="0.483" x2="1" y2="-0.483" width="0.0508" layer="39"/>
<wire x1="1" y1="-0.483" x2="-1" y2="-0.483" width="0.0508" layer="39"/>
<wire x1="-1" y1="-0.483" x2="-1" y2="0.483" width="0.0508" layer="39"/>
<smd name="1" x="-0.5" y="0" dx="0.6" dy="0.7" layer="1"/>
<smd name="2" x="0.5" y="0" dx="0.6" dy="0.7" layer="1"/>
<text x="-0.635" y="0.635" size="1.27" layer="25">&gt;NAME</text>
<text x="-0.635" y="-1.905" size="1.27" layer="27">&gt;VALUE</text>
<rectangle x1="-0.554" y1="-0.3048" x2="-0.254" y2="0.2951" layer="51"/>
<rectangle x1="0.2588" y1="-0.3048" x2="0.5588" y2="0.2951" layer="51"/>
<rectangle x1="-0.1999" y1="-0.35" x2="0.1999" y2="0.35" layer="35"/>
</package>
<package name="C0603" urn="urn:adsk.eagle:footprint:23123/1" library_version="11">
<description>&lt;b&gt;CAPACITOR&lt;/b&gt;</description>
<wire x1="-1.473" y1="0.983" x2="1.473" y2="0.983" width="0.0508" layer="39"/>
<wire x1="1.473" y1="0.983" x2="1.473" y2="-0.983" width="0.0508" layer="39"/>
<wire x1="1.473" y1="-0.983" x2="-1.473" y2="-0.983" width="0.0508" layer="39"/>
<wire x1="-1.473" y1="-0.983" x2="-1.473" y2="0.983" width="0.0508" layer="39"/>
<wire x1="-0.356" y1="0.432" x2="0.356" y2="0.432" width="0.1016" layer="51"/>
<wire x1="-0.356" y1="-0.419" x2="0.356" y2="-0.419" width="0.1016" layer="51"/>
<smd name="1" x="-0.85" y="0" dx="1.1" dy="1" layer="1"/>
<smd name="2" x="0.85" y="0" dx="1.1" dy="1" layer="1"/>
<text x="-0.635" y="0.635" size="1.27" layer="25">&gt;NAME</text>
<text x="-0.635" y="-1.905" size="1.27" layer="27">&gt;VALUE</text>
<rectangle x1="-0.8382" y1="-0.4699" x2="-0.3381" y2="0.4801" layer="51"/>
<rectangle x1="0.3302" y1="-0.4699" x2="0.8303" y2="0.4801" layer="51"/>
<rectangle x1="-0.1999" y1="-0.3" x2="0.1999" y2="0.3" layer="35"/>
</package>
<package name="R0805" urn="urn:adsk.eagle:footprint:23045/1" library_version="11">
<description>&lt;b&gt;RESISTOR&lt;/b&gt;&lt;p&gt;</description>
<wire x1="-0.41" y1="0.635" x2="0.41" y2="0.635" width="0.1524" layer="51"/>
<wire x1="-0.41" y1="-0.635" x2="0.41" y2="-0.635" width="0.1524" layer="51"/>
<wire x1="-1.973" y1="0.983" x2="1.973" y2="0.983" width="0.0508" layer="39"/>
<wire x1="1.973" y1="0.983" x2="1.973" y2="-0.983" width="0.0508" layer="39"/>
<wire x1="1.973" y1="-0.983" x2="-1.973" y2="-0.983" width="0.0508" layer="39"/>
<wire x1="-1.973" y1="-0.983" x2="-1.973" y2="0.983" width="0.0508" layer="39"/>
<smd name="1" x="-0.95" y="0" dx="1.3" dy="1.5" layer="1"/>
<smd name="2" x="0.95" y="0" dx="1.3" dy="1.5" layer="1"/>
<text x="-0.635" y="1.27" size="1.27" layer="25">&gt;NAME</text>
<text x="-0.635" y="-2.54" size="1.27" layer="27">&gt;VALUE</text>
<rectangle x1="0.4064" y1="-0.6985" x2="1.0564" y2="0.7015" layer="51"/>
<rectangle x1="-1.0668" y1="-0.6985" x2="-0.4168" y2="0.7015" layer="51"/>
<rectangle x1="-0.1999" y1="-0.5001" x2="0.1999" y2="0.5001" layer="35"/>
</package>
</packages>
<packages3d>
<package3d name="R0402" urn="urn:adsk.eagle:package:23547/3" type="model" library_version="11">
<description>Chip RESISTOR 0402 EIA (1005 Metric)</description>
<packageinstances>
<packageinstance name="R0402"/>
</packageinstances>
</package3d>
<package3d name="CAPC1005X60" urn="urn:adsk.eagle:package:23626/2" type="model" library_version="11">
<description>Chip, 1.00 X 0.50 X 0.60 mm body
&lt;p&gt;Chip package with body size 1.00 X 0.50 X 0.60 mm&lt;/p&gt;</description>
<packageinstances>
<packageinstance name="C0402"/>
</packageinstances>
</package3d>
<package3d name="C0603" urn="urn:adsk.eagle:package:23616/2" type="model" library_version="11">
<description>CAPACITOR</description>
<packageinstances>
<packageinstance name="C0603"/>
</packageinstances>
</package3d>
<package3d name="R0805" urn="urn:adsk.eagle:package:23553/2" type="model" library_version="11">
<description>RESISTOR</description>
<packageinstances>
<packageinstance name="R0805"/>
</packageinstances>
</package3d>
</packages3d>
</library>
<library name="CNP-miscellaneous">
<packages>
<package name="LOGO_7">
<rectangle x1="0.6477" y1="-2.4257" x2="1.2827" y2="-2.4003" layer="21"/>
<rectangle x1="0.6223" y1="-2.4257" x2="0.6477" y2="-2.4003" layer="21"/>
<rectangle x1="1.2827" y1="-2.4257" x2="1.3081" y2="-2.4003" layer="21"/>
<rectangle x1="0.6477" y1="-2.4003" x2="1.2827" y2="-2.3749" layer="21"/>
<rectangle x1="1.2827" y1="-2.4003" x2="1.3081" y2="-2.3749" layer="21"/>
<rectangle x1="0.6223" y1="-2.4003" x2="0.6477" y2="-2.3749" layer="21"/>
<rectangle x1="0.6477" y1="-2.3749" x2="1.2827" y2="-2.3495" layer="21"/>
<rectangle x1="1.2827" y1="-2.3749" x2="1.3081" y2="-2.3495" layer="21"/>
<rectangle x1="0.6223" y1="-2.3749" x2="0.6477" y2="-2.3495" layer="21"/>
<rectangle x1="0.6477" y1="-2.3495" x2="1.2827" y2="-2.3241" layer="21"/>
<rectangle x1="1.2827" y1="-2.3495" x2="1.3081" y2="-2.3241" layer="21"/>
<rectangle x1="0.6223" y1="-2.3495" x2="0.6477" y2="-2.3241" layer="21"/>
<rectangle x1="0.6477" y1="-2.3241" x2="1.2827" y2="-2.2987" layer="21"/>
<rectangle x1="1.2827" y1="-2.3241" x2="1.3081" y2="-2.2987" layer="21"/>
<rectangle x1="0.6223" y1="-2.3241" x2="0.6477" y2="-2.2987" layer="21"/>
<rectangle x1="0.6477" y1="-2.2987" x2="1.2827" y2="-2.2733" layer="21"/>
<rectangle x1="1.2827" y1="-2.2987" x2="1.3081" y2="-2.2733" layer="21"/>
<rectangle x1="0.6223" y1="-2.2987" x2="0.6477" y2="-2.2733" layer="21"/>
<rectangle x1="0.6477" y1="-2.2733" x2="1.2827" y2="-2.2479" layer="21"/>
<rectangle x1="1.2827" y1="-2.2733" x2="1.3081" y2="-2.2479" layer="21"/>
<rectangle x1="0.6223" y1="-2.2733" x2="0.6477" y2="-2.2479" layer="21"/>
<rectangle x1="0.6477" y1="-2.2479" x2="1.2827" y2="-2.2225" layer="21"/>
<rectangle x1="1.2827" y1="-2.2479" x2="1.3081" y2="-2.2225" layer="21"/>
<rectangle x1="0.6223" y1="-2.2479" x2="0.6477" y2="-2.2225" layer="21"/>
<rectangle x1="0.6477" y1="-2.2225" x2="1.2827" y2="-2.1971" layer="21"/>
<rectangle x1="1.2827" y1="-2.2225" x2="1.3081" y2="-2.1971" layer="21"/>
<rectangle x1="0.6223" y1="-2.2225" x2="0.6477" y2="-2.1971" layer="21"/>
<rectangle x1="0.6477" y1="-2.1971" x2="1.2827" y2="-2.1717" layer="21"/>
<rectangle x1="1.2827" y1="-2.1971" x2="1.3081" y2="-2.1717" layer="21"/>
<rectangle x1="0.6223" y1="-2.1971" x2="0.6477" y2="-2.1717" layer="21"/>
<rectangle x1="0.6477" y1="-2.1717" x2="1.2827" y2="-2.1463" layer="21"/>
<rectangle x1="1.2827" y1="-2.1717" x2="1.3081" y2="-2.1463" layer="21"/>
<rectangle x1="0.6223" y1="-2.1717" x2="0.6477" y2="-2.1463" layer="21"/>
<rectangle x1="0.6477" y1="-2.1463" x2="1.2827" y2="-2.1209" layer="21"/>
<rectangle x1="1.2827" y1="-2.1463" x2="1.3081" y2="-2.1209" layer="21"/>
<rectangle x1="0.6223" y1="-2.1463" x2="0.6477" y2="-2.1209" layer="21"/>
<rectangle x1="0.6477" y1="-2.1209" x2="1.2827" y2="-2.0955" layer="21"/>
<rectangle x1="1.2827" y1="-2.1209" x2="1.3081" y2="-2.0955" layer="21"/>
<rectangle x1="0.6223" y1="-2.1209" x2="0.6477" y2="-2.0955" layer="21"/>
<rectangle x1="0.6477" y1="-2.0955" x2="1.2827" y2="-2.0701" layer="21"/>
<rectangle x1="1.2827" y1="-2.0955" x2="1.3081" y2="-2.0701" layer="21"/>
<rectangle x1="0.6223" y1="-2.0955" x2="0.6477" y2="-2.0701" layer="21"/>
<rectangle x1="0.6477" y1="-2.0701" x2="1.2827" y2="-2.0447" layer="21"/>
<rectangle x1="1.2827" y1="-2.0701" x2="1.3081" y2="-2.0447" layer="21"/>
<rectangle x1="0.6223" y1="-2.0701" x2="0.6477" y2="-2.0447" layer="21"/>
<rectangle x1="0.6477" y1="-2.0447" x2="1.2827" y2="-2.0193" layer="21"/>
<rectangle x1="1.2827" y1="-2.0447" x2="1.3081" y2="-2.0193" layer="21"/>
<rectangle x1="0.6223" y1="-2.0447" x2="0.6477" y2="-2.0193" layer="21"/>
<rectangle x1="0.6477" y1="-2.0193" x2="1.2827" y2="-1.9939" layer="21"/>
<rectangle x1="1.2827" y1="-2.0193" x2="1.3081" y2="-1.9939" layer="21"/>
<rectangle x1="0.6223" y1="-2.0193" x2="0.6477" y2="-1.9939" layer="21"/>
<rectangle x1="0.6477" y1="-1.9939" x2="1.2827" y2="-1.9685" layer="21"/>
<rectangle x1="1.2827" y1="-1.9939" x2="1.3081" y2="-1.9685" layer="21"/>
<rectangle x1="0.6223" y1="-1.9939" x2="0.6477" y2="-1.9685" layer="21"/>
<rectangle x1="0.6477" y1="-1.9685" x2="1.2827" y2="-1.9431" layer="21"/>
<rectangle x1="1.2827" y1="-1.9685" x2="1.3081" y2="-1.9431" layer="21"/>
<rectangle x1="0.6223" y1="-1.9685" x2="0.6477" y2="-1.9431" layer="21"/>
<rectangle x1="0.6477" y1="-1.9431" x2="1.2827" y2="-1.9177" layer="21"/>
<rectangle x1="1.2827" y1="-1.9431" x2="1.3081" y2="-1.9177" layer="21"/>
<rectangle x1="0.6223" y1="-1.9431" x2="0.6477" y2="-1.9177" layer="21"/>
<rectangle x1="0.6477" y1="-1.9177" x2="1.2827" y2="-1.8923" layer="21"/>
<rectangle x1="1.2827" y1="-1.9177" x2="1.3081" y2="-1.8923" layer="21"/>
<rectangle x1="0.6223" y1="-1.9177" x2="0.6477" y2="-1.8923" layer="21"/>
<rectangle x1="0.6477" y1="-1.8923" x2="1.2827" y2="-1.8669" layer="21"/>
<rectangle x1="1.2827" y1="-1.8923" x2="1.3081" y2="-1.8669" layer="21"/>
<rectangle x1="0.6223" y1="-1.8923" x2="0.6477" y2="-1.8669" layer="21"/>
<rectangle x1="0.6477" y1="-1.8669" x2="1.2827" y2="-1.8415" layer="21"/>
<rectangle x1="1.2827" y1="-1.8669" x2="1.3081" y2="-1.8415" layer="21"/>
<rectangle x1="0.6223" y1="-1.8669" x2="0.6477" y2="-1.8415" layer="21"/>
<rectangle x1="0.6477" y1="-1.8415" x2="1.2827" y2="-1.8161" layer="21"/>
<rectangle x1="1.2827" y1="-1.8415" x2="1.3081" y2="-1.8161" layer="21"/>
<rectangle x1="0.6223" y1="-1.8415" x2="0.6477" y2="-1.8161" layer="21"/>
<rectangle x1="0.6477" y1="-1.8161" x2="1.2827" y2="-1.7907" layer="21"/>
<rectangle x1="1.2827" y1="-1.8161" x2="1.3081" y2="-1.7907" layer="21"/>
<rectangle x1="0.6223" y1="-1.8161" x2="0.6477" y2="-1.7907" layer="21"/>
<rectangle x1="0.6477" y1="-1.7907" x2="1.2827" y2="-1.7653" layer="21"/>
<rectangle x1="1.2827" y1="-1.7907" x2="1.3081" y2="-1.7653" layer="21"/>
<rectangle x1="0.6223" y1="-1.7907" x2="0.6477" y2="-1.7653" layer="21"/>
<rectangle x1="0.6477" y1="-1.7653" x2="1.2827" y2="-1.7399" layer="21"/>
<rectangle x1="1.2827" y1="-1.7653" x2="1.3081" y2="-1.7399" layer="21"/>
<rectangle x1="0.6223" y1="-1.7653" x2="0.6477" y2="-1.7399" layer="21"/>
<rectangle x1="0.6477" y1="-1.7399" x2="1.2827" y2="-1.7145" layer="21"/>
<rectangle x1="1.2827" y1="-1.7399" x2="1.3081" y2="-1.7145" layer="21"/>
<rectangle x1="0.6223" y1="-1.7399" x2="0.6477" y2="-1.7145" layer="21"/>
<rectangle x1="0.6477" y1="-1.7145" x2="1.2827" y2="-1.6891" layer="21"/>
<rectangle x1="1.2827" y1="-1.7145" x2="1.3081" y2="-1.6891" layer="21"/>
<rectangle x1="0.6223" y1="-1.7145" x2="0.6477" y2="-1.6891" layer="21"/>
<rectangle x1="0.6477" y1="-1.6891" x2="1.3081" y2="-1.6637" layer="21"/>
<rectangle x1="0.6223" y1="-1.6891" x2="0.6477" y2="-1.6637" layer="21"/>
<rectangle x1="0.6477" y1="-1.6637" x2="1.3081" y2="-1.6383" layer="21"/>
<rectangle x1="0.6223" y1="-1.6637" x2="0.6477" y2="-1.6383" layer="21"/>
<rectangle x1="0.6477" y1="-1.6383" x2="1.3081" y2="-1.6129" layer="21"/>
<rectangle x1="0.6223" y1="-1.6383" x2="0.6477" y2="-1.6129" layer="21"/>
<rectangle x1="0.6477" y1="-1.6129" x2="1.3081" y2="-1.5875" layer="21"/>
<rectangle x1="0.6223" y1="-1.6129" x2="0.6477" y2="-1.5875" layer="21"/>
<rectangle x1="1.3081" y1="-1.6129" x2="1.3335" y2="-1.5875" layer="21"/>
<rectangle x1="0.6477" y1="-1.5875" x2="1.3081" y2="-1.5621" layer="21"/>
<rectangle x1="1.3081" y1="-1.5875" x2="1.3335" y2="-1.5621" layer="21"/>
<rectangle x1="0.6223" y1="-1.5875" x2="0.6477" y2="-1.5621" layer="21"/>
<rectangle x1="0.6477" y1="-1.5621" x2="1.3335" y2="-1.5367" layer="21"/>
<rectangle x1="0.6223" y1="-1.5621" x2="0.6477" y2="-1.5367" layer="21"/>
<rectangle x1="0.6477" y1="-1.5367" x2="1.3335" y2="-1.5113" layer="21"/>
<rectangle x1="0.6223" y1="-1.5367" x2="0.6477" y2="-1.5113" layer="21"/>
<rectangle x1="1.3335" y1="-1.5367" x2="1.3589" y2="-1.5113" layer="21"/>
<rectangle x1="0.6477" y1="-1.5113" x2="1.3335" y2="-1.4859" layer="21"/>
<rectangle x1="1.3335" y1="-1.5113" x2="1.3589" y2="-1.4859" layer="21"/>
<rectangle x1="0.6223" y1="-1.5113" x2="0.6477" y2="-1.4859" layer="21"/>
<rectangle x1="0.6477" y1="-1.4859" x2="1.3589" y2="-1.4605" layer="21"/>
<rectangle x1="0.6223" y1="-1.4859" x2="0.6477" y2="-1.4605" layer="21"/>
<rectangle x1="0.6477" y1="-1.4605" x2="1.3589" y2="-1.4351" layer="21"/>
<rectangle x1="1.3589" y1="-1.4605" x2="1.3843" y2="-1.4351" layer="21"/>
<rectangle x1="0.6223" y1="-1.4605" x2="0.6477" y2="-1.4351" layer="21"/>
<rectangle x1="0.6477" y1="-1.4351" x2="1.3843" y2="-1.4097" layer="21"/>
<rectangle x1="0.6223" y1="-1.4351" x2="0.6477" y2="-1.4097" layer="21"/>
<rectangle x1="1.3843" y1="-1.4351" x2="1.4097" y2="-1.4097" layer="21"/>
<rectangle x1="0.6477" y1="-1.4097" x2="1.4097" y2="-1.3843" layer="21"/>
<rectangle x1="0.6223" y1="-1.4097" x2="0.6477" y2="-1.3843" layer="21"/>
<rectangle x1="0.6477" y1="-1.3843" x2="1.4351" y2="-1.3589" layer="21"/>
<rectangle x1="0.6223" y1="-1.3843" x2="0.6477" y2="-1.3589" layer="21"/>
<rectangle x1="0.6477" y1="-1.3589" x2="1.4605" y2="-1.3335" layer="21"/>
<rectangle x1="0.6223" y1="-1.3589" x2="0.6477" y2="-1.3335" layer="21"/>
<rectangle x1="0.6477" y1="-1.3335" x2="1.4859" y2="-1.3081" layer="21"/>
<rectangle x1="0.6223" y1="-1.3335" x2="0.6477" y2="-1.3081" layer="21"/>
<rectangle x1="0.6477" y1="-1.3081" x2="1.5113" y2="-1.2827" layer="21"/>
<rectangle x1="-0.0635" y1="-1.3081" x2="0.1651" y2="-1.2827" layer="21"/>
<rectangle x1="0.6223" y1="-1.3081" x2="0.6477" y2="-1.2827" layer="21"/>
<rectangle x1="1.5113" y1="-1.3081" x2="1.5367" y2="-1.2827" layer="21"/>
<rectangle x1="0.6477" y1="-1.2827" x2="1.5367" y2="-1.2573" layer="21"/>
<rectangle x1="1.5367" y1="-1.2827" x2="1.5621" y2="-1.2573" layer="21"/>
<rectangle x1="-0.2413" y1="-1.2827" x2="-0.1905" y2="-1.2573" layer="21"/>
<rectangle x1="0.2921" y1="-1.2827" x2="0.3429" y2="-1.2573" layer="21"/>
<rectangle x1="0.6223" y1="-1.2827" x2="0.6477" y2="-1.2573" layer="21"/>
<rectangle x1="-0.1905" y1="-1.2827" x2="0.2921" y2="-1.2573" layer="21"/>
<rectangle x1="0.6477" y1="-1.2573" x2="1.5875" y2="-1.2319" layer="21"/>
<rectangle x1="1.5875" y1="-1.2573" x2="1.6129" y2="-1.2319" layer="21"/>
<rectangle x1="-0.3429" y1="-1.2573" x2="-0.2921" y2="-1.2319" layer="21"/>
<rectangle x1="0.3937" y1="-1.2573" x2="0.4191" y2="-1.2319" layer="21"/>
<rectangle x1="0.6223" y1="-1.2573" x2="0.6477" y2="-1.2319" layer="21"/>
<rectangle x1="-0.2921" y1="-1.2573" x2="0.3937" y2="-1.2319" layer="21"/>
<rectangle x1="0.6477" y1="-1.2319" x2="1.6383" y2="-1.2065" layer="21"/>
<rectangle x1="1.6383" y1="-1.2319" x2="1.6637" y2="-1.2065" layer="21"/>
<rectangle x1="-0.3937" y1="-1.2319" x2="-0.3683" y2="-1.2065" layer="21"/>
<rectangle x1="0.4699" y1="-1.2319" x2="0.4953" y2="-1.2065" layer="21"/>
<rectangle x1="0.6223" y1="-1.2319" x2="0.6477" y2="-1.2065" layer="21"/>
<rectangle x1="1.6637" y1="-1.2319" x2="1.6891" y2="-1.2065" layer="21"/>
<rectangle x1="-0.3683" y1="-1.2319" x2="0.4699" y2="-1.2065" layer="21"/>
<rectangle x1="0.6477" y1="-1.2065" x2="2.2225" y2="-1.1811" layer="21"/>
<rectangle x1="-0.4699" y1="-1.2065" x2="-0.4445" y2="-1.1811" layer="21"/>
<rectangle x1="0.5461" y1="-1.2065" x2="0.5715" y2="-1.1811" layer="21"/>
<rectangle x1="0.6223" y1="-1.2065" x2="0.6477" y2="-1.1811" layer="21"/>
<rectangle x1="-0.4445" y1="-1.2065" x2="0.5461" y2="-1.1811" layer="21"/>
<rectangle x1="0.6477" y1="-1.1811" x2="2.2225" y2="-1.1557" layer="21"/>
<rectangle x1="-0.5207" y1="-1.1811" x2="-0.4953" y2="-1.1557" layer="21"/>
<rectangle x1="0.5969" y1="-1.1811" x2="0.6477" y2="-1.1557" layer="21"/>
<rectangle x1="-0.4953" y1="-1.1811" x2="0.5969" y2="-1.1557" layer="21"/>
<rectangle x1="0.6731" y1="-1.1557" x2="2.2225" y2="-1.1303" layer="21"/>
<rectangle x1="0.6477" y1="-1.1557" x2="0.6731" y2="-1.1303" layer="21"/>
<rectangle x1="-0.5715" y1="-1.1557" x2="-0.5461" y2="-1.1303" layer="21"/>
<rectangle x1="-0.5461" y1="-1.1557" x2="0.6477" y2="-1.1303" layer="21"/>
<rectangle x1="0.6985" y1="-1.1303" x2="2.2225" y2="-1.1049" layer="21"/>
<rectangle x1="0.6731" y1="-1.1303" x2="0.6985" y2="-1.1049" layer="21"/>
<rectangle x1="-0.6223" y1="-1.1303" x2="-0.5969" y2="-1.1049" layer="21"/>
<rectangle x1="-0.5969" y1="-1.1303" x2="0.6731" y2="-1.1049" layer="21"/>
<rectangle x1="0.7493" y1="-1.1049" x2="2.2225" y2="-1.0795" layer="21"/>
<rectangle x1="0.7239" y1="-1.1049" x2="0.7493" y2="-1.0795" layer="21"/>
<rectangle x1="-0.6477" y1="-1.1049" x2="0.7239" y2="-1.0795" layer="21"/>
<rectangle x1="0.8001" y1="-1.0795" x2="2.2225" y2="-1.0541" layer="21"/>
<rectangle x1="0.7747" y1="-1.0795" x2="0.8001" y2="-1.0541" layer="21"/>
<rectangle x1="-0.6985" y1="-1.0795" x2="-0.6731" y2="-1.0541" layer="21"/>
<rectangle x1="-0.6731" y1="-1.0795" x2="0.7747" y2="-1.0541" layer="21"/>
<rectangle x1="0.8255" y1="-1.0541" x2="2.2225" y2="-1.0287" layer="21"/>
<rectangle x1="0.8001" y1="-1.0541" x2="0.8255" y2="-1.0287" layer="21"/>
<rectangle x1="-0.7239" y1="-1.0541" x2="0.8001" y2="-1.0287" layer="21"/>
<rectangle x1="0.8509" y1="-1.0287" x2="2.2225" y2="-1.0033" layer="21"/>
<rectangle x1="0.8255" y1="-1.0287" x2="0.8509" y2="-1.0033" layer="21"/>
<rectangle x1="-0.7493" y1="-1.0287" x2="0.8255" y2="-1.0033" layer="21"/>
<rectangle x1="0.8763" y1="-1.0033" x2="2.2225" y2="-0.9779" layer="21"/>
<rectangle x1="-0.8001" y1="-1.0033" x2="-0.7747" y2="-0.9779" layer="21"/>
<rectangle x1="-0.7747" y1="-1.0033" x2="0.8763" y2="-0.9779" layer="21"/>
<rectangle x1="0.9271" y1="-0.9779" x2="2.2225" y2="-0.9525" layer="21"/>
<rectangle x1="0.9017" y1="-0.9779" x2="0.9271" y2="-0.9525" layer="21"/>
<rectangle x1="-0.8255" y1="-0.9779" x2="-0.8001" y2="-0.9525" layer="21"/>
<rectangle x1="-0.8001" y1="-0.9779" x2="0.9017" y2="-0.9525" layer="21"/>
<rectangle x1="0.9525" y1="-0.9525" x2="2.2225" y2="-0.9271" layer="21"/>
<rectangle x1="0.9271" y1="-0.9525" x2="0.9525" y2="-0.9271" layer="21"/>
<rectangle x1="-0.8509" y1="-0.9525" x2="-0.8255" y2="-0.9271" layer="21"/>
<rectangle x1="-0.8255" y1="-0.9525" x2="0.9271" y2="-0.9271" layer="21"/>
<rectangle x1="0.9779" y1="-0.9271" x2="2.2225" y2="-0.9017" layer="21"/>
<rectangle x1="0.9525" y1="-0.9271" x2="0.9779" y2="-0.9017" layer="21"/>
<rectangle x1="-0.8763" y1="-0.9271" x2="-0.8509" y2="-0.9017" layer="21"/>
<rectangle x1="-0.8509" y1="-0.9271" x2="0.9525" y2="-0.9017" layer="21"/>
<rectangle x1="0.9779" y1="-0.9017" x2="2.2225" y2="-0.8763" layer="21"/>
<rectangle x1="0.9525" y1="-0.9017" x2="0.9779" y2="-0.8763" layer="21"/>
<rectangle x1="-0.9017" y1="-0.9017" x2="-0.8763" y2="-0.8763" layer="21"/>
<rectangle x1="-0.8763" y1="-0.9017" x2="0.9525" y2="-0.8763" layer="21"/>
<rectangle x1="0.9525" y1="-0.8763" x2="2.2225" y2="-0.8509" layer="21"/>
<rectangle x1="0.9271" y1="-0.8763" x2="0.9525" y2="-0.8509" layer="21"/>
<rectangle x1="-0.9271" y1="-0.8763" x2="-0.9017" y2="-0.8509" layer="21"/>
<rectangle x1="-0.9017" y1="-0.8763" x2="0.9271" y2="-0.8509" layer="21"/>
<rectangle x1="0.9271" y1="-0.8509" x2="2.2225" y2="-0.8255" layer="21"/>
<rectangle x1="0.9017" y1="-0.8509" x2="0.9271" y2="-0.8255" layer="21"/>
<rectangle x1="-0.9525" y1="-0.8509" x2="-0.9271" y2="-0.8255" layer="21"/>
<rectangle x1="-0.9271" y1="-0.8509" x2="0.9017" y2="-0.8255" layer="21"/>
<rectangle x1="0.9017" y1="-0.8255" x2="2.2225" y2="-0.8001" layer="21"/>
<rectangle x1="0.8763" y1="-0.8255" x2="0.9017" y2="-0.8001" layer="21"/>
<rectangle x1="-0.9525" y1="-0.8255" x2="0.8763" y2="-0.8001" layer="21"/>
<rectangle x1="0.8763" y1="-0.8001" x2="2.2225" y2="-0.7747" layer="21"/>
<rectangle x1="0.8509" y1="-0.8001" x2="0.8763" y2="-0.7747" layer="21"/>
<rectangle x1="-0.9779" y1="-0.8001" x2="0.8509" y2="-0.7747" layer="21"/>
<rectangle x1="0.8509" y1="-0.7747" x2="2.2225" y2="-0.7493" layer="21"/>
<rectangle x1="0.8255" y1="-0.7747" x2="0.8509" y2="-0.7493" layer="21"/>
<rectangle x1="-1.0033" y1="-0.7747" x2="0.8255" y2="-0.7493" layer="21"/>
<rectangle x1="0.8255" y1="-0.7493" x2="2.2225" y2="-0.7239" layer="21"/>
<rectangle x1="0.8001" y1="-0.7493" x2="0.8255" y2="-0.7239" layer="21"/>
<rectangle x1="-1.0287" y1="-0.7493" x2="-1.0033" y2="-0.7239" layer="21"/>
<rectangle x1="-1.0033" y1="-0.7493" x2="0.8001" y2="-0.7239" layer="21"/>
<rectangle x1="0.8001" y1="-0.7239" x2="2.2225" y2="-0.6985" layer="21"/>
<rectangle x1="0.7747" y1="-0.7239" x2="0.8001" y2="-0.6985" layer="21"/>
<rectangle x1="-1.0287" y1="-0.7239" x2="0.7747" y2="-0.6985" layer="21"/>
<rectangle x1="0.7747" y1="-0.6985" x2="2.2225" y2="-0.6731" layer="21"/>
<rectangle x1="0.7493" y1="-0.6985" x2="0.7747" y2="-0.6731" layer="21"/>
<rectangle x1="-1.0541" y1="-0.6985" x2="0.7493" y2="-0.6731" layer="21"/>
<rectangle x1="0.7493" y1="-0.6731" x2="2.1971" y2="-0.6477" layer="21"/>
<rectangle x1="0.7239" y1="-0.6731" x2="0.7493" y2="-0.6477" layer="21"/>
<rectangle x1="2.1971" y1="-0.6731" x2="2.2225" y2="-0.6477" layer="21"/>
<rectangle x1="-1.0541" y1="-0.6731" x2="-0.0889" y2="-0.6477" layer="21"/>
<rectangle x1="0.1905" y1="-0.6731" x2="0.5969" y2="-0.6477" layer="21"/>
<rectangle x1="0.6223" y1="-0.6731" x2="0.7239" y2="-0.6477" layer="21"/>
<rectangle x1="0.7239" y1="-0.6477" x2="1.7399" y2="-0.6223" layer="21"/>
<rectangle x1="0.6985" y1="-0.6477" x2="0.7239" y2="-0.6223" layer="21"/>
<rectangle x1="1.7399" y1="-0.6477" x2="1.7907" y2="-0.6223" layer="21"/>
<rectangle x1="1.7907" y1="-0.6477" x2="1.8161" y2="-0.6223" layer="21"/>
<rectangle x1="-1.0795" y1="-0.6477" x2="-0.1651" y2="-0.6223" layer="21"/>
<rectangle x1="0.2667" y1="-0.6477" x2="0.5715" y2="-0.6223" layer="21"/>
<rectangle x1="0.6223" y1="-0.6477" x2="0.6985" y2="-0.6223" layer="21"/>
<rectangle x1="0.6985" y1="-0.6223" x2="1.6637" y2="-0.5969" layer="21"/>
<rectangle x1="0.6731" y1="-0.6223" x2="0.6985" y2="-0.5969" layer="21"/>
<rectangle x1="1.6637" y1="-0.6223" x2="1.6891" y2="-0.5969" layer="21"/>
<rectangle x1="-1.1049" y1="-0.6223" x2="-1.0795" y2="-0.5969" layer="21"/>
<rectangle x1="1.6891" y1="-0.6223" x2="1.7145" y2="-0.5969" layer="21"/>
<rectangle x1="-1.0795" y1="-0.6223" x2="-0.2413" y2="-0.5969" layer="21"/>
<rectangle x1="0.3429" y1="-0.6223" x2="0.5461" y2="-0.5969" layer="21"/>
<rectangle x1="0.6223" y1="-0.6223" x2="0.6731" y2="-0.5969" layer="21"/>
<rectangle x1="0.6731" y1="-0.5969" x2="1.6129" y2="-0.5715" layer="21"/>
<rectangle x1="0.6477" y1="-0.5969" x2="0.6731" y2="-0.5715" layer="21"/>
<rectangle x1="1.6129" y1="-0.5969" x2="1.6383" y2="-0.5715" layer="21"/>
<rectangle x1="-1.1049" y1="-0.5969" x2="-0.2921" y2="-0.5715" layer="21"/>
<rectangle x1="0.3937" y1="-0.5969" x2="0.5207" y2="-0.5715" layer="21"/>
<rectangle x1="0.6223" y1="-0.5969" x2="0.6477" y2="-0.5715" layer="21"/>
<rectangle x1="0.6477" y1="-0.5715" x2="1.5875" y2="-0.5461" layer="21"/>
<rectangle x1="0.6223" y1="-0.5715" x2="0.6477" y2="-0.5461" layer="21"/>
<rectangle x1="-1.1303" y1="-0.5715" x2="-1.1049" y2="-0.5461" layer="21"/>
<rectangle x1="1.5875" y1="-0.5715" x2="1.6129" y2="-0.5461" layer="21"/>
<rectangle x1="-1.1049" y1="-0.5715" x2="-0.3175" y2="-0.5461" layer="21"/>
<rectangle x1="0.4445" y1="-0.5715" x2="0.4953" y2="-0.5461" layer="21"/>
<rectangle x1="0.6477" y1="-0.5461" x2="1.5367" y2="-0.5207" layer="21"/>
<rectangle x1="1.5367" y1="-0.5461" x2="1.5621" y2="-0.5207" layer="21"/>
<rectangle x1="0.6223" y1="-0.5461" x2="0.6477" y2="-0.5207" layer="21"/>
<rectangle x1="-1.1303" y1="-0.5461" x2="-0.3683" y2="-0.5207" layer="21"/>
<rectangle x1="0.6477" y1="-0.5207" x2="1.5113" y2="-0.4953" layer="21"/>
<rectangle x1="0.6223" y1="-0.5207" x2="0.6477" y2="-0.4953" layer="21"/>
<rectangle x1="1.5113" y1="-0.5207" x2="1.5367" y2="-0.4953" layer="21"/>
<rectangle x1="-1.1303" y1="-0.5207" x2="-0.3937" y2="-0.4953" layer="21"/>
<rectangle x1="0.6477" y1="-0.4953" x2="1.4859" y2="-0.4699" layer="21"/>
<rectangle x1="-1.1557" y1="-0.4953" x2="-1.1303" y2="-0.4699" layer="21"/>
<rectangle x1="0.6223" y1="-0.4953" x2="0.6477" y2="-0.4699" layer="21"/>
<rectangle x1="1.4859" y1="-0.4953" x2="1.5113" y2="-0.4699" layer="21"/>
<rectangle x1="-1.1303" y1="-0.4953" x2="-0.4191" y2="-0.4699" layer="21"/>
<rectangle x1="0.6477" y1="-0.4699" x2="1.4605" y2="-0.4445" layer="21"/>
<rectangle x1="0.6223" y1="-0.4699" x2="0.6477" y2="-0.4445" layer="21"/>
<rectangle x1="1.4605" y1="-0.4699" x2="1.4859" y2="-0.4445" layer="21"/>
<rectangle x1="-1.1557" y1="-0.4699" x2="-0.4445" y2="-0.4445" layer="21"/>
<rectangle x1="0.6477" y1="-0.4445" x2="1.4351" y2="-0.4191" layer="21"/>
<rectangle x1="-1.1811" y1="-0.4445" x2="-1.1557" y2="-0.4191" layer="21"/>
<rectangle x1="0.6223" y1="-0.4445" x2="0.6477" y2="-0.4191" layer="21"/>
<rectangle x1="1.4351" y1="-0.4445" x2="1.4605" y2="-0.4191" layer="21"/>
<rectangle x1="-1.1557" y1="-0.4445" x2="-0.4699" y2="-0.4191" layer="21"/>
<rectangle x1="0.6477" y1="-0.4191" x2="1.4097" y2="-0.3937" layer="21"/>
<rectangle x1="0.6223" y1="-0.4191" x2="0.6477" y2="-0.3937" layer="21"/>
<rectangle x1="1.4097" y1="-0.4191" x2="1.4351" y2="-0.3937" layer="21"/>
<rectangle x1="-1.1811" y1="-0.4191" x2="-0.4953" y2="-0.3937" layer="21"/>
<rectangle x1="0.6477" y1="-0.3937" x2="1.3843" y2="-0.3683" layer="21"/>
<rectangle x1="1.3843" y1="-0.3937" x2="1.4097" y2="-0.3683" layer="21"/>
<rectangle x1="0.6223" y1="-0.3937" x2="0.6477" y2="-0.3683" layer="21"/>
<rectangle x1="-1.1811" y1="-0.3937" x2="-0.4953" y2="-0.3683" layer="21"/>
<rectangle x1="0.6477" y1="-0.3683" x2="1.3843" y2="-0.3429" layer="21"/>
<rectangle x1="-1.2065" y1="-0.3683" x2="-1.1811" y2="-0.3429" layer="21"/>
<rectangle x1="0.6223" y1="-0.3683" x2="0.6477" y2="-0.3429" layer="21"/>
<rectangle x1="-1.1811" y1="-0.3683" x2="-0.5207" y2="-0.3429" layer="21"/>
<rectangle x1="0.6477" y1="-0.3429" x2="1.3589" y2="-0.3175" layer="21"/>
<rectangle x1="-1.2065" y1="-0.3429" x2="-1.1811" y2="-0.3175" layer="21"/>
<rectangle x1="0.6223" y1="-0.3429" x2="0.6477" y2="-0.3175" layer="21"/>
<rectangle x1="1.3589" y1="-0.3429" x2="1.3843" y2="-0.3175" layer="21"/>
<rectangle x1="-1.1811" y1="-0.3429" x2="-0.5461" y2="-0.3175" layer="21"/>
<rectangle x1="0.6477" y1="-0.3175" x2="1.3335" y2="-0.2921" layer="21"/>
<rectangle x1="1.3335" y1="-0.3175" x2="1.3589" y2="-0.2921" layer="21"/>
<rectangle x1="0.6223" y1="-0.3175" x2="0.6477" y2="-0.2921" layer="21"/>
<rectangle x1="-1.2065" y1="-0.3175" x2="-0.5461" y2="-0.2921" layer="21"/>
<rectangle x1="0.6477" y1="-0.2921" x2="1.3335" y2="-0.2667" layer="21"/>
<rectangle x1="0.6223" y1="-0.2921" x2="0.6477" y2="-0.2667" layer="21"/>
<rectangle x1="1.3335" y1="-0.2921" x2="1.3589" y2="-0.2667" layer="21"/>
<rectangle x1="-1.2065" y1="-0.2921" x2="-0.5715" y2="-0.2667" layer="21"/>
<rectangle x1="0.6477" y1="-0.2667" x2="1.3335" y2="-0.2413" layer="21"/>
<rectangle x1="0.6223" y1="-0.2667" x2="0.6477" y2="-0.2413" layer="21"/>
<rectangle x1="-1.2065" y1="-0.2667" x2="-0.5715" y2="-0.2413" layer="21"/>
<rectangle x1="0.6477" y1="-0.2413" x2="1.3081" y2="-0.2159" layer="21"/>
<rectangle x1="1.3081" y1="-0.2413" x2="1.3335" y2="-0.2159" layer="21"/>
<rectangle x1="-1.2319" y1="-0.2413" x2="-1.2065" y2="-0.2159" layer="21"/>
<rectangle x1="0.6223" y1="-0.2413" x2="0.6477" y2="-0.2159" layer="21"/>
<rectangle x1="-1.2065" y1="-0.2413" x2="-0.5715" y2="-0.2159" layer="21"/>
<rectangle x1="0.6477" y1="-0.2159" x2="1.3081" y2="-0.1905" layer="21"/>
<rectangle x1="-1.2319" y1="-0.2159" x2="-1.2065" y2="-0.1905" layer="21"/>
<rectangle x1="0.6223" y1="-0.2159" x2="0.6477" y2="-0.1905" layer="21"/>
<rectangle x1="-1.2065" y1="-0.2159" x2="-0.5969" y2="-0.1905" layer="21"/>
<rectangle x1="0.6477" y1="-0.1905" x2="1.2827" y2="-0.1651" layer="21"/>
<rectangle x1="1.2827" y1="-0.1905" x2="1.3081" y2="-0.1651" layer="21"/>
<rectangle x1="0.6223" y1="-0.1905" x2="0.6477" y2="-0.1651" layer="21"/>
<rectangle x1="-1.2319" y1="-0.1905" x2="-0.5969" y2="-0.1651" layer="21"/>
<rectangle x1="0.6477" y1="-0.1651" x2="1.2827" y2="-0.1397" layer="21"/>
<rectangle x1="1.2827" y1="-0.1651" x2="1.3081" y2="-0.1397" layer="21"/>
<rectangle x1="0.6223" y1="-0.1651" x2="0.6477" y2="-0.1397" layer="21"/>
<rectangle x1="-1.2319" y1="-0.1651" x2="-0.5969" y2="-0.1397" layer="21"/>
<rectangle x1="0.6477" y1="-0.1397" x2="1.2827" y2="-0.1143" layer="21"/>
<rectangle x1="0.6223" y1="-0.1397" x2="0.6477" y2="-0.1143" layer="21"/>
<rectangle x1="1.2827" y1="-0.1397" x2="1.3081" y2="-0.1143" layer="21"/>
<rectangle x1="-1.2319" y1="-0.1397" x2="-0.5969" y2="-0.1143" layer="21"/>
<rectangle x1="0.6477" y1="-0.1143" x2="1.2827" y2="-0.0889" layer="21"/>
<rectangle x1="0.6223" y1="-0.1143" x2="0.6477" y2="-0.0889" layer="21"/>
<rectangle x1="-1.2319" y1="-0.1143" x2="-0.6223" y2="-0.0889" layer="21"/>
<rectangle x1="0.6477" y1="-0.0889" x2="1.2827" y2="-0.0635" layer="21"/>
<rectangle x1="0.6223" y1="-0.0889" x2="0.6477" y2="-0.0635" layer="21"/>
<rectangle x1="-1.2319" y1="-0.0889" x2="-0.6223" y2="-0.0635" layer="21"/>
<rectangle x1="0.6477" y1="-0.0635" x2="1.2827" y2="-0.0381" layer="21"/>
<rectangle x1="0.6223" y1="-0.0635" x2="0.6477" y2="-0.0381" layer="21"/>
<rectangle x1="-1.2319" y1="-0.0635" x2="-0.6223" y2="-0.0381" layer="21"/>
<rectangle x1="0.6477" y1="-0.0381" x2="1.2827" y2="-0.0127" layer="21"/>
<rectangle x1="0.6223" y1="-0.0381" x2="0.6477" y2="-0.0127" layer="21"/>
<rectangle x1="-1.2319" y1="-0.0381" x2="-0.6223" y2="-0.0127" layer="21"/>
<rectangle x1="0.6477" y1="-0.0127" x2="1.2827" y2="0.0127" layer="21"/>
<rectangle x1="0.6223" y1="-0.0127" x2="0.6477" y2="0.0127" layer="21"/>
<rectangle x1="-1.2319" y1="-0.0127" x2="-0.6223" y2="0.0127" layer="21"/>
<rectangle x1="0.6477" y1="0.0127" x2="1.2827" y2="0.0381" layer="21"/>
<rectangle x1="0.6223" y1="0.0127" x2="0.6477" y2="0.0381" layer="21"/>
<rectangle x1="-1.2319" y1="0.0127" x2="-0.6223" y2="0.0381" layer="21"/>
<rectangle x1="0.6477" y1="0.0381" x2="1.2827" y2="0.0635" layer="21"/>
<rectangle x1="0.6223" y1="0.0381" x2="0.6477" y2="0.0635" layer="21"/>
<rectangle x1="-1.2319" y1="0.0381" x2="-0.6223" y2="0.0635" layer="21"/>
<rectangle x1="0.6477" y1="0.0635" x2="1.2827" y2="0.0889" layer="21"/>
<rectangle x1="0.6223" y1="0.0635" x2="0.6477" y2="0.0889" layer="21"/>
<rectangle x1="-1.2319" y1="0.0635" x2="-0.6223" y2="0.0889" layer="21"/>
<rectangle x1="0.6477" y1="0.0889" x2="1.2827" y2="0.1143" layer="21"/>
<rectangle x1="1.2827" y1="0.0889" x2="1.3081" y2="0.1143" layer="21"/>
<rectangle x1="-1.2319" y1="0.0889" x2="-0.5969" y2="0.1143" layer="21"/>
<rectangle x1="0.6477" y1="0.1143" x2="1.2827" y2="0.1397" layer="21"/>
<rectangle x1="1.2827" y1="0.1143" x2="1.3081" y2="0.1397" layer="21"/>
<rectangle x1="-1.2319" y1="0.1143" x2="-0.5969" y2="0.1397" layer="21"/>
<rectangle x1="0.6477" y1="0.1397" x2="1.3081" y2="0.1651" layer="21"/>
<rectangle x1="-1.2319" y1="0.1397" x2="-0.5969" y2="0.1651" layer="21"/>
<rectangle x1="0.6477" y1="0.1651" x2="1.3081" y2="0.1905" layer="21"/>
<rectangle x1="-1.2319" y1="0.1651" x2="-1.2065" y2="0.1905" layer="21"/>
<rectangle x1="-1.2065" y1="0.1651" x2="-0.5969" y2="0.1905" layer="21"/>
<rectangle x1="0.6731" y1="0.1905" x2="1.3081" y2="0.2159" layer="21"/>
<rectangle x1="0.6477" y1="0.1905" x2="0.6731" y2="0.2159" layer="21"/>
<rectangle x1="1.3081" y1="0.1905" x2="1.3335" y2="0.2159" layer="21"/>
<rectangle x1="-1.2319" y1="0.1905" x2="-1.2065" y2="0.2159" layer="21"/>
<rectangle x1="-1.2065" y1="0.1905" x2="-0.5715" y2="0.2159" layer="21"/>
<rectangle x1="0.6731" y1="0.2159" x2="1.3335" y2="0.2413" layer="21"/>
<rectangle x1="0.6477" y1="0.2159" x2="0.6731" y2="0.2413" layer="21"/>
<rectangle x1="-1.2065" y1="0.2159" x2="-0.5715" y2="0.2413" layer="21"/>
<rectangle x1="0.6731" y1="0.2413" x2="1.3335" y2="0.2667" layer="21"/>
<rectangle x1="0.6477" y1="0.2413" x2="0.6731" y2="0.2667" layer="21"/>
<rectangle x1="1.3335" y1="0.2413" x2="1.3589" y2="0.2667" layer="21"/>
<rectangle x1="-1.2065" y1="0.2413" x2="-0.5715" y2="0.2667" layer="21"/>
<rectangle x1="0.6731" y1="0.2667" x2="1.3589" y2="0.2921" layer="21"/>
<rectangle x1="-1.2065" y1="0.2667" x2="-0.5461" y2="0.2921" layer="21"/>
<rectangle x1="0.6985" y1="0.2921" x2="1.3589" y2="0.3175" layer="21"/>
<rectangle x1="0.6731" y1="0.2921" x2="0.6985" y2="0.3175" layer="21"/>
<rectangle x1="-1.2065" y1="0.2921" x2="-1.1811" y2="0.3175" layer="21"/>
<rectangle x1="1.3589" y1="0.2921" x2="1.3843" y2="0.3175" layer="21"/>
<rectangle x1="-1.1811" y1="0.2921" x2="-0.5461" y2="0.3175" layer="21"/>
<rectangle x1="0.6985" y1="0.3175" x2="1.3843" y2="0.3429" layer="21"/>
<rectangle x1="0.6731" y1="0.3175" x2="0.6985" y2="0.3429" layer="21"/>
<rectangle x1="-1.1811" y1="0.3175" x2="-0.5207" y2="0.3429" layer="21"/>
<rectangle x1="0.6985" y1="0.3429" x2="1.3843" y2="0.3683" layer="21"/>
<rectangle x1="1.3843" y1="0.3429" x2="1.4097" y2="0.3683" layer="21"/>
<rectangle x1="0.6731" y1="0.3429" x2="0.6985" y2="0.3683" layer="21"/>
<rectangle x1="-1.1811" y1="0.3429" x2="-0.4953" y2="0.3683" layer="21"/>
<rectangle x1="0.6985" y1="0.3683" x2="1.4097" y2="0.3937" layer="21"/>
<rectangle x1="1.4097" y1="0.3683" x2="1.4351" y2="0.3937" layer="21"/>
<rectangle x1="-1.1811" y1="0.3683" x2="-0.4953" y2="0.3937" layer="21"/>
<rectangle x1="0.7239" y1="0.3937" x2="1.4351" y2="0.4191" layer="21"/>
<rectangle x1="0.6985" y1="0.3937" x2="0.7239" y2="0.4191" layer="21"/>
<rectangle x1="-1.1811" y1="0.3937" x2="-1.1557" y2="0.4191" layer="21"/>
<rectangle x1="1.4351" y1="0.3937" x2="1.4605" y2="0.4191" layer="21"/>
<rectangle x1="-1.1557" y1="0.3937" x2="-0.4699" y2="0.4191" layer="21"/>
<rectangle x1="0.7239" y1="0.4191" x2="1.4605" y2="0.4445" layer="21"/>
<rectangle x1="2.4003" y1="0.4191" x2="2.4257" y2="0.4445" layer="21"/>
<rectangle x1="2.3749" y1="0.4191" x2="2.4003" y2="0.4445" layer="21"/>
<rectangle x1="0.6985" y1="0.4191" x2="0.7239" y2="0.4445" layer="21"/>
<rectangle x1="1.4605" y1="0.4191" x2="1.4859" y2="0.4445" layer="21"/>
<rectangle x1="-1.1557" y1="0.4191" x2="-0.4445" y2="0.4445" layer="21"/>
<rectangle x1="0.7239" y1="0.4445" x2="1.4859" y2="0.4699" layer="21"/>
<rectangle x1="2.3749" y1="0.4445" x2="2.4511" y2="0.4699" layer="21"/>
<rectangle x1="2.3495" y1="0.4445" x2="2.3749" y2="0.4699" layer="21"/>
<rectangle x1="-1.1557" y1="0.4445" x2="-1.1303" y2="0.4699" layer="21"/>
<rectangle x1="1.4859" y1="0.4445" x2="1.5113" y2="0.4699" layer="21"/>
<rectangle x1="-1.1303" y1="0.4445" x2="-0.4191" y2="0.4699" layer="21"/>
<rectangle x1="0.7493" y1="0.4699" x2="1.5113" y2="0.4953" layer="21"/>
<rectangle x1="2.3241" y1="0.4699" x2="2.4765" y2="0.4953" layer="21"/>
<rectangle x1="0.7239" y1="0.4699" x2="0.7493" y2="0.4953" layer="21"/>
<rectangle x1="1.5113" y1="0.4699" x2="1.5367" y2="0.4953" layer="21"/>
<rectangle x1="-1.1303" y1="0.4699" x2="-0.3937" y2="0.4953" layer="21"/>
<rectangle x1="0.7493" y1="0.4953" x2="1.5367" y2="0.5207" layer="21"/>
<rectangle x1="2.2987" y1="0.4953" x2="2.5019" y2="0.5207" layer="21"/>
<rectangle x1="1.5367" y1="0.4953" x2="1.5621" y2="0.5207" layer="21"/>
<rectangle x1="2.2733" y1="0.4953" x2="2.2987" y2="0.5207" layer="21"/>
<rectangle x1="-1.1303" y1="0.4953" x2="-0.3683" y2="0.5207" layer="21"/>
<rectangle x1="0.7747" y1="0.5207" x2="1.5875" y2="0.5461" layer="21"/>
<rectangle x1="2.2733" y1="0.5207" x2="2.5273" y2="0.5461" layer="21"/>
<rectangle x1="0.7493" y1="0.5207" x2="0.7747" y2="0.5461" layer="21"/>
<rectangle x1="2.2479" y1="0.5207" x2="2.2733" y2="0.5461" layer="21"/>
<rectangle x1="-1.1303" y1="0.5207" x2="-1.1049" y2="0.5461" layer="21"/>
<rectangle x1="1.5875" y1="0.5207" x2="1.6129" y2="0.5461" layer="21"/>
<rectangle x1="-1.1049" y1="0.5207" x2="-0.3175" y2="0.5461" layer="21"/>
<rectangle x1="0.4191" y1="0.5207" x2="0.4445" y2="0.5461" layer="21"/>
<rectangle x1="0.7747" y1="0.5461" x2="1.6129" y2="0.5715" layer="21"/>
<rectangle x1="2.2225" y1="0.5461" x2="2.5527" y2="0.5715" layer="21"/>
<rectangle x1="1.6129" y1="0.5461" x2="1.6383" y2="0.5715" layer="21"/>
<rectangle x1="2.1971" y1="0.5461" x2="2.2225" y2="0.5715" layer="21"/>
<rectangle x1="-1.1049" y1="0.5461" x2="-0.2667" y2="0.5715" layer="21"/>
<rectangle x1="0.3937" y1="0.5461" x2="0.4699" y2="0.5715" layer="21"/>
<rectangle x1="0.8001" y1="0.5715" x2="1.6637" y2="0.5969" layer="21"/>
<rectangle x1="2.1717" y1="0.5715" x2="2.5781" y2="0.5969" layer="21"/>
<rectangle x1="0.7747" y1="0.5715" x2="0.8001" y2="0.5969" layer="21"/>
<rectangle x1="1.6637" y1="0.5715" x2="1.6891" y2="0.5969" layer="21"/>
<rectangle x1="2.1463" y1="0.5715" x2="2.1717" y2="0.5969" layer="21"/>
<rectangle x1="1.6891" y1="0.5715" x2="1.7145" y2="0.5969" layer="21"/>
<rectangle x1="2.1209" y1="0.5715" x2="2.1463" y2="0.5969" layer="21"/>
<rectangle x1="-1.0795" y1="0.5715" x2="-0.2413" y2="0.5969" layer="21"/>
<rectangle x1="0.3429" y1="0.5715" x2="0.4953" y2="0.5969" layer="21"/>
<rectangle x1="0.8001" y1="0.5969" x2="1.7399" y2="0.6223" layer="21"/>
<rectangle x1="2.0955" y1="0.5969" x2="2.6035" y2="0.6223" layer="21"/>
<rectangle x1="1.7399" y1="0.5969" x2="1.7907" y2="0.6223" layer="21"/>
<rectangle x1="2.0701" y1="0.5969" x2="2.0955" y2="0.6223" layer="21"/>
<rectangle x1="1.7907" y1="0.5969" x2="1.8161" y2="0.6223" layer="21"/>
<rectangle x1="2.0447" y1="0.5969" x2="2.0701" y2="0.6223" layer="21"/>
<rectangle x1="-1.0795" y1="0.5969" x2="-0.1651" y2="0.6223" layer="21"/>
<rectangle x1="0.2667" y1="0.5969" x2="0.5207" y2="0.6223" layer="21"/>
<rectangle x1="0.8255" y1="0.6223" x2="1.8669" y2="0.6477" layer="21"/>
<rectangle x1="1.8923" y1="0.6223" x2="2.6289" y2="0.6477" layer="21"/>
<rectangle x1="1.8669" y1="0.6223" x2="1.8923" y2="0.6477" layer="21"/>
<rectangle x1="0.8001" y1="0.6223" x2="0.8255" y2="0.6477" layer="21"/>
<rectangle x1="-1.0541" y1="0.6223" x2="-0.0635" y2="0.6477" layer="21"/>
<rectangle x1="0.1651" y1="0.6223" x2="0.5461" y2="0.6477" layer="21"/>
<rectangle x1="0.8509" y1="0.6477" x2="2.6543" y2="0.6731" layer="21"/>
<rectangle x1="0.8255" y1="0.6477" x2="0.8509" y2="0.6731" layer="21"/>
<rectangle x1="-1.0541" y1="0.6477" x2="-1.0287" y2="0.6731" layer="21"/>
<rectangle x1="-1.0287" y1="0.6477" x2="0.5715" y2="0.6731" layer="21"/>
<rectangle x1="0.8509" y1="0.6731" x2="2.6797" y2="0.6985" layer="21"/>
<rectangle x1="0.8255" y1="0.6731" x2="0.8509" y2="0.6985" layer="21"/>
<rectangle x1="-1.0287" y1="0.6731" x2="0.5969" y2="0.6985" layer="21"/>
<rectangle x1="0.8763" y1="0.6985" x2="2.7051" y2="0.7239" layer="21"/>
<rectangle x1="0.8509" y1="0.6985" x2="0.8763" y2="0.7239" layer="21"/>
<rectangle x1="-1.0287" y1="0.6985" x2="-1.0033" y2="0.7239" layer="21"/>
<rectangle x1="-1.0033" y1="0.6985" x2="0.6223" y2="0.7239" layer="21"/>
<rectangle x1="0.9017" y1="0.7239" x2="2.7305" y2="0.7493" layer="21"/>
<rectangle x1="0.8763" y1="0.7239" x2="0.9017" y2="0.7493" layer="21"/>
<rectangle x1="-1.0033" y1="0.7239" x2="-0.9779" y2="0.7493" layer="21"/>
<rectangle x1="-0.9779" y1="0.7239" x2="0.6477" y2="0.7493" layer="21"/>
<rectangle x1="0.9017" y1="0.7493" x2="2.7559" y2="0.7747" layer="21"/>
<rectangle x1="-0.9779" y1="0.7493" x2="0.6731" y2="0.7747" layer="21"/>
<rectangle x1="0.9271" y1="0.7747" x2="2.7813" y2="0.8001" layer="21"/>
<rectangle x1="-0.9525" y1="0.7747" x2="0.6985" y2="0.8001" layer="21"/>
<rectangle x1="0.9525" y1="0.8001" x2="2.8067" y2="0.8255" layer="21"/>
<rectangle x1="-0.9271" y1="0.8001" x2="0.7239" y2="0.8255" layer="21"/>
<rectangle x1="0.9779" y1="0.8255" x2="2.8321" y2="0.8509" layer="21"/>
<rectangle x1="-0.9271" y1="0.8255" x2="-0.9017" y2="0.8509" layer="21"/>
<rectangle x1="-0.9017" y1="0.8255" x2="0.7493" y2="0.8509" layer="21"/>
<rectangle x1="1.0033" y1="0.8509" x2="2.8575" y2="0.8763" layer="21"/>
<rectangle x1="-0.9017" y1="0.8509" x2="-0.8763" y2="0.8763" layer="21"/>
<rectangle x1="-0.8763" y1="0.8509" x2="0.7747" y2="0.8763" layer="21"/>
<rectangle x1="1.0287" y1="0.8763" x2="2.8321" y2="0.9017" layer="21"/>
<rectangle x1="-0.8763" y1="0.8763" x2="-0.8509" y2="0.9017" layer="21"/>
<rectangle x1="2.8321" y1="0.8763" x2="2.8575" y2="0.9017" layer="21"/>
<rectangle x1="-0.8509" y1="0.8763" x2="0.8001" y2="0.9017" layer="21"/>
<rectangle x1="1.0541" y1="0.9017" x2="2.8067" y2="0.9271" layer="21"/>
<rectangle x1="-0.8509" y1="0.9017" x2="-0.8255" y2="0.9271" layer="21"/>
<rectangle x1="2.8067" y1="0.9017" x2="2.8321" y2="0.9271" layer="21"/>
<rectangle x1="-0.8255" y1="0.9017" x2="0.8255" y2="0.9271" layer="21"/>
<rectangle x1="1.0795" y1="0.9271" x2="2.7813" y2="0.9525" layer="21"/>
<rectangle x1="-0.8255" y1="0.9271" x2="-0.8001" y2="0.9525" layer="21"/>
<rectangle x1="2.7813" y1="0.9271" x2="2.8067" y2="0.9525" layer="21"/>
<rectangle x1="-0.8001" y1="0.9271" x2="0.8509" y2="0.9525" layer="21"/>
<rectangle x1="1.1049" y1="0.9525" x2="2.7559" y2="0.9779" layer="21"/>
<rectangle x1="1.0795" y1="0.9525" x2="1.1049" y2="0.9779" layer="21"/>
<rectangle x1="-0.8001" y1="0.9525" x2="-0.7747" y2="0.9779" layer="21"/>
<rectangle x1="-0.7747" y1="0.9525" x2="0.8763" y2="0.9779" layer="21"/>
<rectangle x1="1.1303" y1="0.9779" x2="2.7051" y2="1.0033" layer="21"/>
<rectangle x1="2.7051" y1="0.9779" x2="2.7305" y2="1.0033" layer="21"/>
<rectangle x1="1.1049" y1="0.9779" x2="1.1303" y2="1.0033" layer="21"/>
<rectangle x1="-0.7493" y1="0.9779" x2="0.8509" y2="1.0033" layer="21"/>
<rectangle x1="1.1557" y1="1.0033" x2="2.6797" y2="1.0287" layer="21"/>
<rectangle x1="2.6797" y1="1.0033" x2="2.7051" y2="1.0287" layer="21"/>
<rectangle x1="0.8001" y1="1.0033" x2="0.8255" y2="1.0287" layer="21"/>
<rectangle x1="-0.7239" y1="1.0033" x2="0.8001" y2="1.0287" layer="21"/>
<rectangle x1="1.2065" y1="1.0287" x2="2.6543" y2="1.0541" layer="21"/>
<rectangle x1="1.1811" y1="1.0287" x2="1.2065" y2="1.0541" layer="21"/>
<rectangle x1="-0.6985" y1="1.0287" x2="-0.6731" y2="1.0541" layer="21"/>
<rectangle x1="2.6543" y1="1.0287" x2="2.6797" y2="1.0541" layer="21"/>
<rectangle x1="-0.6731" y1="1.0287" x2="0.7747" y2="1.0541" layer="21"/>
<rectangle x1="1.2319" y1="1.0541" x2="2.6035" y2="1.0795" layer="21"/>
<rectangle x1="2.6035" y1="1.0541" x2="2.6289" y2="1.0795" layer="21"/>
<rectangle x1="0.7239" y1="1.0541" x2="0.7493" y2="1.0795" layer="21"/>
<rectangle x1="1.2065" y1="1.0541" x2="1.2319" y2="1.0795" layer="21"/>
<rectangle x1="-0.6477" y1="1.0541" x2="0.7239" y2="1.0795" layer="21"/>
<rectangle x1="1.2827" y1="1.0795" x2="2.5781" y2="1.1049" layer="21"/>
<rectangle x1="1.2573" y1="1.0795" x2="1.2827" y2="1.1049" layer="21"/>
<rectangle x1="-0.6223" y1="1.0795" x2="-0.5969" y2="1.1049" layer="21"/>
<rectangle x1="-0.5969" y1="1.0795" x2="0.6985" y2="1.1049" layer="21"/>
<rectangle x1="1.3335" y1="1.1049" x2="2.5019" y2="1.1303" layer="21"/>
<rectangle x1="1.3081" y1="1.1049" x2="1.3335" y2="1.1303" layer="21"/>
<rectangle x1="2.5019" y1="1.1049" x2="2.5273" y2="1.1303" layer="21"/>
<rectangle x1="-0.5715" y1="1.1049" x2="-0.5461" y2="1.1303" layer="21"/>
<rectangle x1="0.6477" y1="1.1049" x2="0.6731" y2="1.1303" layer="21"/>
<rectangle x1="2.5273" y1="1.1049" x2="2.5527" y2="1.1303" layer="21"/>
<rectangle x1="-0.5461" y1="1.1049" x2="0.6477" y2="1.1303" layer="21"/>
<rectangle x1="1.3843" y1="1.1303" x2="2.4765" y2="1.1557" layer="21"/>
<rectangle x1="1.3589" y1="1.1303" x2="1.3843" y2="1.1557" layer="21"/>
<rectangle x1="-0.5207" y1="1.1303" x2="-0.4953" y2="1.1557" layer="21"/>
<rectangle x1="0.5969" y1="1.1303" x2="0.6223" y2="1.1557" layer="21"/>
<rectangle x1="2.4765" y1="1.1303" x2="2.5019" y2="1.1557" layer="21"/>
<rectangle x1="-0.4953" y1="1.1303" x2="0.5969" y2="1.1557" layer="21"/>
<rectangle x1="1.4351" y1="1.1557" x2="2.4003" y2="1.1811" layer="21"/>
<rectangle x1="1.4097" y1="1.1557" x2="1.4351" y2="1.1811" layer="21"/>
<rectangle x1="2.4003" y1="1.1557" x2="2.4257" y2="1.1811" layer="21"/>
<rectangle x1="-0.4699" y1="1.1557" x2="-0.4445" y2="1.1811" layer="21"/>
<rectangle x1="0.5461" y1="1.1557" x2="0.5715" y2="1.1811" layer="21"/>
<rectangle x1="2.4257" y1="1.1557" x2="2.4511" y2="1.1811" layer="21"/>
<rectangle x1="-0.4445" y1="1.1557" x2="0.5461" y2="1.1811" layer="21"/>
<rectangle x1="1.5113" y1="1.1811" x2="2.3495" y2="1.2065" layer="21"/>
<rectangle x1="1.4859" y1="1.1811" x2="1.5113" y2="1.2065" layer="21"/>
<rectangle x1="2.3495" y1="1.1811" x2="2.3749" y2="1.2065" layer="21"/>
<rectangle x1="0.4699" y1="1.1811" x2="0.4953" y2="1.2065" layer="21"/>
<rectangle x1="1.4605" y1="1.1811" x2="1.4859" y2="1.2065" layer="21"/>
<rectangle x1="-0.3937" y1="1.1811" x2="0.4699" y2="1.2065" layer="21"/>
<rectangle x1="1.5875" y1="1.2065" x2="2.2479" y2="1.2319" layer="21"/>
<rectangle x1="1.5621" y1="1.2065" x2="1.5875" y2="1.2319" layer="21"/>
<rectangle x1="2.2479" y1="1.2065" x2="2.2987" y2="1.2319" layer="21"/>
<rectangle x1="-0.3175" y1="1.2065" x2="-0.2921" y2="1.2319" layer="21"/>
<rectangle x1="0.3937" y1="1.2065" x2="0.4191" y2="1.2319" layer="21"/>
<rectangle x1="1.5367" y1="1.2065" x2="1.5621" y2="1.2319" layer="21"/>
<rectangle x1="-0.2921" y1="1.2065" x2="0.3937" y2="1.2319" layer="21"/>
<rectangle x1="1.6891" y1="1.2319" x2="2.1463" y2="1.2573" layer="21"/>
<rectangle x1="1.6637" y1="1.2319" x2="1.6891" y2="1.2573" layer="21"/>
<rectangle x1="2.1463" y1="1.2319" x2="2.1971" y2="1.2573" layer="21"/>
<rectangle x1="-0.2413" y1="1.2319" x2="-0.1905" y2="1.2573" layer="21"/>
<rectangle x1="0.2921" y1="1.2319" x2="0.3175" y2="1.2573" layer="21"/>
<rectangle x1="1.6383" y1="1.2319" x2="1.6637" y2="1.2573" layer="21"/>
<rectangle x1="2.1971" y1="1.2319" x2="2.2225" y2="1.2573" layer="21"/>
<rectangle x1="-0.1905" y1="1.2319" x2="0.2921" y2="1.2573" layer="21"/>
<rectangle x1="1.8415" y1="1.2573" x2="1.9939" y2="1.2827" layer="21"/>
<rectangle x1="-0.0381" y1="1.2573" x2="0.1397" y2="1.2827" layer="21"/>
<rectangle x1="1.7653" y1="1.2573" x2="1.8415" y2="1.2827" layer="21"/>
<rectangle x1="1.9939" y1="1.2573" x2="2.0701" y2="1.2827" layer="21"/>
</package>
<package name="POT-TC33X-2">
<wire x1="-1.5" y1="-1.9" x2="1.5" y2="-1.9" width="0.2032" layer="21"/>
<wire x1="-1.5" y1="-1.9" x2="-1.5" y2="1.9" width="0.2032" layer="21"/>
<wire x1="1.5" y1="-1.9" x2="1.5" y2="1.9" width="0.2032" layer="21"/>
<text x="-1.905" y="3.665" size="0.8128" layer="25">&gt;NAME</text>
<text x="-2.16" y="-4.96" size="0.8128" layer="27">&gt;VALUE</text>
<wire x1="-1.5" y1="1.9" x2="1.5" y2="1.9" width="0.2032" layer="21"/>
<smd name="P2" x="0" y="1.45" dx="1.6" dy="1.5" layer="1"/>
<smd name="P1" x="-1" y="-1.8" dx="1.2" dy="1.2" layer="1"/>
<smd name="P3" x="1" y="-1.8" dx="1.2" dy="1.2" layer="1"/>
</package>
<package name="SMD-2">
<wire x1="-2.545" y1="2" x2="2.545" y2="2" width="0.1524" layer="21"/>
<wire x1="2.545" y1="2" x2="2.545" y2="-2" width="0.1524" layer="21"/>
<wire x1="2.545" y1="-2" x2="-2.545" y2="-2" width="0.1524" layer="21"/>
<wire x1="-2.545" y1="-2" x2="-2.545" y2="2" width="0.1524" layer="21"/>
<wire x1="-0.5" y1="0" x2="1.37" y2="1.67" width="0.1524" layer="21"/>
<wire x1="1.37" y1="1.67" x2="1.37" y2="-1.67" width="0.1524" layer="21"/>
<wire x1="1.37" y1="-1.67" x2="-0.5" y2="0" width="0.1524" layer="21"/>
<smd name="C" x="-2.265" y="0" dx="0.9" dy="3.4" layer="1"/>
<smd name="A" x="2.265" y="0" dx="0.9" dy="2.8" layer="1"/>
<text x="-2.37" y="2.27" size="1.27" layer="25">&gt;NAME</text>
<text x="-2.37" y="-3.57" size="1.27" layer="27">&gt;VALUE</text>
<rectangle x1="-0.7" y1="-1" x2="-0.5" y2="1" layer="21"/>
</package>
<package name="LED_LUXEON_2720">
<smd name="KATHODE" x="-0.9" y="0" dx="0.5" dy="1.2" layer="1" thermals="no"/>
<smd name="ANODE" x="0.4" y="0" dx="1.5" dy="1.6" layer="1"/>
<text x="-3.4415" y="1.8795" size="1.27" layer="25">&gt;NAME</text>
<text x="-3.505" y="-3.124" size="1.27" layer="27">&gt;VALUE</text>
<wire x1="-0.458" y1="0" x2="0.558" y2="0.772" width="0.127" layer="21"/>
<wire x1="0.558" y1="0.772" x2="0.558" y2="0" width="0.127" layer="21"/>
<wire x1="0.558" y1="0" x2="0.558" y2="-0.752" width="0.127" layer="21"/>
<wire x1="0.558" y1="-0.752" x2="-0.458" y2="0" width="0.127" layer="21"/>
<wire x1="-0.458" y1="0" x2="-0.956" y2="0" width="0.127" layer="21"/>
<wire x1="0.558" y1="0" x2="1.056" y2="0" width="0.127" layer="21"/>
<wire x1="-1.375" y1="1" x2="-1.375" y2="-1" width="0.127" layer="21"/>
<wire x1="-1.375" y1="-1" x2="1.375" y2="-1" width="0.127" layer="21"/>
<wire x1="1.375" y1="-1" x2="1.375" y2="1" width="0.127" layer="21"/>
<wire x1="1.375" y1="1" x2="-1.375" y2="1" width="0.127" layer="21"/>
<wire x1="-0.465" y1="-0.872" x2="-0.465" y2="0.876" width="0.1016" layer="21"/>
</package>
<package name="LED_LUXEON_2835">
<smd name="KATHODE" x="-1.265" y="0" dx="0.97" dy="1.9" layer="1" thermals="no"/>
<smd name="ANODE" x="0.735" y="0" dx="2.03" dy="1.9" layer="1"/>
<text x="-2.1715" y="1.8795" size="1.27" layer="25">&gt;NAME</text>
<text x="-2.235" y="-3.124" size="1.27" layer="27">&gt;VALUE</text>
<wire x1="-0.458" y1="0" x2="0.558" y2="0.772" width="0.127" layer="21"/>
<wire x1="0.558" y1="0.772" x2="0.558" y2="0" width="0.127" layer="21"/>
<wire x1="0.558" y1="0" x2="0.558" y2="-0.752" width="0.127" layer="21"/>
<wire x1="0.558" y1="-0.752" x2="-0.458" y2="0" width="0.127" layer="21"/>
<wire x1="-0.458" y1="0" x2="-0.956" y2="0" width="0.127" layer="21"/>
<wire x1="0.558" y1="0" x2="1.056" y2="0" width="0.127" layer="21"/>
<wire x1="-1.75" y1="1.4" x2="-1.75" y2="-1.4" width="0.127" layer="21"/>
<wire x1="-1.75" y1="-1.4" x2="1.75" y2="-1.4" width="0.127" layer="21"/>
<wire x1="1.75" y1="-1.4" x2="1.75" y2="1.4" width="0.127" layer="21"/>
<wire x1="1.75" y1="1.4" x2="-1.75" y2="1.4" width="0.127" layer="21"/>
<wire x1="-0.465" y1="-0.872" x2="-0.465" y2="0.876" width="0.1016" layer="21"/>
</package>
<package name="SOD-323-DIODE">
<wire x1="-1" y1="0.7" x2="1" y2="0.7" width="0.1524" layer="21"/>
<wire x1="1" y1="0.7" x2="1" y2="-0.7" width="0.1524" layer="21"/>
<wire x1="1" y1="-0.7" x2="-1" y2="-0.7" width="0.1524" layer="21"/>
<wire x1="-1" y1="-0.7" x2="-1" y2="0.7" width="0.1524" layer="21"/>
<wire x1="-0.5" y1="0" x2="0.1" y2="0.4" width="0.1524" layer="21"/>
<wire x1="0.1" y1="0.4" x2="0.1" y2="-0.4" width="0.1524" layer="21"/>
<wire x1="0.1" y1="-0.4" x2="-0.5" y2="0" width="0.1524" layer="21"/>
<smd name="C" x="-1.1" y="0" dx="0.6" dy="0.6" layer="1"/>
<smd name="A" x="1.1" y="0" dx="0.6" dy="0.6" layer="1"/>
<text x="-1.1" y="1" size="1.27" layer="25">&gt;NAME</text>
<text x="-1.1" y="-2.3" size="1.27" layer="27">&gt;VALUE</text>
<rectangle x1="-0.7" y1="-0.7" x2="-0.5" y2="0.7" layer="21"/>
</package>
<package name="LOGO_5">
<rectangle x1="1.4605" y1="-5.7277" x2="2.9591" y2="-5.7023" layer="21"/>
<rectangle x1="1.4605" y1="-5.7023" x2="2.9591" y2="-5.6769" layer="21"/>
<rectangle x1="1.4605" y1="-5.6769" x2="2.9591" y2="-5.6515" layer="21"/>
<rectangle x1="1.4605" y1="-5.6515" x2="2.9591" y2="-5.6261" layer="21"/>
<rectangle x1="1.4605" y1="-5.6261" x2="2.9591" y2="-5.6007" layer="21"/>
<rectangle x1="1.4605" y1="-5.6007" x2="2.9591" y2="-5.5753" layer="21"/>
<rectangle x1="1.4605" y1="-5.5753" x2="2.9591" y2="-5.5499" layer="21"/>
<rectangle x1="1.4605" y1="-5.5499" x2="2.9591" y2="-5.5245" layer="21"/>
<rectangle x1="1.4605" y1="-5.5245" x2="2.9591" y2="-5.4991" layer="21"/>
<rectangle x1="1.4605" y1="-5.4991" x2="2.9591" y2="-5.4737" layer="21"/>
<rectangle x1="1.4605" y1="-5.4737" x2="2.9591" y2="-5.4483" layer="21"/>
<rectangle x1="1.4605" y1="-5.4483" x2="2.9591" y2="-5.4229" layer="21"/>
<rectangle x1="1.4605" y1="-5.4229" x2="2.9591" y2="-5.3975" layer="21"/>
<rectangle x1="1.4605" y1="-5.3975" x2="2.9591" y2="-5.3721" layer="21"/>
<rectangle x1="1.4605" y1="-5.3721" x2="2.9591" y2="-5.3467" layer="21"/>
<rectangle x1="1.4605" y1="-5.3467" x2="2.9591" y2="-5.3213" layer="21"/>
<rectangle x1="1.4605" y1="-5.3213" x2="2.9591" y2="-5.2959" layer="21"/>
<rectangle x1="1.4605" y1="-5.2959" x2="2.9591" y2="-5.2705" layer="21"/>
<rectangle x1="1.4605" y1="-5.2705" x2="2.9591" y2="-5.2451" layer="21"/>
<rectangle x1="1.4605" y1="-5.2451" x2="2.9591" y2="-5.2197" layer="21"/>
<rectangle x1="1.4605" y1="-5.2197" x2="2.9591" y2="-5.1943" layer="21"/>
<rectangle x1="1.4605" y1="-5.1943" x2="2.9591" y2="-5.1689" layer="21"/>
<rectangle x1="1.4605" y1="-5.1689" x2="2.9591" y2="-5.1435" layer="21"/>
<rectangle x1="1.4605" y1="-5.1435" x2="2.9591" y2="-5.1181" layer="21"/>
<rectangle x1="1.4605" y1="-5.1181" x2="2.9591" y2="-5.0927" layer="21"/>
<rectangle x1="1.4605" y1="-5.0927" x2="2.9591" y2="-5.0673" layer="21"/>
<rectangle x1="1.4605" y1="-5.0673" x2="2.9591" y2="-5.0419" layer="21"/>
<rectangle x1="1.4605" y1="-5.0419" x2="2.9591" y2="-5.0165" layer="21"/>
<rectangle x1="1.4605" y1="-5.0165" x2="2.9591" y2="-4.9911" layer="21"/>
<rectangle x1="1.4605" y1="-4.9911" x2="2.9591" y2="-4.9657" layer="21"/>
<rectangle x1="1.4605" y1="-4.9657" x2="2.9591" y2="-4.9403" layer="21"/>
<rectangle x1="1.4605" y1="-4.9403" x2="2.9591" y2="-4.9149" layer="21"/>
<rectangle x1="1.4605" y1="-4.9149" x2="2.9591" y2="-4.8895" layer="21"/>
<rectangle x1="1.4605" y1="-4.8895" x2="2.9591" y2="-4.8641" layer="21"/>
<rectangle x1="1.4605" y1="-4.8641" x2="2.9591" y2="-4.8387" layer="21"/>
<rectangle x1="1.4605" y1="-4.8387" x2="2.9591" y2="-4.8133" layer="21"/>
<rectangle x1="1.4605" y1="-4.8133" x2="2.9591" y2="-4.7879" layer="21"/>
<rectangle x1="1.4605" y1="-4.7879" x2="2.9591" y2="-4.7625" layer="21"/>
<rectangle x1="1.4605" y1="-4.7625" x2="2.9591" y2="-4.7371" layer="21"/>
<rectangle x1="1.4605" y1="-4.7371" x2="2.9591" y2="-4.7117" layer="21"/>
<rectangle x1="1.4605" y1="-4.7117" x2="2.9591" y2="-4.6863" layer="21"/>
<rectangle x1="1.4605" y1="-4.6863" x2="2.9591" y2="-4.6609" layer="21"/>
<rectangle x1="1.4605" y1="-4.6609" x2="2.9591" y2="-4.6355" layer="21"/>
<rectangle x1="1.4605" y1="-4.6355" x2="2.9591" y2="-4.6101" layer="21"/>
<rectangle x1="1.4605" y1="-4.6101" x2="2.9591" y2="-4.5847" layer="21"/>
<rectangle x1="1.4605" y1="-4.5847" x2="2.9591" y2="-4.5593" layer="21"/>
<rectangle x1="1.4605" y1="-4.5593" x2="2.9591" y2="-4.5339" layer="21"/>
<rectangle x1="1.4605" y1="-4.5339" x2="2.9591" y2="-4.5085" layer="21"/>
<rectangle x1="1.4605" y1="-4.5085" x2="2.9591" y2="-4.4831" layer="21"/>
<rectangle x1="1.4605" y1="-4.4831" x2="2.9591" y2="-4.4577" layer="21"/>
<rectangle x1="1.4605" y1="-4.4577" x2="2.9591" y2="-4.4323" layer="21"/>
<rectangle x1="1.4605" y1="-4.4323" x2="2.9591" y2="-4.4069" layer="21"/>
<rectangle x1="1.4605" y1="-4.4069" x2="2.9591" y2="-4.3815" layer="21"/>
<rectangle x1="1.4605" y1="-4.3815" x2="2.9591" y2="-4.3561" layer="21"/>
<rectangle x1="1.4605" y1="-4.3561" x2="2.9591" y2="-4.3307" layer="21"/>
<rectangle x1="1.4605" y1="-4.3307" x2="2.9591" y2="-4.3053" layer="21"/>
<rectangle x1="1.4605" y1="-4.3053" x2="2.9591" y2="-4.2799" layer="21"/>
<rectangle x1="1.4605" y1="-4.2799" x2="2.9591" y2="-4.2545" layer="21"/>
<rectangle x1="1.4605" y1="-4.2545" x2="2.9591" y2="-4.2291" layer="21"/>
<rectangle x1="1.4605" y1="-4.2291" x2="2.9591" y2="-4.2037" layer="21"/>
<rectangle x1="1.4605" y1="-4.2037" x2="2.9591" y2="-4.1783" layer="21"/>
<rectangle x1="1.4605" y1="-4.1783" x2="2.9591" y2="-4.1529" layer="21"/>
<rectangle x1="1.4605" y1="-4.1529" x2="2.9591" y2="-4.1275" layer="21"/>
<rectangle x1="1.4605" y1="-4.1275" x2="2.9591" y2="-4.1021" layer="21"/>
<rectangle x1="1.4605" y1="-4.1021" x2="2.9591" y2="-4.0767" layer="21"/>
<rectangle x1="1.4605" y1="-4.0767" x2="2.9591" y2="-4.0513" layer="21"/>
<rectangle x1="1.4605" y1="-4.0513" x2="2.9591" y2="-4.0259" layer="21"/>
<rectangle x1="1.4605" y1="-4.0259" x2="2.9845" y2="-4.0005" layer="21"/>
<rectangle x1="1.4605" y1="-4.0005" x2="2.9845" y2="-3.9751" layer="21"/>
<rectangle x1="1.4605" y1="-3.9751" x2="2.9845" y2="-3.9497" layer="21"/>
<rectangle x1="1.4605" y1="-3.9497" x2="2.9845" y2="-3.9243" layer="21"/>
<rectangle x1="1.4605" y1="-3.9243" x2="2.9845" y2="-3.8989" layer="21"/>
<rectangle x1="1.4605" y1="-3.8989" x2="2.9845" y2="-3.8735" layer="21"/>
<rectangle x1="1.4605" y1="-3.8735" x2="3.0099" y2="-3.8481" layer="21"/>
<rectangle x1="1.4605" y1="-3.8481" x2="3.0099" y2="-3.8227" layer="21"/>
<rectangle x1="1.4605" y1="-3.8227" x2="3.0099" y2="-3.7973" layer="21"/>
<rectangle x1="1.4605" y1="-3.7973" x2="3.0099" y2="-3.7719" layer="21"/>
<rectangle x1="1.4605" y1="-3.7719" x2="3.0353" y2="-3.7465" layer="21"/>
<rectangle x1="1.4605" y1="-3.7465" x2="3.0353" y2="-3.7211" layer="21"/>
<rectangle x1="1.4605" y1="-3.7211" x2="3.0353" y2="-3.6957" layer="21"/>
<rectangle x1="1.4605" y1="-3.6957" x2="3.0607" y2="-3.6703" layer="21"/>
<rectangle x1="1.4605" y1="-3.6703" x2="3.0607" y2="-3.6449" layer="21"/>
<rectangle x1="1.4605" y1="-3.6449" x2="3.0607" y2="-3.6195" layer="21"/>
<rectangle x1="1.4605" y1="-3.6195" x2="3.0861" y2="-3.5941" layer="21"/>
<rectangle x1="1.4605" y1="-3.5941" x2="3.0861" y2="-3.5687" layer="21"/>
<rectangle x1="1.4605" y1="-3.5687" x2="3.1115" y2="-3.5433" layer="21"/>
<rectangle x1="1.4605" y1="-3.5433" x2="3.1115" y2="-3.5179" layer="21"/>
<rectangle x1="1.4605" y1="-3.5179" x2="3.1369" y2="-3.4925" layer="21"/>
<rectangle x1="1.4605" y1="-3.4925" x2="3.1369" y2="-3.4671" layer="21"/>
<rectangle x1="1.4605" y1="-3.4671" x2="3.1623" y2="-3.4417" layer="21"/>
<rectangle x1="1.4605" y1="-3.4417" x2="3.1877" y2="-3.4163" layer="21"/>
<rectangle x1="1.4605" y1="-3.4163" x2="3.1877" y2="-3.3909" layer="21"/>
<rectangle x1="1.4605" y1="-3.3909" x2="3.2131" y2="-3.3655" layer="21"/>
<rectangle x1="1.4605" y1="-3.3655" x2="3.2131" y2="-3.3401" layer="21"/>
<rectangle x1="1.4605" y1="-3.3401" x2="3.2385" y2="-3.3147" layer="21"/>
<rectangle x1="1.4605" y1="-3.3147" x2="3.2639" y2="-3.2893" layer="21"/>
<rectangle x1="1.4605" y1="-3.2893" x2="3.2893" y2="-3.2639" layer="21"/>
<rectangle x1="1.4605" y1="-3.2639" x2="3.3147" y2="-3.2385" layer="21"/>
<rectangle x1="1.4605" y1="-3.2385" x2="3.3147" y2="-3.2131" layer="21"/>
<rectangle x1="1.4605" y1="-3.2131" x2="3.3401" y2="-3.1877" layer="21"/>
<rectangle x1="1.4605" y1="-3.1877" x2="3.3655" y2="-3.1623" layer="21"/>
<rectangle x1="1.4605" y1="-3.1623" x2="3.3909" y2="-3.1369" layer="21"/>
<rectangle x1="1.4605" y1="-3.1369" x2="3.4163" y2="-3.1115" layer="21"/>
<rectangle x1="1.4605" y1="-3.1115" x2="3.4417" y2="-3.0861" layer="21"/>
<rectangle x1="1.4605" y1="-3.0861" x2="3.4671" y2="-3.0607" layer="21"/>
<rectangle x1="1.4605" y1="-3.0607" x2="3.4925" y2="-3.0353" layer="21"/>
<rectangle x1="1.4605" y1="-3.0353" x2="3.5433" y2="-3.0099" layer="21"/>
<rectangle x1="1.4605" y1="-3.0099" x2="3.5687" y2="-2.9845" layer="21"/>
<rectangle x1="1.4605" y1="-2.9845" x2="3.5941" y2="-2.9591" layer="21"/>
<rectangle x1="1.4605" y1="-2.9591" x2="3.6449" y2="-2.9337" layer="21"/>
<rectangle x1="1.4605" y1="-2.9337" x2="3.6703" y2="-2.9083" layer="21"/>
<rectangle x1="-0.3937" y1="-2.9337" x2="0.2667" y2="-2.9083" layer="21"/>
<rectangle x1="1.4605" y1="-2.9083" x2="3.7211" y2="-2.8829" layer="21"/>
<rectangle x1="-0.5715" y1="-2.9083" x2="0.4445" y2="-2.8829" layer="21"/>
<rectangle x1="1.4605" y1="-2.8829" x2="3.7719" y2="-2.8575" layer="21"/>
<rectangle x1="-0.6985" y1="-2.8829" x2="0.5715" y2="-2.8575" layer="21"/>
<rectangle x1="1.4605" y1="-2.8575" x2="3.8227" y2="-2.8321" layer="21"/>
<rectangle x1="11.8999" y1="-2.8575" x2="12.2047" y2="-2.8321" layer="21"/>
<rectangle x1="13.6017" y1="-2.8575" x2="13.8557" y2="-2.8321" layer="21"/>
<rectangle x1="17.3609" y1="-2.8575" x2="17.6149" y2="-2.8321" layer="21"/>
<rectangle x1="19.0627" y1="-2.8575" x2="19.3421" y2="-2.8321" layer="21"/>
<rectangle x1="23.0251" y1="-2.8575" x2="23.3299" y2="-2.8321" layer="21"/>
<rectangle x1="-0.8255" y1="-2.8575" x2="0.6731" y2="-2.8321" layer="21"/>
<rectangle x1="1.4605" y1="-2.8321" x2="3.8735" y2="-2.8067" layer="21"/>
<rectangle x1="11.7729" y1="-2.8321" x2="12.3063" y2="-2.8067" layer="21"/>
<rectangle x1="13.5001" y1="-2.8321" x2="13.9573" y2="-2.8067" layer="21"/>
<rectangle x1="17.2593" y1="-2.8321" x2="17.7165" y2="-2.8067" layer="21"/>
<rectangle x1="18.9611" y1="-2.8321" x2="19.4691" y2="-2.8067" layer="21"/>
<rectangle x1="20.9677" y1="-2.8321" x2="21.3487" y2="-2.8067" layer="21"/>
<rectangle x1="22.8981" y1="-2.8321" x2="23.4315" y2="-2.8067" layer="21"/>
<rectangle x1="-0.9017" y1="-2.8321" x2="0.3175" y2="-2.8067" layer="21"/>
<rectangle x1="0.3429" y1="-2.8321" x2="0.7747" y2="-2.8067" layer="21"/>
<rectangle x1="1.4605" y1="-2.8067" x2="3.9243" y2="-2.7813" layer="21"/>
<rectangle x1="9.6139" y1="-2.8067" x2="10.0457" y2="-2.7813" layer="21"/>
<rectangle x1="11.6967" y1="-2.8067" x2="12.4079" y2="-2.7813" layer="21"/>
<rectangle x1="13.4239" y1="-2.8067" x2="14.0081" y2="-2.7813" layer="21"/>
<rectangle x1="14.2367" y1="-2.8067" x2="14.6685" y2="-2.7813" layer="21"/>
<rectangle x1="14.9987" y1="-2.8067" x2="15.4305" y2="-2.7813" layer="21"/>
<rectangle x1="16.0655" y1="-2.8067" x2="16.4973" y2="-2.7813" layer="21"/>
<rectangle x1="17.1831" y1="-2.8067" x2="17.7673" y2="-2.7813" layer="21"/>
<rectangle x1="17.9705" y1="-2.8067" x2="18.4023" y2="-2.7813" layer="21"/>
<rectangle x1="18.9103" y1="-2.8067" x2="19.5453" y2="-2.7813" layer="21"/>
<rectangle x1="19.7739" y1="-2.8067" x2="20.2057" y2="-2.7813" layer="21"/>
<rectangle x1="20.8407" y1="-2.8067" x2="21.3741" y2="-2.7813" layer="21"/>
<rectangle x1="21.6027" y1="-2.8067" x2="22.0599" y2="-2.7813" layer="21"/>
<rectangle x1="22.8219" y1="-2.8067" x2="23.5077" y2="-2.7813" layer="21"/>
<rectangle x1="24.2697" y1="-2.8067" x2="24.7269" y2="-2.7813" layer="21"/>
<rectangle x1="25.3619" y1="-2.8067" x2="25.7937" y2="-2.7813" layer="21"/>
<rectangle x1="-0.9779" y1="-2.8067" x2="0.8509" y2="-2.7813" layer="21"/>
<rectangle x1="1.4605" y1="-2.7813" x2="4.0005" y2="-2.7559" layer="21"/>
<rectangle x1="9.6139" y1="-2.7813" x2="10.0457" y2="-2.7559" layer="21"/>
<rectangle x1="11.6459" y1="-2.7813" x2="12.4587" y2="-2.7559" layer="21"/>
<rectangle x1="13.3731" y1="-2.7813" x2="14.0589" y2="-2.7559" layer="21"/>
<rectangle x1="14.2367" y1="-2.7813" x2="14.6685" y2="-2.7559" layer="21"/>
<rectangle x1="14.9987" y1="-2.7813" x2="15.4305" y2="-2.7559" layer="21"/>
<rectangle x1="16.0655" y1="-2.7813" x2="16.4973" y2="-2.7559" layer="21"/>
<rectangle x1="17.1323" y1="-2.7813" x2="17.8181" y2="-2.7559" layer="21"/>
<rectangle x1="17.9705" y1="-2.7813" x2="18.4023" y2="-2.7559" layer="21"/>
<rectangle x1="18.8595" y1="-2.7813" x2="19.5961" y2="-2.7559" layer="21"/>
<rectangle x1="19.7739" y1="-2.7813" x2="20.2057" y2="-2.7559" layer="21"/>
<rectangle x1="20.7899" y1="-2.7813" x2="21.3741" y2="-2.7559" layer="21"/>
<rectangle x1="21.6027" y1="-2.7813" x2="22.0599" y2="-2.7559" layer="21"/>
<rectangle x1="22.7711" y1="-2.7813" x2="23.5839" y2="-2.7559" layer="21"/>
<rectangle x1="24.2697" y1="-2.7813" x2="24.7269" y2="-2.7559" layer="21"/>
<rectangle x1="25.3619" y1="-2.7813" x2="25.7937" y2="-2.7559" layer="21"/>
<rectangle x1="-1.0541" y1="-2.7813" x2="0.9271" y2="-2.7559" layer="21"/>
<rectangle x1="1.4605" y1="-2.7559" x2="4.0767" y2="-2.7305" layer="21"/>
<rectangle x1="9.6139" y1="-2.7559" x2="10.0457" y2="-2.7305" layer="21"/>
<rectangle x1="11.5951" y1="-2.7559" x2="12.5095" y2="-2.7305" layer="21"/>
<rectangle x1="13.3477" y1="-2.7559" x2="14.1097" y2="-2.7305" layer="21"/>
<rectangle x1="14.2367" y1="-2.7559" x2="14.6685" y2="-2.7305" layer="21"/>
<rectangle x1="14.9987" y1="-2.7559" x2="15.4305" y2="-2.7305" layer="21"/>
<rectangle x1="16.0655" y1="-2.7559" x2="16.4973" y2="-2.7305" layer="21"/>
<rectangle x1="17.1069" y1="-2.7559" x2="17.8689" y2="-2.7305" layer="21"/>
<rectangle x1="17.9705" y1="-2.7559" x2="18.4023" y2="-2.7305" layer="21"/>
<rectangle x1="18.8087" y1="-2.7559" x2="19.6469" y2="-2.7305" layer="21"/>
<rectangle x1="19.7485" y1="-2.7559" x2="20.2057" y2="-2.7305" layer="21"/>
<rectangle x1="20.7391" y1="-2.7559" x2="21.3741" y2="-2.7305" layer="21"/>
<rectangle x1="21.6027" y1="-2.7559" x2="22.0599" y2="-2.7305" layer="21"/>
<rectangle x1="22.7203" y1="-2.7559" x2="23.6347" y2="-2.7305" layer="21"/>
<rectangle x1="24.2697" y1="-2.7559" x2="24.7269" y2="-2.7305" layer="21"/>
<rectangle x1="25.3619" y1="-2.7559" x2="25.7937" y2="-2.7305" layer="21"/>
<rectangle x1="-1.1303" y1="-2.7559" x2="1.0033" y2="-2.7305" layer="21"/>
<rectangle x1="1.4605" y1="-2.7305" x2="4.2037" y2="-2.7051" layer="21"/>
<rectangle x1="9.6139" y1="-2.7305" x2="10.0457" y2="-2.7051" layer="21"/>
<rectangle x1="11.5443" y1="-2.7305" x2="12.5349" y2="-2.7051" layer="21"/>
<rectangle x1="13.3223" y1="-2.7305" x2="14.1351" y2="-2.7051" layer="21"/>
<rectangle x1="14.2367" y1="-2.7305" x2="14.6685" y2="-2.7051" layer="21"/>
<rectangle x1="14.9987" y1="-2.7305" x2="15.4305" y2="-2.7051" layer="21"/>
<rectangle x1="16.0655" y1="-2.7305" x2="16.4973" y2="-2.7051" layer="21"/>
<rectangle x1="17.0561" y1="-2.7305" x2="17.8943" y2="-2.7051" layer="21"/>
<rectangle x1="17.9705" y1="-2.7305" x2="18.4023" y2="-2.7051" layer="21"/>
<rectangle x1="18.7833" y1="-2.7305" x2="19.6723" y2="-2.7051" layer="21"/>
<rectangle x1="19.7485" y1="-2.7305" x2="20.1803" y2="-2.7051" layer="21"/>
<rectangle x1="20.7137" y1="-2.7305" x2="21.3741" y2="-2.7051" layer="21"/>
<rectangle x1="21.6027" y1="-2.7305" x2="22.0599" y2="-2.7051" layer="21"/>
<rectangle x1="22.6695" y1="-2.7305" x2="23.6601" y2="-2.7051" layer="21"/>
<rectangle x1="24.2697" y1="-2.7305" x2="24.7269" y2="-2.7051" layer="21"/>
<rectangle x1="25.3619" y1="-2.7305" x2="25.7937" y2="-2.7051" layer="21"/>
<rectangle x1="-1.2065" y1="-2.7305" x2="1.0795" y2="-2.7051" layer="21"/>
<rectangle x1="1.4605" y1="-2.7051" x2="5.1181" y2="-2.6797" layer="21"/>
<rectangle x1="9.6139" y1="-2.7051" x2="10.0457" y2="-2.6797" layer="21"/>
<rectangle x1="11.5189" y1="-2.7051" x2="12.5857" y2="-2.6797" layer="21"/>
<rectangle x1="13.2969" y1="-2.7051" x2="14.1605" y2="-2.6797" layer="21"/>
<rectangle x1="14.2367" y1="-2.7051" x2="14.6685" y2="-2.6797" layer="21"/>
<rectangle x1="14.9987" y1="-2.7051" x2="15.4305" y2="-2.6797" layer="21"/>
<rectangle x1="16.0655" y1="-2.7051" x2="16.4973" y2="-2.6797" layer="21"/>
<rectangle x1="17.0307" y1="-2.7051" x2="17.9197" y2="-2.6797" layer="21"/>
<rectangle x1="17.9705" y1="-2.7051" x2="18.4023" y2="-2.6797" layer="21"/>
<rectangle x1="18.7579" y1="-2.7051" x2="19.6977" y2="-2.6797" layer="21"/>
<rectangle x1="19.7485" y1="-2.7051" x2="20.1803" y2="-2.6797" layer="21"/>
<rectangle x1="20.6883" y1="-2.7051" x2="21.3741" y2="-2.6797" layer="21"/>
<rectangle x1="21.6027" y1="-2.7051" x2="22.0599" y2="-2.6797" layer="21"/>
<rectangle x1="22.6441" y1="-2.7051" x2="23.7109" y2="-2.6797" layer="21"/>
<rectangle x1="24.2697" y1="-2.7051" x2="24.7269" y2="-2.6797" layer="21"/>
<rectangle x1="25.3619" y1="-2.7051" x2="25.7937" y2="-2.6797" layer="21"/>
<rectangle x1="-1.2573" y1="-2.7051" x2="1.1303" y2="-2.6797" layer="21"/>
<rectangle x1="1.4605" y1="-2.6797" x2="5.1181" y2="-2.6543" layer="21"/>
<rectangle x1="9.6139" y1="-2.6797" x2="10.0457" y2="-2.6543" layer="21"/>
<rectangle x1="11.4935" y1="-2.6797" x2="12.6111" y2="-2.6543" layer="21"/>
<rectangle x1="13.2715" y1="-2.6797" x2="14.1859" y2="-2.6543" layer="21"/>
<rectangle x1="14.2367" y1="-2.6797" x2="14.6685" y2="-2.6543" layer="21"/>
<rectangle x1="14.9987" y1="-2.6797" x2="15.4305" y2="-2.6543" layer="21"/>
<rectangle x1="16.0655" y1="-2.6797" x2="16.4973" y2="-2.6543" layer="21"/>
<rectangle x1="17.0053" y1="-2.6797" x2="17.9451" y2="-2.6543" layer="21"/>
<rectangle x1="17.9705" y1="-2.6797" x2="18.4023" y2="-2.6543" layer="21"/>
<rectangle x1="18.7325" y1="-2.6797" x2="20.1803" y2="-2.6543" layer="21"/>
<rectangle x1="20.6629" y1="-2.6797" x2="21.3741" y2="-2.6543" layer="21"/>
<rectangle x1="21.6027" y1="-2.6797" x2="22.0599" y2="-2.6543" layer="21"/>
<rectangle x1="22.6187" y1="-2.6797" x2="23.7363" y2="-2.6543" layer="21"/>
<rectangle x1="24.2697" y1="-2.6797" x2="24.7269" y2="-2.6543" layer="21"/>
<rectangle x1="25.3619" y1="-2.6797" x2="25.7937" y2="-2.6543" layer="21"/>
<rectangle x1="-1.3081" y1="-2.6797" x2="1.1811" y2="-2.6543" layer="21"/>
<rectangle x1="1.4605" y1="-2.6543" x2="5.1181" y2="-2.6289" layer="21"/>
<rectangle x1="9.6139" y1="-2.6543" x2="10.0457" y2="-2.6289" layer="21"/>
<rectangle x1="11.4681" y1="-2.6543" x2="12.6365" y2="-2.6289" layer="21"/>
<rectangle x1="13.2461" y1="-2.6543" x2="14.2113" y2="-2.6289" layer="21"/>
<rectangle x1="14.2367" y1="-2.6543" x2="14.6685" y2="-2.6289" layer="21"/>
<rectangle x1="14.9987" y1="-2.6543" x2="15.4305" y2="-2.6289" layer="21"/>
<rectangle x1="16.0655" y1="-2.6543" x2="16.4973" y2="-2.6289" layer="21"/>
<rectangle x1="16.9799" y1="-2.6543" x2="17.9451" y2="-2.6289" layer="21"/>
<rectangle x1="17.9705" y1="-2.6543" x2="18.4023" y2="-2.6289" layer="21"/>
<rectangle x1="18.7325" y1="-2.6543" x2="20.1803" y2="-2.6289" layer="21"/>
<rectangle x1="20.6629" y1="-2.6543" x2="21.3741" y2="-2.6289" layer="21"/>
<rectangle x1="21.6027" y1="-2.6543" x2="22.0599" y2="-2.6289" layer="21"/>
<rectangle x1="22.5933" y1="-2.6543" x2="23.7617" y2="-2.6289" layer="21"/>
<rectangle x1="24.2697" y1="-2.6543" x2="24.7269" y2="-2.6289" layer="21"/>
<rectangle x1="25.3619" y1="-2.6543" x2="25.7937" y2="-2.6289" layer="21"/>
<rectangle x1="-1.3589" y1="-2.6543" x2="1.2319" y2="-2.6289" layer="21"/>
<rectangle x1="1.4605" y1="-2.6289" x2="5.1181" y2="-2.6035" layer="21"/>
<rectangle x1="9.6139" y1="-2.6289" x2="10.0457" y2="-2.6035" layer="21"/>
<rectangle x1="11.4427" y1="-2.6289" x2="12.6619" y2="-2.6035" layer="21"/>
<rectangle x1="13.2461" y1="-2.6289" x2="14.2113" y2="-2.6035" layer="21"/>
<rectangle x1="14.2367" y1="-2.6289" x2="14.6685" y2="-2.6035" layer="21"/>
<rectangle x1="14.9987" y1="-2.6289" x2="15.4305" y2="-2.6035" layer="21"/>
<rectangle x1="16.0655" y1="-2.6289" x2="16.4973" y2="-2.6035" layer="21"/>
<rectangle x1="16.9545" y1="-2.6289" x2="18.4023" y2="-2.6035" layer="21"/>
<rectangle x1="18.7071" y1="-2.6289" x2="20.1803" y2="-2.6035" layer="21"/>
<rectangle x1="20.6375" y1="-2.6289" x2="21.3741" y2="-2.6035" layer="21"/>
<rectangle x1="21.6027" y1="-2.6289" x2="22.0599" y2="-2.6035" layer="21"/>
<rectangle x1="22.5679" y1="-2.6289" x2="23.7871" y2="-2.6035" layer="21"/>
<rectangle x1="24.2697" y1="-2.6289" x2="24.7269" y2="-2.6035" layer="21"/>
<rectangle x1="25.3619" y1="-2.6289" x2="25.7937" y2="-2.6035" layer="21"/>
<rectangle x1="-1.4097" y1="-2.6289" x2="1.2827" y2="-2.6035" layer="21"/>
<rectangle x1="1.4605" y1="-2.6035" x2="5.1181" y2="-2.5781" layer="21"/>
<rectangle x1="9.6139" y1="-2.6035" x2="10.0457" y2="-2.5781" layer="21"/>
<rectangle x1="11.4173" y1="-2.6035" x2="12.6873" y2="-2.5781" layer="21"/>
<rectangle x1="13.2207" y1="-2.6035" x2="14.6685" y2="-2.5781" layer="21"/>
<rectangle x1="14.9987" y1="-2.6035" x2="15.4305" y2="-2.5781" layer="21"/>
<rectangle x1="16.0655" y1="-2.6035" x2="16.4973" y2="-2.5781" layer="21"/>
<rectangle x1="16.9291" y1="-2.6035" x2="18.4023" y2="-2.5781" layer="21"/>
<rectangle x1="18.7071" y1="-2.6035" x2="20.1803" y2="-2.5781" layer="21"/>
<rectangle x1="20.6375" y1="-2.6035" x2="21.3741" y2="-2.5781" layer="21"/>
<rectangle x1="21.6027" y1="-2.6035" x2="22.0599" y2="-2.5781" layer="21"/>
<rectangle x1="22.5425" y1="-2.6035" x2="23.8125" y2="-2.5781" layer="21"/>
<rectangle x1="24.2697" y1="-2.6035" x2="24.7269" y2="-2.5781" layer="21"/>
<rectangle x1="25.3619" y1="-2.6035" x2="25.7937" y2="-2.5781" layer="21"/>
<rectangle x1="-1.4605" y1="-2.6035" x2="1.3335" y2="-2.5781" layer="21"/>
<rectangle x1="1.4605" y1="-2.5781" x2="5.1181" y2="-2.5527" layer="21"/>
<rectangle x1="9.6139" y1="-2.5781" x2="10.0457" y2="-2.5527" layer="21"/>
<rectangle x1="11.3919" y1="-2.5781" x2="12.7127" y2="-2.5527" layer="21"/>
<rectangle x1="13.2207" y1="-2.5781" x2="14.6685" y2="-2.5527" layer="21"/>
<rectangle x1="14.9987" y1="-2.5781" x2="15.4305" y2="-2.5527" layer="21"/>
<rectangle x1="16.0655" y1="-2.5781" x2="16.4973" y2="-2.5527" layer="21"/>
<rectangle x1="16.9291" y1="-2.5781" x2="18.4023" y2="-2.5527" layer="21"/>
<rectangle x1="18.6817" y1="-2.5781" x2="20.1803" y2="-2.5527" layer="21"/>
<rectangle x1="20.6375" y1="-2.5781" x2="21.3741" y2="-2.5527" layer="21"/>
<rectangle x1="21.6027" y1="-2.5781" x2="22.0599" y2="-2.5527" layer="21"/>
<rectangle x1="22.5171" y1="-2.5781" x2="23.8379" y2="-2.5527" layer="21"/>
<rectangle x1="24.2697" y1="-2.5781" x2="24.7269" y2="-2.5527" layer="21"/>
<rectangle x1="25.3619" y1="-2.5781" x2="25.7937" y2="-2.5527" layer="21"/>
<rectangle x1="-1.5113" y1="-2.5781" x2="1.3843" y2="-2.5527" layer="21"/>
<rectangle x1="1.4605" y1="-2.5527" x2="5.1181" y2="-2.5273" layer="21"/>
<rectangle x1="9.6139" y1="-2.5527" x2="10.0457" y2="-2.5273" layer="21"/>
<rectangle x1="11.3665" y1="-2.5527" x2="12.7381" y2="-2.5273" layer="21"/>
<rectangle x1="13.1953" y1="-2.5527" x2="14.6685" y2="-2.5273" layer="21"/>
<rectangle x1="14.9987" y1="-2.5527" x2="15.4305" y2="-2.5273" layer="21"/>
<rectangle x1="16.0655" y1="-2.5527" x2="16.4973" y2="-2.5273" layer="21"/>
<rectangle x1="16.9037" y1="-2.5527" x2="18.4023" y2="-2.5273" layer="21"/>
<rectangle x1="18.6817" y1="-2.5527" x2="19.2151" y2="-2.5273" layer="21"/>
<rectangle x1="19.5199" y1="-2.5527" x2="20.1803" y2="-2.5273" layer="21"/>
<rectangle x1="20.6375" y1="-2.5527" x2="21.3741" y2="-2.5273" layer="21"/>
<rectangle x1="21.6027" y1="-2.5527" x2="22.0599" y2="-2.5273" layer="21"/>
<rectangle x1="22.4917" y1="-2.5527" x2="23.8633" y2="-2.5273" layer="21"/>
<rectangle x1="24.2697" y1="-2.5527" x2="24.7269" y2="-2.5273" layer="21"/>
<rectangle x1="25.3619" y1="-2.5527" x2="25.7937" y2="-2.5273" layer="21"/>
<rectangle x1="-1.5621" y1="-2.5527" x2="1.4605" y2="-2.5273" layer="21"/>
<rectangle x1="1.5113" y1="-2.5273" x2="5.1181" y2="-2.5019" layer="21"/>
<rectangle x1="9.6139" y1="-2.5273" x2="10.0457" y2="-2.5019" layer="21"/>
<rectangle x1="11.3411" y1="-2.5273" x2="11.9507" y2="-2.5019" layer="21"/>
<rectangle x1="12.1285" y1="-2.5273" x2="12.7381" y2="-2.5019" layer="21"/>
<rectangle x1="13.1953" y1="-2.5273" x2="14.6685" y2="-2.5019" layer="21"/>
<rectangle x1="14.9987" y1="-2.5273" x2="15.4305" y2="-2.5019" layer="21"/>
<rectangle x1="16.0655" y1="-2.5273" x2="16.4973" y2="-2.5019" layer="21"/>
<rectangle x1="16.8783" y1="-2.5273" x2="17.5133" y2="-2.5019" layer="21"/>
<rectangle x1="17.6911" y1="-2.5273" x2="18.4023" y2="-2.5019" layer="21"/>
<rectangle x1="18.6817" y1="-2.5273" x2="19.1643" y2="-2.5019" layer="21"/>
<rectangle x1="19.5707" y1="-2.5273" x2="20.1803" y2="-2.5019" layer="21"/>
<rectangle x1="20.6121" y1="-2.5273" x2="21.3741" y2="-2.5019" layer="21"/>
<rectangle x1="21.6027" y1="-2.5273" x2="22.0599" y2="-2.5019" layer="21"/>
<rectangle x1="22.4663" y1="-2.5273" x2="23.0759" y2="-2.5019" layer="21"/>
<rectangle x1="23.2537" y1="-2.5273" x2="23.8633" y2="-2.5019" layer="21"/>
<rectangle x1="24.2697" y1="-2.5273" x2="24.7269" y2="-2.5019" layer="21"/>
<rectangle x1="25.3619" y1="-2.5273" x2="25.7937" y2="-2.5019" layer="21"/>
<rectangle x1="-1.6129" y1="-2.5273" x2="1.5113" y2="-2.5019" layer="21"/>
<rectangle x1="1.5367" y1="-2.5019" x2="5.1181" y2="-2.4765" layer="21"/>
<rectangle x1="9.6139" y1="-2.5019" x2="10.0457" y2="-2.4765" layer="21"/>
<rectangle x1="11.3411" y1="-2.5019" x2="11.8745" y2="-2.4765" layer="21"/>
<rectangle x1="12.2047" y1="-2.5019" x2="12.7635" y2="-2.4765" layer="21"/>
<rectangle x1="13.1953" y1="-2.5019" x2="13.7795" y2="-2.4765" layer="21"/>
<rectangle x1="14.0081" y1="-2.5019" x2="14.6685" y2="-2.4765" layer="21"/>
<rectangle x1="14.9987" y1="-2.5019" x2="15.4305" y2="-2.4765" layer="21"/>
<rectangle x1="16.0655" y1="-2.5019" x2="16.4973" y2="-2.4765" layer="21"/>
<rectangle x1="16.8783" y1="-2.5019" x2="17.4371" y2="-2.4765" layer="21"/>
<rectangle x1="17.7673" y1="-2.5019" x2="18.4023" y2="-2.4765" layer="21"/>
<rectangle x1="18.6563" y1="-2.5019" x2="19.1389" y2="-2.4765" layer="21"/>
<rectangle x1="19.6215" y1="-2.5019" x2="20.1803" y2="-2.4765" layer="21"/>
<rectangle x1="20.6121" y1="-2.5019" x2="21.3741" y2="-2.4765" layer="21"/>
<rectangle x1="21.6027" y1="-2.5019" x2="22.0599" y2="-2.4765" layer="21"/>
<rectangle x1="22.4663" y1="-2.5019" x2="22.9997" y2="-2.4765" layer="21"/>
<rectangle x1="23.3299" y1="-2.5019" x2="23.8887" y2="-2.4765" layer="21"/>
<rectangle x1="24.2697" y1="-2.5019" x2="24.7269" y2="-2.4765" layer="21"/>
<rectangle x1="25.3619" y1="-2.5019" x2="25.7937" y2="-2.4765" layer="21"/>
<rectangle x1="-1.6383" y1="-2.5019" x2="1.5367" y2="-2.4765" layer="21"/>
<rectangle x1="1.5875" y1="-2.4765" x2="5.1181" y2="-2.4511" layer="21"/>
<rectangle x1="9.6139" y1="-2.4765" x2="10.0457" y2="-2.4511" layer="21"/>
<rectangle x1="11.3157" y1="-2.4765" x2="11.8491" y2="-2.4511" layer="21"/>
<rectangle x1="12.2555" y1="-2.4765" x2="12.7635" y2="-2.4511" layer="21"/>
<rectangle x1="13.1953" y1="-2.4765" x2="13.7287" y2="-2.4511" layer="21"/>
<rectangle x1="14.0589" y1="-2.4765" x2="14.6685" y2="-2.4511" layer="21"/>
<rectangle x1="14.9987" y1="-2.4765" x2="15.4305" y2="-2.4511" layer="21"/>
<rectangle x1="16.0655" y1="-2.4765" x2="16.4973" y2="-2.4511" layer="21"/>
<rectangle x1="16.8529" y1="-2.4765" x2="17.3863" y2="-2.4511" layer="21"/>
<rectangle x1="17.7927" y1="-2.4765" x2="18.4023" y2="-2.4511" layer="21"/>
<rectangle x1="18.6563" y1="-2.4765" x2="19.1135" y2="-2.4511" layer="21"/>
<rectangle x1="19.6469" y1="-2.4765" x2="20.1803" y2="-2.4511" layer="21"/>
<rectangle x1="20.6121" y1="-2.4765" x2="21.1201" y2="-2.4511" layer="21"/>
<rectangle x1="21.6027" y1="-2.4765" x2="22.0599" y2="-2.4511" layer="21"/>
<rectangle x1="22.4409" y1="-2.4765" x2="22.9743" y2="-2.4511" layer="21"/>
<rectangle x1="23.3807" y1="-2.4765" x2="23.9141" y2="-2.4511" layer="21"/>
<rectangle x1="24.2697" y1="-2.4765" x2="24.7269" y2="-2.4511" layer="21"/>
<rectangle x1="25.3619" y1="-2.4765" x2="25.7937" y2="-2.4511" layer="21"/>
<rectangle x1="-1.6891" y1="-2.4765" x2="1.5875" y2="-2.4511" layer="21"/>
<rectangle x1="1.6129" y1="-2.4511" x2="5.1181" y2="-2.4257" layer="21"/>
<rectangle x1="9.6139" y1="-2.4511" x2="10.0457" y2="-2.4257" layer="21"/>
<rectangle x1="11.3157" y1="-2.4511" x2="11.7983" y2="-2.4257" layer="21"/>
<rectangle x1="12.2809" y1="-2.4511" x2="12.7889" y2="-2.4257" layer="21"/>
<rectangle x1="13.1699" y1="-2.4511" x2="13.6779" y2="-2.4257" layer="21"/>
<rectangle x1="14.1097" y1="-2.4511" x2="14.6685" y2="-2.4257" layer="21"/>
<rectangle x1="14.9987" y1="-2.4511" x2="15.4305" y2="-2.4257" layer="21"/>
<rectangle x1="16.0655" y1="-2.4511" x2="16.4973" y2="-2.4257" layer="21"/>
<rectangle x1="16.8529" y1="-2.4511" x2="17.3609" y2="-2.4257" layer="21"/>
<rectangle x1="17.8181" y1="-2.4511" x2="18.4023" y2="-2.4257" layer="21"/>
<rectangle x1="18.6563" y1="-2.4511" x2="19.1135" y2="-2.4257" layer="21"/>
<rectangle x1="19.6469" y1="-2.4511" x2="20.1803" y2="-2.4257" layer="21"/>
<rectangle x1="20.6121" y1="-2.4511" x2="21.0947" y2="-2.4257" layer="21"/>
<rectangle x1="21.6027" y1="-2.4511" x2="22.0599" y2="-2.4257" layer="21"/>
<rectangle x1="22.4409" y1="-2.4511" x2="22.9235" y2="-2.4257" layer="21"/>
<rectangle x1="23.4061" y1="-2.4511" x2="23.9141" y2="-2.4257" layer="21"/>
<rectangle x1="24.2697" y1="-2.4511" x2="24.7269" y2="-2.4257" layer="21"/>
<rectangle x1="25.3619" y1="-2.4511" x2="25.7937" y2="-2.4257" layer="21"/>
<rectangle x1="-1.7145" y1="-2.4511" x2="1.6129" y2="-2.4257" layer="21"/>
<rectangle x1="1.6637" y1="-2.4257" x2="5.1181" y2="-2.4003" layer="21"/>
<rectangle x1="9.6139" y1="-2.4257" x2="10.0457" y2="-2.4003" layer="21"/>
<rectangle x1="11.2903" y1="-2.4257" x2="11.7729" y2="-2.4003" layer="21"/>
<rectangle x1="12.3063" y1="-2.4257" x2="12.7889" y2="-2.4003" layer="21"/>
<rectangle x1="13.1699" y1="-2.4257" x2="13.6779" y2="-2.4003" layer="21"/>
<rectangle x1="14.1351" y1="-2.4257" x2="14.6685" y2="-2.4003" layer="21"/>
<rectangle x1="14.9987" y1="-2.4257" x2="15.4305" y2="-2.4003" layer="21"/>
<rectangle x1="16.0655" y1="-2.4257" x2="16.4973" y2="-2.4003" layer="21"/>
<rectangle x1="16.8275" y1="-2.4257" x2="17.3355" y2="-2.4003" layer="21"/>
<rectangle x1="17.8689" y1="-2.4257" x2="18.4023" y2="-2.4003" layer="21"/>
<rectangle x1="18.6563" y1="-2.4257" x2="19.1135" y2="-2.4003" layer="21"/>
<rectangle x1="19.6723" y1="-2.4257" x2="20.1803" y2="-2.4003" layer="21"/>
<rectangle x1="20.6121" y1="-2.4257" x2="21.0693" y2="-2.4003" layer="21"/>
<rectangle x1="21.6027" y1="-2.4257" x2="22.0599" y2="-2.4003" layer="21"/>
<rectangle x1="22.4155" y1="-2.4257" x2="22.8981" y2="-2.4003" layer="21"/>
<rectangle x1="23.4315" y1="-2.4257" x2="23.9141" y2="-2.4003" layer="21"/>
<rectangle x1="24.2697" y1="-2.4257" x2="24.7269" y2="-2.4003" layer="21"/>
<rectangle x1="25.3619" y1="-2.4257" x2="25.7937" y2="-2.4003" layer="21"/>
<rectangle x1="-1.7653" y1="-2.4257" x2="1.6637" y2="-2.4003" layer="21"/>
<rectangle x1="1.6891" y1="-2.4003" x2="5.1181" y2="-2.3749" layer="21"/>
<rectangle x1="9.6139" y1="-2.4003" x2="10.0457" y2="-2.3749" layer="21"/>
<rectangle x1="11.2903" y1="-2.4003" x2="11.7475" y2="-2.3749" layer="21"/>
<rectangle x1="12.3317" y1="-2.4003" x2="12.8143" y2="-2.3749" layer="21"/>
<rectangle x1="13.1699" y1="-2.4003" x2="13.6525" y2="-2.3749" layer="21"/>
<rectangle x1="14.1605" y1="-2.4003" x2="14.6685" y2="-2.3749" layer="21"/>
<rectangle x1="14.9987" y1="-2.4003" x2="15.4305" y2="-2.3749" layer="21"/>
<rectangle x1="16.0655" y1="-2.4003" x2="16.4973" y2="-2.3749" layer="21"/>
<rectangle x1="16.8275" y1="-2.4003" x2="17.3101" y2="-2.3749" layer="21"/>
<rectangle x1="17.8689" y1="-2.4003" x2="18.4023" y2="-2.3749" layer="21"/>
<rectangle x1="18.6563" y1="-2.4003" x2="19.0881" y2="-2.3749" layer="21"/>
<rectangle x1="19.6977" y1="-2.4003" x2="20.1803" y2="-2.3749" layer="21"/>
<rectangle x1="20.6121" y1="-2.4003" x2="21.0693" y2="-2.3749" layer="21"/>
<rectangle x1="21.6027" y1="-2.4003" x2="22.0599" y2="-2.3749" layer="21"/>
<rectangle x1="22.4155" y1="-2.4003" x2="22.8727" y2="-2.3749" layer="21"/>
<rectangle x1="23.4569" y1="-2.4003" x2="23.9395" y2="-2.3749" layer="21"/>
<rectangle x1="24.2697" y1="-2.4003" x2="24.7269" y2="-2.3749" layer="21"/>
<rectangle x1="25.3619" y1="-2.4003" x2="25.7937" y2="-2.3749" layer="21"/>
<rectangle x1="-1.7907" y1="-2.4003" x2="1.6891" y2="-2.3749" layer="21"/>
<rectangle x1="1.7399" y1="-2.3749" x2="5.1181" y2="-2.3495" layer="21"/>
<rectangle x1="9.6139" y1="-2.3749" x2="10.0457" y2="-2.3495" layer="21"/>
<rectangle x1="11.2649" y1="-2.3749" x2="11.7475" y2="-2.3495" layer="21"/>
<rectangle x1="12.3571" y1="-2.3749" x2="12.8143" y2="-2.3495" layer="21"/>
<rectangle x1="13.1699" y1="-2.3749" x2="13.6271" y2="-2.3495" layer="21"/>
<rectangle x1="14.1605" y1="-2.3749" x2="14.6685" y2="-2.3495" layer="21"/>
<rectangle x1="14.9987" y1="-2.3749" x2="15.4305" y2="-2.3495" layer="21"/>
<rectangle x1="16.0655" y1="-2.3749" x2="16.4973" y2="-2.3495" layer="21"/>
<rectangle x1="16.8275" y1="-2.3749" x2="17.3101" y2="-2.3495" layer="21"/>
<rectangle x1="17.8943" y1="-2.3749" x2="18.4023" y2="-2.3495" layer="21"/>
<rectangle x1="18.6563" y1="-2.3749" x2="19.0881" y2="-2.3495" layer="21"/>
<rectangle x1="19.6977" y1="-2.3749" x2="20.1803" y2="-2.3495" layer="21"/>
<rectangle x1="20.6121" y1="-2.3749" x2="21.0693" y2="-2.3495" layer="21"/>
<rectangle x1="21.6027" y1="-2.3749" x2="22.0599" y2="-2.3495" layer="21"/>
<rectangle x1="22.3901" y1="-2.3749" x2="22.8727" y2="-2.3495" layer="21"/>
<rectangle x1="23.4823" y1="-2.3749" x2="23.9395" y2="-2.3495" layer="21"/>
<rectangle x1="24.2697" y1="-2.3749" x2="24.7269" y2="-2.3495" layer="21"/>
<rectangle x1="25.3619" y1="-2.3749" x2="25.7937" y2="-2.3495" layer="21"/>
<rectangle x1="-1.8415" y1="-2.3749" x2="1.7399" y2="-2.3495" layer="21"/>
<rectangle x1="1.7653" y1="-2.3495" x2="5.1181" y2="-2.3241" layer="21"/>
<rectangle x1="9.6139" y1="-2.3495" x2="10.0457" y2="-2.3241" layer="21"/>
<rectangle x1="11.2649" y1="-2.3495" x2="11.7221" y2="-2.3241" layer="21"/>
<rectangle x1="12.3825" y1="-2.3495" x2="12.8397" y2="-2.3241" layer="21"/>
<rectangle x1="13.1699" y1="-2.3495" x2="13.6271" y2="-2.3241" layer="21"/>
<rectangle x1="14.1859" y1="-2.3495" x2="14.6685" y2="-2.3241" layer="21"/>
<rectangle x1="14.9987" y1="-2.3495" x2="15.4305" y2="-2.3241" layer="21"/>
<rectangle x1="16.0655" y1="-2.3495" x2="16.4973" y2="-2.3241" layer="21"/>
<rectangle x1="16.8021" y1="-2.3495" x2="17.2847" y2="-2.3241" layer="21"/>
<rectangle x1="17.9197" y1="-2.3495" x2="18.4023" y2="-2.3241" layer="21"/>
<rectangle x1="18.6563" y1="-2.3495" x2="19.0881" y2="-2.3241" layer="21"/>
<rectangle x1="19.6977" y1="-2.3495" x2="20.1803" y2="-2.3241" layer="21"/>
<rectangle x1="20.6121" y1="-2.3495" x2="21.0693" y2="-2.3241" layer="21"/>
<rectangle x1="21.6027" y1="-2.3495" x2="22.0599" y2="-2.3241" layer="21"/>
<rectangle x1="22.3901" y1="-2.3495" x2="22.8473" y2="-2.3241" layer="21"/>
<rectangle x1="23.5077" y1="-2.3495" x2="23.9649" y2="-2.3241" layer="21"/>
<rectangle x1="24.2697" y1="-2.3495" x2="24.7269" y2="-2.3241" layer="21"/>
<rectangle x1="25.3619" y1="-2.3495" x2="25.7937" y2="-2.3241" layer="21"/>
<rectangle x1="-1.8669" y1="-2.3495" x2="1.7653" y2="-2.3241" layer="21"/>
<rectangle x1="1.7907" y1="-2.3241" x2="5.1181" y2="-2.2987" layer="21"/>
<rectangle x1="9.6139" y1="-2.3241" x2="10.0457" y2="-2.2987" layer="21"/>
<rectangle x1="11.2649" y1="-2.3241" x2="11.7221" y2="-2.2987" layer="21"/>
<rectangle x1="12.3825" y1="-2.3241" x2="12.8397" y2="-2.2987" layer="21"/>
<rectangle x1="13.1699" y1="-2.3241" x2="13.6271" y2="-2.2987" layer="21"/>
<rectangle x1="14.1859" y1="-2.3241" x2="14.6685" y2="-2.2987" layer="21"/>
<rectangle x1="14.9987" y1="-2.3241" x2="15.4305" y2="-2.2987" layer="21"/>
<rectangle x1="16.0655" y1="-2.3241" x2="16.4973" y2="-2.2987" layer="21"/>
<rectangle x1="16.8021" y1="-2.3241" x2="17.2593" y2="-2.2987" layer="21"/>
<rectangle x1="17.9197" y1="-2.3241" x2="18.4023" y2="-2.2987" layer="21"/>
<rectangle x1="18.6563" y1="-2.3241" x2="19.0881" y2="-2.2987" layer="21"/>
<rectangle x1="19.7231" y1="-2.3241" x2="20.1803" y2="-2.2987" layer="21"/>
<rectangle x1="20.6121" y1="-2.3241" x2="21.0693" y2="-2.2987" layer="21"/>
<rectangle x1="21.6027" y1="-2.3241" x2="22.0599" y2="-2.2987" layer="21"/>
<rectangle x1="22.3901" y1="-2.3241" x2="22.8473" y2="-2.2987" layer="21"/>
<rectangle x1="23.5077" y1="-2.3241" x2="23.9649" y2="-2.2987" layer="21"/>
<rectangle x1="24.2697" y1="-2.3241" x2="24.7269" y2="-2.2987" layer="21"/>
<rectangle x1="25.3619" y1="-2.3241" x2="25.7937" y2="-2.2987" layer="21"/>
<rectangle x1="-1.8923" y1="-2.3241" x2="1.7907" y2="-2.2987" layer="21"/>
<rectangle x1="1.8415" y1="-2.2987" x2="5.1181" y2="-2.2733" layer="21"/>
<rectangle x1="9.6139" y1="-2.2987" x2="10.0457" y2="-2.2733" layer="21"/>
<rectangle x1="11.2395" y1="-2.2987" x2="11.6967" y2="-2.2733" layer="21"/>
<rectangle x1="12.3825" y1="-2.2987" x2="12.8397" y2="-2.2733" layer="21"/>
<rectangle x1="13.1699" y1="-2.2987" x2="13.6017" y2="-2.2733" layer="21"/>
<rectangle x1="14.2113" y1="-2.2987" x2="14.6685" y2="-2.2733" layer="21"/>
<rectangle x1="14.9987" y1="-2.2987" x2="15.4305" y2="-2.2733" layer="21"/>
<rectangle x1="16.0655" y1="-2.2987" x2="16.4973" y2="-2.2733" layer="21"/>
<rectangle x1="16.8021" y1="-2.2987" x2="17.2593" y2="-2.2733" layer="21"/>
<rectangle x1="17.9197" y1="-2.2987" x2="18.4023" y2="-2.2733" layer="21"/>
<rectangle x1="18.6563" y1="-2.2987" x2="19.1135" y2="-2.2733" layer="21"/>
<rectangle x1="19.7231" y1="-2.2987" x2="20.1803" y2="-2.2733" layer="21"/>
<rectangle x1="20.6121" y1="-2.2987" x2="21.0693" y2="-2.2733" layer="21"/>
<rectangle x1="21.6027" y1="-2.2987" x2="22.0599" y2="-2.2733" layer="21"/>
<rectangle x1="22.3901" y1="-2.2987" x2="22.8219" y2="-2.2733" layer="21"/>
<rectangle x1="23.5331" y1="-2.2987" x2="23.9649" y2="-2.2733" layer="21"/>
<rectangle x1="24.2697" y1="-2.2987" x2="24.7269" y2="-2.2733" layer="21"/>
<rectangle x1="25.3619" y1="-2.2987" x2="25.7937" y2="-2.2733" layer="21"/>
<rectangle x1="-1.9431" y1="-2.2987" x2="1.8415" y2="-2.2733" layer="21"/>
<rectangle x1="1.8669" y1="-2.2733" x2="5.1181" y2="-2.2479" layer="21"/>
<rectangle x1="9.6139" y1="-2.2733" x2="10.0457" y2="-2.2479" layer="21"/>
<rectangle x1="11.2395" y1="-2.2733" x2="11.6967" y2="-2.2479" layer="21"/>
<rectangle x1="12.4079" y1="-2.2733" x2="12.8397" y2="-2.2479" layer="21"/>
<rectangle x1="13.1445" y1="-2.2733" x2="13.6017" y2="-2.2479" layer="21"/>
<rectangle x1="14.2113" y1="-2.2733" x2="14.6685" y2="-2.2479" layer="21"/>
<rectangle x1="14.9987" y1="-2.2733" x2="15.4305" y2="-2.2479" layer="21"/>
<rectangle x1="16.0655" y1="-2.2733" x2="16.4973" y2="-2.2479" layer="21"/>
<rectangle x1="16.8021" y1="-2.2733" x2="17.2593" y2="-2.2479" layer="21"/>
<rectangle x1="17.9451" y1="-2.2733" x2="18.4023" y2="-2.2479" layer="21"/>
<rectangle x1="18.6563" y1="-2.2733" x2="19.1135" y2="-2.2479" layer="21"/>
<rectangle x1="19.7231" y1="-2.2733" x2="20.1803" y2="-2.2479" layer="21"/>
<rectangle x1="20.6121" y1="-2.2733" x2="21.0693" y2="-2.2479" layer="21"/>
<rectangle x1="21.6027" y1="-2.2733" x2="22.0599" y2="-2.2479" layer="21"/>
<rectangle x1="22.3647" y1="-2.2733" x2="22.8219" y2="-2.2479" layer="21"/>
<rectangle x1="23.5331" y1="-2.2733" x2="23.9903" y2="-2.2479" layer="21"/>
<rectangle x1="24.2697" y1="-2.2733" x2="24.7269" y2="-2.2479" layer="21"/>
<rectangle x1="25.3619" y1="-2.2733" x2="25.7937" y2="-2.2479" layer="21"/>
<rectangle x1="-1.9685" y1="-2.2733" x2="1.8669" y2="-2.2479" layer="21"/>
<rectangle x1="1.8923" y1="-2.2479" x2="5.1181" y2="-2.2225" layer="21"/>
<rectangle x1="9.6139" y1="-2.2479" x2="10.0457" y2="-2.2225" layer="21"/>
<rectangle x1="11.2395" y1="-2.2479" x2="11.6713" y2="-2.2225" layer="21"/>
<rectangle x1="12.4079" y1="-2.2479" x2="12.8651" y2="-2.2225" layer="21"/>
<rectangle x1="13.1445" y1="-2.2479" x2="13.6017" y2="-2.2225" layer="21"/>
<rectangle x1="14.2113" y1="-2.2479" x2="14.6685" y2="-2.2225" layer="21"/>
<rectangle x1="14.9987" y1="-2.2479" x2="15.4305" y2="-2.2225" layer="21"/>
<rectangle x1="16.0655" y1="-2.2479" x2="16.4973" y2="-2.2225" layer="21"/>
<rectangle x1="16.7767" y1="-2.2479" x2="17.2339" y2="-2.2225" layer="21"/>
<rectangle x1="17.9451" y1="-2.2479" x2="18.4023" y2="-2.2225" layer="21"/>
<rectangle x1="18.6817" y1="-2.2479" x2="19.1389" y2="-2.2225" layer="21"/>
<rectangle x1="19.7231" y1="-2.2479" x2="20.1803" y2="-2.2225" layer="21"/>
<rectangle x1="20.6121" y1="-2.2479" x2="21.0693" y2="-2.2225" layer="21"/>
<rectangle x1="21.6027" y1="-2.2479" x2="22.0599" y2="-2.2225" layer="21"/>
<rectangle x1="22.3647" y1="-2.2479" x2="22.8219" y2="-2.2225" layer="21"/>
<rectangle x1="23.5331" y1="-2.2479" x2="23.9903" y2="-2.2225" layer="21"/>
<rectangle x1="24.2697" y1="-2.2479" x2="24.7269" y2="-2.2225" layer="21"/>
<rectangle x1="25.3619" y1="-2.2479" x2="25.7937" y2="-2.2225" layer="21"/>
<rectangle x1="-1.9939" y1="-2.2479" x2="1.8923" y2="-2.2225" layer="21"/>
<rectangle x1="1.9177" y1="-2.2225" x2="5.1181" y2="-2.1971" layer="21"/>
<rectangle x1="9.6139" y1="-2.2225" x2="10.0457" y2="-2.1971" layer="21"/>
<rectangle x1="11.2395" y1="-2.2225" x2="11.6713" y2="-2.1971" layer="21"/>
<rectangle x1="12.4079" y1="-2.2225" x2="12.8651" y2="-2.1971" layer="21"/>
<rectangle x1="13.1445" y1="-2.2225" x2="13.6017" y2="-2.1971" layer="21"/>
<rectangle x1="14.2113" y1="-2.2225" x2="14.6685" y2="-2.1971" layer="21"/>
<rectangle x1="14.9987" y1="-2.2225" x2="15.4305" y2="-2.1971" layer="21"/>
<rectangle x1="16.0655" y1="-2.2225" x2="16.4973" y2="-2.1971" layer="21"/>
<rectangle x1="16.7767" y1="-2.2225" x2="17.2339" y2="-2.1971" layer="21"/>
<rectangle x1="17.9451" y1="-2.2225" x2="18.4023" y2="-2.1971" layer="21"/>
<rectangle x1="18.6817" y1="-2.2225" x2="19.1389" y2="-2.1971" layer="21"/>
<rectangle x1="19.7231" y1="-2.2225" x2="20.1803" y2="-2.1971" layer="21"/>
<rectangle x1="20.6121" y1="-2.2225" x2="21.0693" y2="-2.1971" layer="21"/>
<rectangle x1="21.6027" y1="-2.2225" x2="22.0599" y2="-2.1971" layer="21"/>
<rectangle x1="22.3647" y1="-2.2225" x2="22.7965" y2="-2.1971" layer="21"/>
<rectangle x1="23.5585" y1="-2.2225" x2="23.9903" y2="-2.1971" layer="21"/>
<rectangle x1="24.2697" y1="-2.2225" x2="24.7269" y2="-2.1971" layer="21"/>
<rectangle x1="25.3619" y1="-2.2225" x2="25.7937" y2="-2.1971" layer="21"/>
<rectangle x1="-2.0193" y1="-2.2225" x2="1.9177" y2="-2.1971" layer="21"/>
<rectangle x1="1.9431" y1="-2.1971" x2="5.1181" y2="-2.1717" layer="21"/>
<rectangle x1="9.6139" y1="-2.1971" x2="10.0457" y2="-2.1717" layer="21"/>
<rectangle x1="11.2395" y1="-2.1971" x2="11.6713" y2="-2.1717" layer="21"/>
<rectangle x1="12.4333" y1="-2.1971" x2="12.8651" y2="-2.1717" layer="21"/>
<rectangle x1="13.1445" y1="-2.1971" x2="13.6017" y2="-2.1717" layer="21"/>
<rectangle x1="14.2113" y1="-2.1971" x2="14.6685" y2="-2.1717" layer="21"/>
<rectangle x1="14.9987" y1="-2.1971" x2="15.4305" y2="-2.1717" layer="21"/>
<rectangle x1="16.0655" y1="-2.1971" x2="16.4973" y2="-2.1717" layer="21"/>
<rectangle x1="16.7767" y1="-2.1971" x2="17.2339" y2="-2.1717" layer="21"/>
<rectangle x1="17.9705" y1="-2.1971" x2="18.4023" y2="-2.1717" layer="21"/>
<rectangle x1="18.6817" y1="-2.1971" x2="19.1643" y2="-2.1717" layer="21"/>
<rectangle x1="19.7231" y1="-2.1971" x2="20.1803" y2="-2.1717" layer="21"/>
<rectangle x1="20.6121" y1="-2.1971" x2="21.0693" y2="-2.1717" layer="21"/>
<rectangle x1="21.6027" y1="-2.1971" x2="22.0599" y2="-2.1717" layer="21"/>
<rectangle x1="22.3647" y1="-2.1971" x2="22.7965" y2="-2.1717" layer="21"/>
<rectangle x1="23.5585" y1="-2.1971" x2="23.9903" y2="-2.1717" layer="21"/>
<rectangle x1="24.2697" y1="-2.1971" x2="24.7269" y2="-2.1717" layer="21"/>
<rectangle x1="25.3619" y1="-2.1971" x2="25.7937" y2="-2.1717" layer="21"/>
<rectangle x1="-2.0701" y1="-2.1971" x2="1.9431" y2="-2.1717" layer="21"/>
<rectangle x1="1.9685" y1="-2.1717" x2="5.1181" y2="-2.1463" layer="21"/>
<rectangle x1="9.6139" y1="-2.1717" x2="10.0457" y2="-2.1463" layer="21"/>
<rectangle x1="11.2141" y1="-2.1717" x2="11.6713" y2="-2.1463" layer="21"/>
<rectangle x1="12.4333" y1="-2.1717" x2="12.8651" y2="-2.1463" layer="21"/>
<rectangle x1="13.1445" y1="-2.1717" x2="13.6017" y2="-2.1463" layer="21"/>
<rectangle x1="14.2113" y1="-2.1717" x2="14.6685" y2="-2.1463" layer="21"/>
<rectangle x1="14.9987" y1="-2.1717" x2="15.4305" y2="-2.1463" layer="21"/>
<rectangle x1="16.0655" y1="-2.1717" x2="16.4973" y2="-2.1463" layer="21"/>
<rectangle x1="16.7767" y1="-2.1717" x2="17.2085" y2="-2.1463" layer="21"/>
<rectangle x1="17.9705" y1="-2.1717" x2="18.4023" y2="-2.1463" layer="21"/>
<rectangle x1="18.7071" y1="-2.1717" x2="19.2151" y2="-2.1463" layer="21"/>
<rectangle x1="19.7231" y1="-2.1717" x2="20.1803" y2="-2.1463" layer="21"/>
<rectangle x1="20.6121" y1="-2.1717" x2="21.0693" y2="-2.1463" layer="21"/>
<rectangle x1="21.6027" y1="-2.1717" x2="22.0599" y2="-2.1463" layer="21"/>
<rectangle x1="22.3393" y1="-2.1717" x2="22.7965" y2="-2.1463" layer="21"/>
<rectangle x1="23.5585" y1="-2.1717" x2="23.9903" y2="-2.1463" layer="21"/>
<rectangle x1="24.2697" y1="-2.1717" x2="24.7269" y2="-2.1463" layer="21"/>
<rectangle x1="25.3619" y1="-2.1717" x2="25.7937" y2="-2.1463" layer="21"/>
<rectangle x1="-2.0955" y1="-2.1717" x2="1.9685" y2="-2.1463" layer="21"/>
<rectangle x1="2.0193" y1="-2.1463" x2="5.1181" y2="-2.1209" layer="21"/>
<rectangle x1="9.6139" y1="-2.1463" x2="10.0457" y2="-2.1209" layer="21"/>
<rectangle x1="11.2141" y1="-2.1463" x2="11.6713" y2="-2.1209" layer="21"/>
<rectangle x1="12.4333" y1="-2.1463" x2="12.8651" y2="-2.1209" layer="21"/>
<rectangle x1="13.1445" y1="-2.1463" x2="13.6017" y2="-2.1209" layer="21"/>
<rectangle x1="14.2367" y1="-2.1463" x2="14.6685" y2="-2.1209" layer="21"/>
<rectangle x1="14.9987" y1="-2.1463" x2="15.4305" y2="-2.1209" layer="21"/>
<rectangle x1="16.0655" y1="-2.1463" x2="16.4973" y2="-2.1209" layer="21"/>
<rectangle x1="16.7767" y1="-2.1463" x2="17.2085" y2="-2.1209" layer="21"/>
<rectangle x1="17.9705" y1="-2.1463" x2="18.4023" y2="-2.1209" layer="21"/>
<rectangle x1="18.7071" y1="-2.1463" x2="19.2913" y2="-2.1209" layer="21"/>
<rectangle x1="19.7231" y1="-2.1463" x2="20.1803" y2="-2.1209" layer="21"/>
<rectangle x1="20.6121" y1="-2.1463" x2="21.0693" y2="-2.1209" layer="21"/>
<rectangle x1="21.6027" y1="-2.1463" x2="22.0599" y2="-2.1209" layer="21"/>
<rectangle x1="22.3393" y1="-2.1463" x2="22.7965" y2="-2.1209" layer="21"/>
<rectangle x1="23.5585" y1="-2.1463" x2="23.9903" y2="-2.1209" layer="21"/>
<rectangle x1="24.2697" y1="-2.1463" x2="24.7269" y2="-2.1209" layer="21"/>
<rectangle x1="25.3619" y1="-2.1463" x2="25.7937" y2="-2.1209" layer="21"/>
<rectangle x1="-2.1209" y1="-2.1463" x2="2.0193" y2="-2.1209" layer="21"/>
<rectangle x1="2.0447" y1="-2.1209" x2="5.1181" y2="-2.0955" layer="21"/>
<rectangle x1="9.6139" y1="-2.1209" x2="10.0457" y2="-2.0955" layer="21"/>
<rectangle x1="11.2141" y1="-2.1209" x2="11.6713" y2="-2.0955" layer="21"/>
<rectangle x1="12.4333" y1="-2.1209" x2="12.8905" y2="-2.0955" layer="21"/>
<rectangle x1="13.1445" y1="-2.1209" x2="13.6017" y2="-2.0955" layer="21"/>
<rectangle x1="14.2367" y1="-2.1209" x2="14.6685" y2="-2.0955" layer="21"/>
<rectangle x1="14.9987" y1="-2.1209" x2="15.4305" y2="-2.0955" layer="21"/>
<rectangle x1="16.0655" y1="-2.1209" x2="16.4973" y2="-2.0955" layer="21"/>
<rectangle x1="16.7767" y1="-2.1209" x2="17.2085" y2="-2.0955" layer="21"/>
<rectangle x1="17.9705" y1="-2.1209" x2="18.4023" y2="-2.0955" layer="21"/>
<rectangle x1="18.7325" y1="-2.1209" x2="19.3929" y2="-2.0955" layer="21"/>
<rectangle x1="19.7231" y1="-2.1209" x2="20.1803" y2="-2.0955" layer="21"/>
<rectangle x1="20.6121" y1="-2.1209" x2="21.0693" y2="-2.0955" layer="21"/>
<rectangle x1="21.6027" y1="-2.1209" x2="22.0599" y2="-2.0955" layer="21"/>
<rectangle x1="22.3393" y1="-2.1209" x2="22.7965" y2="-2.0955" layer="21"/>
<rectangle x1="23.5585" y1="-2.1209" x2="24.0157" y2="-2.0955" layer="21"/>
<rectangle x1="24.2697" y1="-2.1209" x2="24.7269" y2="-2.0955" layer="21"/>
<rectangle x1="25.3619" y1="-2.1209" x2="25.7937" y2="-2.0955" layer="21"/>
<rectangle x1="-2.1463" y1="-2.1209" x2="2.0447" y2="-2.0955" layer="21"/>
<rectangle x1="2.0701" y1="-2.0955" x2="5.1181" y2="-2.0701" layer="21"/>
<rectangle x1="9.6139" y1="-2.0955" x2="10.0457" y2="-2.0701" layer="21"/>
<rectangle x1="11.2141" y1="-2.0955" x2="11.6713" y2="-2.0701" layer="21"/>
<rectangle x1="12.4333" y1="-2.0955" x2="12.8905" y2="-2.0701" layer="21"/>
<rectangle x1="13.1445" y1="-2.0955" x2="13.6017" y2="-2.0701" layer="21"/>
<rectangle x1="14.2367" y1="-2.0955" x2="14.6685" y2="-2.0701" layer="21"/>
<rectangle x1="14.9987" y1="-2.0955" x2="15.4305" y2="-2.0701" layer="21"/>
<rectangle x1="16.0655" y1="-2.0955" x2="16.4973" y2="-2.0701" layer="21"/>
<rectangle x1="16.7513" y1="-2.0955" x2="17.2085" y2="-2.0701" layer="21"/>
<rectangle x1="17.9705" y1="-2.0955" x2="18.4023" y2="-2.0701" layer="21"/>
<rectangle x1="18.7325" y1="-2.0955" x2="19.5707" y2="-2.0701" layer="21"/>
<rectangle x1="19.7231" y1="-2.0955" x2="20.1803" y2="-2.0701" layer="21"/>
<rectangle x1="20.6121" y1="-2.0955" x2="21.0693" y2="-2.0701" layer="21"/>
<rectangle x1="21.6027" y1="-2.0955" x2="22.0599" y2="-2.0701" layer="21"/>
<rectangle x1="22.3393" y1="-2.0955" x2="22.7965" y2="-2.0701" layer="21"/>
<rectangle x1="23.5585" y1="-2.0955" x2="24.0157" y2="-2.0701" layer="21"/>
<rectangle x1="24.2697" y1="-2.0955" x2="24.7269" y2="-2.0701" layer="21"/>
<rectangle x1="25.3619" y1="-2.0955" x2="25.7937" y2="-2.0701" layer="21"/>
<rectangle x1="-2.1717" y1="-2.0955" x2="2.0701" y2="-2.0701" layer="21"/>
<rectangle x1="2.0701" y1="-2.0701" x2="5.1181" y2="-2.0447" layer="21"/>
<rectangle x1="9.6139" y1="-2.0701" x2="10.0457" y2="-2.0447" layer="21"/>
<rectangle x1="11.2141" y1="-2.0701" x2="11.6459" y2="-2.0447" layer="21"/>
<rectangle x1="12.4333" y1="-2.0701" x2="12.8905" y2="-2.0447" layer="21"/>
<rectangle x1="13.1445" y1="-2.0701" x2="13.6017" y2="-2.0447" layer="21"/>
<rectangle x1="14.2367" y1="-2.0701" x2="14.6685" y2="-2.0447" layer="21"/>
<rectangle x1="14.9987" y1="-2.0701" x2="15.4305" y2="-2.0447" layer="21"/>
<rectangle x1="16.0655" y1="-2.0701" x2="16.4973" y2="-2.0447" layer="21"/>
<rectangle x1="16.7513" y1="-2.0701" x2="17.2085" y2="-2.0447" layer="21"/>
<rectangle x1="17.9705" y1="-2.0701" x2="18.4023" y2="-2.0447" layer="21"/>
<rectangle x1="18.7579" y1="-2.0701" x2="19.6723" y2="-2.0447" layer="21"/>
<rectangle x1="19.7231" y1="-2.0701" x2="20.1803" y2="-2.0447" layer="21"/>
<rectangle x1="20.6121" y1="-2.0701" x2="21.0693" y2="-2.0447" layer="21"/>
<rectangle x1="21.6027" y1="-2.0701" x2="22.0599" y2="-2.0447" layer="21"/>
<rectangle x1="22.3393" y1="-2.0701" x2="22.7711" y2="-2.0447" layer="21"/>
<rectangle x1="23.5585" y1="-2.0701" x2="24.0157" y2="-2.0447" layer="21"/>
<rectangle x1="24.2697" y1="-2.0701" x2="24.7269" y2="-2.0447" layer="21"/>
<rectangle x1="25.3619" y1="-2.0701" x2="25.7937" y2="-2.0447" layer="21"/>
<rectangle x1="-2.1971" y1="-2.0701" x2="2.0701" y2="-2.0447" layer="21"/>
<rectangle x1="2.0447" y1="-2.0447" x2="5.1181" y2="-2.0193" layer="21"/>
<rectangle x1="9.6139" y1="-2.0447" x2="10.0457" y2="-2.0193" layer="21"/>
<rectangle x1="11.2141" y1="-2.0447" x2="11.6459" y2="-2.0193" layer="21"/>
<rectangle x1="12.4333" y1="-2.0447" x2="12.8905" y2="-2.0193" layer="21"/>
<rectangle x1="13.1445" y1="-2.0447" x2="13.6017" y2="-2.0193" layer="21"/>
<rectangle x1="14.2367" y1="-2.0447" x2="14.6685" y2="-2.0193" layer="21"/>
<rectangle x1="14.9987" y1="-2.0447" x2="15.4305" y2="-2.0193" layer="21"/>
<rectangle x1="16.0655" y1="-2.0447" x2="16.4973" y2="-2.0193" layer="21"/>
<rectangle x1="16.7513" y1="-2.0447" x2="17.2085" y2="-2.0193" layer="21"/>
<rectangle x1="17.9705" y1="-2.0447" x2="18.4023" y2="-2.0193" layer="21"/>
<rectangle x1="18.7833" y1="-2.0447" x2="20.1803" y2="-2.0193" layer="21"/>
<rectangle x1="20.6121" y1="-2.0447" x2="21.0693" y2="-2.0193" layer="21"/>
<rectangle x1="21.6027" y1="-2.0447" x2="22.0599" y2="-2.0193" layer="21"/>
<rectangle x1="22.3393" y1="-2.0447" x2="22.7711" y2="-2.0193" layer="21"/>
<rectangle x1="23.5585" y1="-2.0447" x2="24.0157" y2="-2.0193" layer="21"/>
<rectangle x1="24.2697" y1="-2.0447" x2="24.7269" y2="-2.0193" layer="21"/>
<rectangle x1="25.3619" y1="-2.0447" x2="25.7937" y2="-2.0193" layer="21"/>
<rectangle x1="-2.2225" y1="-2.0447" x2="2.0447" y2="-2.0193" layer="21"/>
<rectangle x1="2.0193" y1="-2.0193" x2="5.1181" y2="-1.9939" layer="21"/>
<rectangle x1="9.6139" y1="-2.0193" x2="10.0457" y2="-1.9939" layer="21"/>
<rectangle x1="11.2141" y1="-2.0193" x2="11.6459" y2="-1.9939" layer="21"/>
<rectangle x1="12.4333" y1="-2.0193" x2="12.8905" y2="-1.9939" layer="21"/>
<rectangle x1="13.1445" y1="-2.0193" x2="13.6017" y2="-1.9939" layer="21"/>
<rectangle x1="14.2367" y1="-2.0193" x2="14.6685" y2="-1.9939" layer="21"/>
<rectangle x1="14.9987" y1="-2.0193" x2="15.4305" y2="-1.9939" layer="21"/>
<rectangle x1="16.0655" y1="-2.0193" x2="16.4973" y2="-1.9939" layer="21"/>
<rectangle x1="16.7513" y1="-2.0193" x2="17.2085" y2="-1.9939" layer="21"/>
<rectangle x1="17.9705" y1="-2.0193" x2="18.4023" y2="-1.9939" layer="21"/>
<rectangle x1="18.8087" y1="-2.0193" x2="20.1803" y2="-1.9939" layer="21"/>
<rectangle x1="20.6121" y1="-2.0193" x2="21.0693" y2="-1.9939" layer="21"/>
<rectangle x1="21.6027" y1="-2.0193" x2="22.0599" y2="-1.9939" layer="21"/>
<rectangle x1="22.3393" y1="-2.0193" x2="22.7711" y2="-1.9939" layer="21"/>
<rectangle x1="23.5585" y1="-2.0193" x2="24.0157" y2="-1.9939" layer="21"/>
<rectangle x1="24.2697" y1="-2.0193" x2="24.7269" y2="-1.9939" layer="21"/>
<rectangle x1="25.3619" y1="-2.0193" x2="25.7937" y2="-1.9939" layer="21"/>
<rectangle x1="-2.2479" y1="-2.0193" x2="-2.1463" y2="-1.9939" layer="21"/>
<rectangle x1="-2.1209" y1="-2.0193" x2="2.0193" y2="-1.9939" layer="21"/>
<rectangle x1="1.9939" y1="-1.9939" x2="5.1181" y2="-1.9685" layer="21"/>
<rectangle x1="9.6139" y1="-1.9939" x2="10.0457" y2="-1.9685" layer="21"/>
<rectangle x1="11.2141" y1="-1.9939" x2="11.6459" y2="-1.9685" layer="21"/>
<rectangle x1="12.4333" y1="-1.9939" x2="12.8905" y2="-1.9685" layer="21"/>
<rectangle x1="13.1445" y1="-1.9939" x2="13.6017" y2="-1.9685" layer="21"/>
<rectangle x1="14.2367" y1="-1.9939" x2="14.6685" y2="-1.9685" layer="21"/>
<rectangle x1="14.9987" y1="-1.9939" x2="15.4305" y2="-1.9685" layer="21"/>
<rectangle x1="16.0655" y1="-1.9939" x2="16.4973" y2="-1.9685" layer="21"/>
<rectangle x1="16.7513" y1="-1.9939" x2="17.2085" y2="-1.9685" layer="21"/>
<rectangle x1="17.9705" y1="-1.9939" x2="18.4023" y2="-1.9685" layer="21"/>
<rectangle x1="18.8595" y1="-1.9939" x2="20.1803" y2="-1.9685" layer="21"/>
<rectangle x1="20.6121" y1="-1.9939" x2="21.0693" y2="-1.9685" layer="21"/>
<rectangle x1="21.6027" y1="-1.9939" x2="22.0599" y2="-1.9685" layer="21"/>
<rectangle x1="22.3393" y1="-1.9939" x2="22.7711" y2="-1.9685" layer="21"/>
<rectangle x1="23.5585" y1="-1.9939" x2="24.0157" y2="-1.9685" layer="21"/>
<rectangle x1="24.2697" y1="-1.9939" x2="24.7269" y2="-1.9685" layer="21"/>
<rectangle x1="25.3619" y1="-1.9939" x2="25.7937" y2="-1.9685" layer="21"/>
<rectangle x1="-2.2733" y1="-1.9939" x2="1.9939" y2="-1.9685" layer="21"/>
<rectangle x1="1.9685" y1="-1.9685" x2="5.1181" y2="-1.9431" layer="21"/>
<rectangle x1="9.6139" y1="-1.9685" x2="10.0457" y2="-1.9431" layer="21"/>
<rectangle x1="11.2141" y1="-1.9685" x2="11.6459" y2="-1.9431" layer="21"/>
<rectangle x1="12.4333" y1="-1.9685" x2="12.8905" y2="-1.9431" layer="21"/>
<rectangle x1="13.1445" y1="-1.9685" x2="13.6017" y2="-1.9431" layer="21"/>
<rectangle x1="14.2367" y1="-1.9685" x2="14.6685" y2="-1.9431" layer="21"/>
<rectangle x1="14.9987" y1="-1.9685" x2="15.4305" y2="-1.9431" layer="21"/>
<rectangle x1="16.0655" y1="-1.9685" x2="16.4973" y2="-1.9431" layer="21"/>
<rectangle x1="16.7513" y1="-1.9685" x2="17.2085" y2="-1.9431" layer="21"/>
<rectangle x1="17.9705" y1="-1.9685" x2="18.4023" y2="-1.9431" layer="21"/>
<rectangle x1="18.9103" y1="-1.9685" x2="20.1803" y2="-1.9431" layer="21"/>
<rectangle x1="20.6121" y1="-1.9685" x2="21.0693" y2="-1.9431" layer="21"/>
<rectangle x1="21.6027" y1="-1.9685" x2="22.0599" y2="-1.9431" layer="21"/>
<rectangle x1="22.3393" y1="-1.9685" x2="22.7965" y2="-1.9431" layer="21"/>
<rectangle x1="23.5585" y1="-1.9685" x2="24.0157" y2="-1.9431" layer="21"/>
<rectangle x1="24.2697" y1="-1.9685" x2="24.7269" y2="-1.9431" layer="21"/>
<rectangle x1="25.3619" y1="-1.9685" x2="25.7937" y2="-1.9431" layer="21"/>
<rectangle x1="-2.2987" y1="-1.9685" x2="1.9685" y2="-1.9431" layer="21"/>
<rectangle x1="1.9431" y1="-1.9431" x2="5.1181" y2="-1.9177" layer="21"/>
<rectangle x1="9.6139" y1="-1.9431" x2="10.0457" y2="-1.9177" layer="21"/>
<rectangle x1="11.2141" y1="-1.9431" x2="11.6459" y2="-1.9177" layer="21"/>
<rectangle x1="12.4333" y1="-1.9431" x2="12.8905" y2="-1.9177" layer="21"/>
<rectangle x1="13.1445" y1="-1.9431" x2="13.6017" y2="-1.9177" layer="21"/>
<rectangle x1="14.2367" y1="-1.9431" x2="14.6685" y2="-1.9177" layer="21"/>
<rectangle x1="14.9987" y1="-1.9431" x2="15.4305" y2="-1.9177" layer="21"/>
<rectangle x1="16.0655" y1="-1.9431" x2="16.4973" y2="-1.9177" layer="21"/>
<rectangle x1="16.7513" y1="-1.9431" x2="17.2085" y2="-1.9177" layer="21"/>
<rectangle x1="17.9705" y1="-1.9431" x2="18.4023" y2="-1.9177" layer="21"/>
<rectangle x1="18.9865" y1="-1.9431" x2="20.1803" y2="-1.9177" layer="21"/>
<rectangle x1="20.6121" y1="-1.9431" x2="21.0693" y2="-1.9177" layer="21"/>
<rectangle x1="21.6027" y1="-1.9431" x2="22.0599" y2="-1.9177" layer="21"/>
<rectangle x1="22.3393" y1="-1.9431" x2="22.7965" y2="-1.9177" layer="21"/>
<rectangle x1="23.5585" y1="-1.9431" x2="24.0157" y2="-1.9177" layer="21"/>
<rectangle x1="24.2697" y1="-1.9431" x2="24.7269" y2="-1.9177" layer="21"/>
<rectangle x1="25.3619" y1="-1.9431" x2="25.7937" y2="-1.9177" layer="21"/>
<rectangle x1="-2.3241" y1="-1.9431" x2="1.9431" y2="-1.9177" layer="21"/>
<rectangle x1="1.9177" y1="-1.9177" x2="5.1181" y2="-1.8923" layer="21"/>
<rectangle x1="9.6139" y1="-1.9177" x2="10.0457" y2="-1.8923" layer="21"/>
<rectangle x1="11.2141" y1="-1.9177" x2="11.6713" y2="-1.8923" layer="21"/>
<rectangle x1="12.4333" y1="-1.9177" x2="12.8905" y2="-1.8923" layer="21"/>
<rectangle x1="13.1445" y1="-1.9177" x2="13.6017" y2="-1.8923" layer="21"/>
<rectangle x1="14.2367" y1="-1.9177" x2="14.6685" y2="-1.8923" layer="21"/>
<rectangle x1="14.9987" y1="-1.9177" x2="15.4305" y2="-1.8923" layer="21"/>
<rectangle x1="16.0655" y1="-1.9177" x2="16.4973" y2="-1.8923" layer="21"/>
<rectangle x1="16.7513" y1="-1.9177" x2="17.2085" y2="-1.8923" layer="21"/>
<rectangle x1="17.9705" y1="-1.9177" x2="18.4023" y2="-1.8923" layer="21"/>
<rectangle x1="19.0627" y1="-1.9177" x2="20.1803" y2="-1.8923" layer="21"/>
<rectangle x1="20.6121" y1="-1.9177" x2="21.0693" y2="-1.8923" layer="21"/>
<rectangle x1="21.6027" y1="-1.9177" x2="22.0599" y2="-1.8923" layer="21"/>
<rectangle x1="22.3393" y1="-1.9177" x2="22.7965" y2="-1.8923" layer="21"/>
<rectangle x1="23.5585" y1="-1.9177" x2="24.0157" y2="-1.8923" layer="21"/>
<rectangle x1="24.2697" y1="-1.9177" x2="24.7269" y2="-1.8923" layer="21"/>
<rectangle x1="25.3619" y1="-1.9177" x2="25.7937" y2="-1.8923" layer="21"/>
<rectangle x1="-2.3241" y1="-1.9177" x2="1.9177" y2="-1.8923" layer="21"/>
<rectangle x1="1.8923" y1="-1.8923" x2="5.1181" y2="-1.8669" layer="21"/>
<rectangle x1="9.6139" y1="-1.8923" x2="10.9601" y2="-1.8669" layer="21"/>
<rectangle x1="11.2141" y1="-1.8923" x2="11.6713" y2="-1.8669" layer="21"/>
<rectangle x1="12.4333" y1="-1.8923" x2="12.8651" y2="-1.8669" layer="21"/>
<rectangle x1="13.1445" y1="-1.8923" x2="13.6017" y2="-1.8669" layer="21"/>
<rectangle x1="14.2367" y1="-1.8923" x2="14.6685" y2="-1.8669" layer="21"/>
<rectangle x1="14.9987" y1="-1.8923" x2="15.4305" y2="-1.8669" layer="21"/>
<rectangle x1="16.0655" y1="-1.8923" x2="16.4973" y2="-1.8669" layer="21"/>
<rectangle x1="16.7767" y1="-1.8923" x2="17.2085" y2="-1.8669" layer="21"/>
<rectangle x1="17.9705" y1="-1.8923" x2="18.4023" y2="-1.8669" layer="21"/>
<rectangle x1="19.2151" y1="-1.8923" x2="20.1803" y2="-1.8669" layer="21"/>
<rectangle x1="20.6121" y1="-1.8923" x2="21.0693" y2="-1.8669" layer="21"/>
<rectangle x1="21.6027" y1="-1.8923" x2="22.0599" y2="-1.8669" layer="21"/>
<rectangle x1="22.3393" y1="-1.8923" x2="22.7965" y2="-1.8669" layer="21"/>
<rectangle x1="23.5585" y1="-1.8923" x2="23.9903" y2="-1.8669" layer="21"/>
<rectangle x1="24.2697" y1="-1.8923" x2="24.7269" y2="-1.8669" layer="21"/>
<rectangle x1="25.3619" y1="-1.8923" x2="25.7937" y2="-1.8669" layer="21"/>
<rectangle x1="-2.3495" y1="-1.8923" x2="1.8923" y2="-1.8669" layer="21"/>
<rectangle x1="1.8669" y1="-1.8669" x2="5.1181" y2="-1.8415" layer="21"/>
<rectangle x1="9.6139" y1="-1.8669" x2="10.9601" y2="-1.8415" layer="21"/>
<rectangle x1="11.2141" y1="-1.8669" x2="11.6713" y2="-1.8415" layer="21"/>
<rectangle x1="12.4333" y1="-1.8669" x2="12.8651" y2="-1.8415" layer="21"/>
<rectangle x1="13.1445" y1="-1.8669" x2="13.6017" y2="-1.8415" layer="21"/>
<rectangle x1="14.2367" y1="-1.8669" x2="14.6685" y2="-1.8415" layer="21"/>
<rectangle x1="14.9987" y1="-1.8669" x2="15.4305" y2="-1.8415" layer="21"/>
<rectangle x1="16.0655" y1="-1.8669" x2="16.4973" y2="-1.8415" layer="21"/>
<rectangle x1="16.7767" y1="-1.8669" x2="17.2085" y2="-1.8415" layer="21"/>
<rectangle x1="17.9705" y1="-1.8669" x2="18.4023" y2="-1.8415" layer="21"/>
<rectangle x1="19.4183" y1="-1.8669" x2="20.1803" y2="-1.8415" layer="21"/>
<rectangle x1="20.6121" y1="-1.8669" x2="21.0693" y2="-1.8415" layer="21"/>
<rectangle x1="21.6027" y1="-1.8669" x2="22.0599" y2="-1.8415" layer="21"/>
<rectangle x1="22.3393" y1="-1.8669" x2="22.7965" y2="-1.8415" layer="21"/>
<rectangle x1="23.5585" y1="-1.8669" x2="23.9903" y2="-1.8415" layer="21"/>
<rectangle x1="24.2697" y1="-1.8669" x2="24.7269" y2="-1.8415" layer="21"/>
<rectangle x1="25.3619" y1="-1.8669" x2="25.7937" y2="-1.8415" layer="21"/>
<rectangle x1="-2.3749" y1="-1.8669" x2="1.8669" y2="-1.8415" layer="21"/>
<rectangle x1="1.8415" y1="-1.8415" x2="5.1181" y2="-1.8161" layer="21"/>
<rectangle x1="9.6139" y1="-1.8415" x2="10.9601" y2="-1.8161" layer="21"/>
<rectangle x1="11.2395" y1="-1.8415" x2="11.6713" y2="-1.8161" layer="21"/>
<rectangle x1="12.4333" y1="-1.8415" x2="12.8651" y2="-1.8161" layer="21"/>
<rectangle x1="13.1445" y1="-1.8415" x2="13.6017" y2="-1.8161" layer="21"/>
<rectangle x1="14.2367" y1="-1.8415" x2="14.6685" y2="-1.8161" layer="21"/>
<rectangle x1="14.9987" y1="-1.8415" x2="15.4305" y2="-1.8161" layer="21"/>
<rectangle x1="16.0655" y1="-1.8415" x2="16.4973" y2="-1.8161" layer="21"/>
<rectangle x1="16.7767" y1="-1.8415" x2="17.2085" y2="-1.8161" layer="21"/>
<rectangle x1="17.9705" y1="-1.8415" x2="18.4023" y2="-1.8161" layer="21"/>
<rectangle x1="19.5707" y1="-1.8415" x2="20.1803" y2="-1.8161" layer="21"/>
<rectangle x1="20.6121" y1="-1.8415" x2="21.0693" y2="-1.8161" layer="21"/>
<rectangle x1="21.6027" y1="-1.8415" x2="22.0599" y2="-1.8161" layer="21"/>
<rectangle x1="22.3647" y1="-1.8415" x2="22.7965" y2="-1.8161" layer="21"/>
<rectangle x1="23.5585" y1="-1.8415" x2="23.9903" y2="-1.8161" layer="21"/>
<rectangle x1="24.2697" y1="-1.8415" x2="24.7269" y2="-1.8161" layer="21"/>
<rectangle x1="25.3619" y1="-1.8415" x2="25.7937" y2="-1.8161" layer="21"/>
<rectangle x1="-2.4003" y1="-1.8415" x2="1.8415" y2="-1.8161" layer="21"/>
<rectangle x1="1.8161" y1="-1.8161" x2="5.1181" y2="-1.7907" layer="21"/>
<rectangle x1="9.6139" y1="-1.8161" x2="10.9601" y2="-1.7907" layer="21"/>
<rectangle x1="11.2395" y1="-1.8161" x2="11.6713" y2="-1.7907" layer="21"/>
<rectangle x1="12.4079" y1="-1.8161" x2="12.8651" y2="-1.7907" layer="21"/>
<rectangle x1="13.1445" y1="-1.8161" x2="13.6017" y2="-1.7907" layer="21"/>
<rectangle x1="14.2367" y1="-1.8161" x2="14.6685" y2="-1.7907" layer="21"/>
<rectangle x1="14.9987" y1="-1.8161" x2="15.4559" y2="-1.7907" layer="21"/>
<rectangle x1="16.0655" y1="-1.8161" x2="16.4973" y2="-1.7907" layer="21"/>
<rectangle x1="16.7767" y1="-1.8161" x2="17.2339" y2="-1.7907" layer="21"/>
<rectangle x1="17.9451" y1="-1.8161" x2="18.4023" y2="-1.7907" layer="21"/>
<rectangle x1="19.6469" y1="-1.8161" x2="20.1803" y2="-1.7907" layer="21"/>
<rectangle x1="20.6121" y1="-1.8161" x2="21.0693" y2="-1.7907" layer="21"/>
<rectangle x1="21.6027" y1="-1.8161" x2="22.0599" y2="-1.7907" layer="21"/>
<rectangle x1="22.3647" y1="-1.8161" x2="22.7965" y2="-1.7907" layer="21"/>
<rectangle x1="23.5585" y1="-1.8161" x2="23.9903" y2="-1.7907" layer="21"/>
<rectangle x1="24.2697" y1="-1.8161" x2="24.7269" y2="-1.7907" layer="21"/>
<rectangle x1="25.3619" y1="-1.8161" x2="25.7937" y2="-1.7907" layer="21"/>
<rectangle x1="-2.4257" y1="-1.8161" x2="1.8161" y2="-1.7907" layer="21"/>
<rectangle x1="1.7907" y1="-1.7907" x2="5.1181" y2="-1.7653" layer="21"/>
<rectangle x1="9.6139" y1="-1.7907" x2="10.9601" y2="-1.7653" layer="21"/>
<rectangle x1="11.2395" y1="-1.7907" x2="11.6713" y2="-1.7653" layer="21"/>
<rectangle x1="12.4079" y1="-1.7907" x2="12.8651" y2="-1.7653" layer="21"/>
<rectangle x1="13.1445" y1="-1.7907" x2="13.6017" y2="-1.7653" layer="21"/>
<rectangle x1="14.2367" y1="-1.7907" x2="14.6685" y2="-1.7653" layer="21"/>
<rectangle x1="14.9987" y1="-1.7907" x2="15.4559" y2="-1.7653" layer="21"/>
<rectangle x1="16.0655" y1="-1.7907" x2="16.4973" y2="-1.7653" layer="21"/>
<rectangle x1="16.7767" y1="-1.7907" x2="17.2339" y2="-1.7653" layer="21"/>
<rectangle x1="17.9451" y1="-1.7907" x2="18.4023" y2="-1.7653" layer="21"/>
<rectangle x1="19.6723" y1="-1.7907" x2="20.1803" y2="-1.7653" layer="21"/>
<rectangle x1="20.6121" y1="-1.7907" x2="21.0693" y2="-1.7653" layer="21"/>
<rectangle x1="21.6027" y1="-1.7907" x2="22.0599" y2="-1.7653" layer="21"/>
<rectangle x1="22.3647" y1="-1.7907" x2="22.8219" y2="-1.7653" layer="21"/>
<rectangle x1="23.5331" y1="-1.7907" x2="23.9903" y2="-1.7653" layer="21"/>
<rectangle x1="24.2697" y1="-1.7907" x2="24.7523" y2="-1.7653" layer="21"/>
<rectangle x1="25.3365" y1="-1.7907" x2="25.7937" y2="-1.7653" layer="21"/>
<rectangle x1="-2.4511" y1="-1.7907" x2="1.7907" y2="-1.7653" layer="21"/>
<rectangle x1="1.7653" y1="-1.7653" x2="5.1181" y2="-1.7399" layer="21"/>
<rectangle x1="9.6139" y1="-1.7653" x2="10.9601" y2="-1.7399" layer="21"/>
<rectangle x1="11.2395" y1="-1.7653" x2="11.6967" y2="-1.7399" layer="21"/>
<rectangle x1="12.4079" y1="-1.7653" x2="12.8651" y2="-1.7399" layer="21"/>
<rectangle x1="13.1445" y1="-1.7653" x2="13.6017" y2="-1.7399" layer="21"/>
<rectangle x1="14.2367" y1="-1.7653" x2="14.6685" y2="-1.7399" layer="21"/>
<rectangle x1="14.9987" y1="-1.7653" x2="15.4559" y2="-1.7399" layer="21"/>
<rectangle x1="16.0655" y1="-1.7653" x2="16.4973" y2="-1.7399" layer="21"/>
<rectangle x1="16.7767" y1="-1.7653" x2="17.2339" y2="-1.7399" layer="21"/>
<rectangle x1="17.9451" y1="-1.7653" x2="18.4023" y2="-1.7399" layer="21"/>
<rectangle x1="19.6977" y1="-1.7653" x2="20.1803" y2="-1.7399" layer="21"/>
<rectangle x1="20.6121" y1="-1.7653" x2="21.0693" y2="-1.7399" layer="21"/>
<rectangle x1="21.6027" y1="-1.7653" x2="22.0599" y2="-1.7399" layer="21"/>
<rectangle x1="22.3647" y1="-1.7653" x2="22.8219" y2="-1.7399" layer="21"/>
<rectangle x1="23.5331" y1="-1.7653" x2="23.9903" y2="-1.7399" layer="21"/>
<rectangle x1="24.2697" y1="-1.7653" x2="24.7523" y2="-1.7399" layer="21"/>
<rectangle x1="25.3365" y1="-1.7653" x2="25.7937" y2="-1.7399" layer="21"/>
<rectangle x1="-2.4511" y1="-1.7653" x2="1.7653" y2="-1.7399" layer="21"/>
<rectangle x1="1.7399" y1="-1.7399" x2="5.1181" y2="-1.7145" layer="21"/>
<rectangle x1="9.6139" y1="-1.7399" x2="10.9601" y2="-1.7145" layer="21"/>
<rectangle x1="11.2395" y1="-1.7399" x2="11.6967" y2="-1.7145" layer="21"/>
<rectangle x1="12.4079" y1="-1.7399" x2="12.8397" y2="-1.7145" layer="21"/>
<rectangle x1="13.1445" y1="-1.7399" x2="13.6017" y2="-1.7145" layer="21"/>
<rectangle x1="14.2367" y1="-1.7399" x2="14.6685" y2="-1.7145" layer="21"/>
<rectangle x1="14.9987" y1="-1.7399" x2="15.4559" y2="-1.7145" layer="21"/>
<rectangle x1="16.0401" y1="-1.7399" x2="16.4973" y2="-1.7145" layer="21"/>
<rectangle x1="16.8021" y1="-1.7399" x2="17.2593" y2="-1.7145" layer="21"/>
<rectangle x1="17.9451" y1="-1.7399" x2="18.4023" y2="-1.7145" layer="21"/>
<rectangle x1="19.7231" y1="-1.7399" x2="20.1803" y2="-1.7145" layer="21"/>
<rectangle x1="20.6121" y1="-1.7399" x2="21.0693" y2="-1.7145" layer="21"/>
<rectangle x1="21.6027" y1="-1.7399" x2="22.0599" y2="-1.7145" layer="21"/>
<rectangle x1="22.3647" y1="-1.7399" x2="22.8219" y2="-1.7145" layer="21"/>
<rectangle x1="23.5331" y1="-1.7399" x2="23.9649" y2="-1.7145" layer="21"/>
<rectangle x1="24.2697" y1="-1.7399" x2="24.7523" y2="-1.7145" layer="21"/>
<rectangle x1="25.3365" y1="-1.7399" x2="25.7937" y2="-1.7145" layer="21"/>
<rectangle x1="-2.4765" y1="-1.7399" x2="1.7399" y2="-1.7145" layer="21"/>
<rectangle x1="1.7145" y1="-1.7145" x2="5.1181" y2="-1.6891" layer="21"/>
<rectangle x1="9.6139" y1="-1.7145" x2="10.9601" y2="-1.6891" layer="21"/>
<rectangle x1="11.2649" y1="-1.7145" x2="11.7221" y2="-1.6891" layer="21"/>
<rectangle x1="12.3825" y1="-1.7145" x2="12.8397" y2="-1.6891" layer="21"/>
<rectangle x1="13.1445" y1="-1.7145" x2="13.6017" y2="-1.6891" layer="21"/>
<rectangle x1="14.2367" y1="-1.7145" x2="14.6685" y2="-1.6891" layer="21"/>
<rectangle x1="14.9987" y1="-1.7145" x2="15.4813" y2="-1.6891" layer="21"/>
<rectangle x1="16.0401" y1="-1.7145" x2="16.4973" y2="-1.6891" layer="21"/>
<rectangle x1="16.8021" y1="-1.7145" x2="17.2593" y2="-1.6891" layer="21"/>
<rectangle x1="17.9197" y1="-1.7145" x2="18.4023" y2="-1.6891" layer="21"/>
<rectangle x1="19.7231" y1="-1.7145" x2="20.1803" y2="-1.6891" layer="21"/>
<rectangle x1="20.6121" y1="-1.7145" x2="21.0693" y2="-1.6891" layer="21"/>
<rectangle x1="21.6027" y1="-1.7145" x2="22.0599" y2="-1.6891" layer="21"/>
<rectangle x1="22.3901" y1="-1.7145" x2="22.8473" y2="-1.6891" layer="21"/>
<rectangle x1="23.5077" y1="-1.7145" x2="23.9649" y2="-1.6891" layer="21"/>
<rectangle x1="24.2697" y1="-1.7145" x2="24.7523" y2="-1.6891" layer="21"/>
<rectangle x1="25.3365" y1="-1.7145" x2="25.7937" y2="-1.6891" layer="21"/>
<rectangle x1="-2.5019" y1="-1.7145" x2="1.7145" y2="-1.6891" layer="21"/>
<rectangle x1="1.6891" y1="-1.6891" x2="5.1181" y2="-1.6637" layer="21"/>
<rectangle x1="9.6139" y1="-1.6891" x2="10.9601" y2="-1.6637" layer="21"/>
<rectangle x1="11.2649" y1="-1.6891" x2="11.7221" y2="-1.6637" layer="21"/>
<rectangle x1="12.3825" y1="-1.6891" x2="12.8397" y2="-1.6637" layer="21"/>
<rectangle x1="13.1445" y1="-1.6891" x2="13.6017" y2="-1.6637" layer="21"/>
<rectangle x1="14.2367" y1="-1.6891" x2="14.6685" y2="-1.6637" layer="21"/>
<rectangle x1="14.9987" y1="-1.6891" x2="15.4813" y2="-1.6637" layer="21"/>
<rectangle x1="16.0401" y1="-1.6891" x2="16.4973" y2="-1.6637" layer="21"/>
<rectangle x1="16.8021" y1="-1.6891" x2="17.2593" y2="-1.6637" layer="21"/>
<rectangle x1="17.9197" y1="-1.6891" x2="18.4023" y2="-1.6637" layer="21"/>
<rectangle x1="18.7071" y1="-1.6891" x2="19.1389" y2="-1.6637" layer="21"/>
<rectangle x1="19.7231" y1="-1.6891" x2="20.1803" y2="-1.6637" layer="21"/>
<rectangle x1="20.6121" y1="-1.6891" x2="21.0693" y2="-1.6637" layer="21"/>
<rectangle x1="21.6027" y1="-1.6891" x2="22.0599" y2="-1.6637" layer="21"/>
<rectangle x1="22.3901" y1="-1.6891" x2="22.8473" y2="-1.6637" layer="21"/>
<rectangle x1="23.5077" y1="-1.6891" x2="23.9649" y2="-1.6637" layer="21"/>
<rectangle x1="24.2697" y1="-1.6891" x2="24.7777" y2="-1.6637" layer="21"/>
<rectangle x1="25.3365" y1="-1.6891" x2="25.7937" y2="-1.6637" layer="21"/>
<rectangle x1="-2.5273" y1="-1.6891" x2="1.6891" y2="-1.6637" layer="21"/>
<rectangle x1="1.6637" y1="-1.6637" x2="5.1181" y2="-1.6383" layer="21"/>
<rectangle x1="9.6139" y1="-1.6637" x2="10.9601" y2="-1.6383" layer="21"/>
<rectangle x1="11.2649" y1="-1.6637" x2="11.7475" y2="-1.6383" layer="21"/>
<rectangle x1="12.3571" y1="-1.6637" x2="12.8143" y2="-1.6383" layer="21"/>
<rectangle x1="13.1445" y1="-1.6637" x2="13.6017" y2="-1.6383" layer="21"/>
<rectangle x1="14.2367" y1="-1.6637" x2="14.6685" y2="-1.6383" layer="21"/>
<rectangle x1="14.9987" y1="-1.6637" x2="15.4813" y2="-1.6383" layer="21"/>
<rectangle x1="16.0147" y1="-1.6637" x2="16.4973" y2="-1.6383" layer="21"/>
<rectangle x1="16.8275" y1="-1.6637" x2="17.2847" y2="-1.6383" layer="21"/>
<rectangle x1="17.8943" y1="-1.6637" x2="18.4023" y2="-1.6383" layer="21"/>
<rectangle x1="18.7071" y1="-1.6637" x2="19.1389" y2="-1.6383" layer="21"/>
<rectangle x1="19.7231" y1="-1.6637" x2="20.1803" y2="-1.6383" layer="21"/>
<rectangle x1="20.6121" y1="-1.6637" x2="21.0693" y2="-1.6383" layer="21"/>
<rectangle x1="21.6027" y1="-1.6637" x2="22.0599" y2="-1.6383" layer="21"/>
<rectangle x1="22.3901" y1="-1.6637" x2="22.8727" y2="-1.6383" layer="21"/>
<rectangle x1="23.4823" y1="-1.6637" x2="23.9395" y2="-1.6383" layer="21"/>
<rectangle x1="24.2697" y1="-1.6637" x2="24.7777" y2="-1.6383" layer="21"/>
<rectangle x1="25.3111" y1="-1.6637" x2="25.7937" y2="-1.6383" layer="21"/>
<rectangle x1="-2.5273" y1="-1.6637" x2="1.6637" y2="-1.6383" layer="21"/>
<rectangle x1="1.6383" y1="-1.6383" x2="5.1181" y2="-1.6129" layer="21"/>
<rectangle x1="9.6139" y1="-1.6383" x2="10.9601" y2="-1.6129" layer="21"/>
<rectangle x1="11.2903" y1="-1.6383" x2="11.7475" y2="-1.6129" layer="21"/>
<rectangle x1="12.3317" y1="-1.6383" x2="12.8143" y2="-1.6129" layer="21"/>
<rectangle x1="13.1445" y1="-1.6383" x2="13.6017" y2="-1.6129" layer="21"/>
<rectangle x1="14.2367" y1="-1.6383" x2="14.6685" y2="-1.6129" layer="21"/>
<rectangle x1="14.9987" y1="-1.6383" x2="15.5067" y2="-1.6129" layer="21"/>
<rectangle x1="16.0147" y1="-1.6383" x2="16.4973" y2="-1.6129" layer="21"/>
<rectangle x1="16.8275" y1="-1.6383" x2="17.3101" y2="-1.6129" layer="21"/>
<rectangle x1="17.8689" y1="-1.6383" x2="18.4023" y2="-1.6129" layer="21"/>
<rectangle x1="18.7071" y1="-1.6383" x2="19.1643" y2="-1.6129" layer="21"/>
<rectangle x1="19.7231" y1="-1.6383" x2="20.1803" y2="-1.6129" layer="21"/>
<rectangle x1="20.6121" y1="-1.6383" x2="21.0693" y2="-1.6129" layer="21"/>
<rectangle x1="21.6027" y1="-1.6383" x2="22.0599" y2="-1.6129" layer="21"/>
<rectangle x1="22.4155" y1="-1.6383" x2="22.8727" y2="-1.6129" layer="21"/>
<rectangle x1="23.4569" y1="-1.6383" x2="23.9395" y2="-1.6129" layer="21"/>
<rectangle x1="24.2697" y1="-1.6383" x2="24.8031" y2="-1.6129" layer="21"/>
<rectangle x1="25.3111" y1="-1.6383" x2="25.7937" y2="-1.6129" layer="21"/>
<rectangle x1="-2.5527" y1="-1.6383" x2="1.6383" y2="-1.6129" layer="21"/>
<rectangle x1="1.6129" y1="-1.6129" x2="5.1181" y2="-1.5875" layer="21"/>
<rectangle x1="9.6139" y1="-1.6129" x2="10.9601" y2="-1.5875" layer="21"/>
<rectangle x1="11.2903" y1="-1.6129" x2="11.7729" y2="-1.5875" layer="21"/>
<rectangle x1="12.3317" y1="-1.6129" x2="12.7889" y2="-1.5875" layer="21"/>
<rectangle x1="13.1445" y1="-1.6129" x2="13.6017" y2="-1.5875" layer="21"/>
<rectangle x1="14.2367" y1="-1.6129" x2="14.6685" y2="-1.5875" layer="21"/>
<rectangle x1="14.9987" y1="-1.6129" x2="15.5321" y2="-1.5875" layer="21"/>
<rectangle x1="15.9893" y1="-1.6129" x2="16.4973" y2="-1.5875" layer="21"/>
<rectangle x1="16.8275" y1="-1.6129" x2="17.3355" y2="-1.5875" layer="21"/>
<rectangle x1="17.8689" y1="-1.6129" x2="18.4023" y2="-1.5875" layer="21"/>
<rectangle x1="18.7071" y1="-1.6129" x2="19.1643" y2="-1.5875" layer="21"/>
<rectangle x1="19.7231" y1="-1.6129" x2="20.1803" y2="-1.5875" layer="21"/>
<rectangle x1="20.6121" y1="-1.6129" x2="21.0693" y2="-1.5875" layer="21"/>
<rectangle x1="21.6027" y1="-1.6129" x2="22.0599" y2="-1.5875" layer="21"/>
<rectangle x1="22.4155" y1="-1.6129" x2="22.8981" y2="-1.5875" layer="21"/>
<rectangle x1="23.4569" y1="-1.6129" x2="23.9395" y2="-1.5875" layer="21"/>
<rectangle x1="24.2697" y1="-1.6129" x2="24.8285" y2="-1.5875" layer="21"/>
<rectangle x1="25.2857" y1="-1.6129" x2="25.7683" y2="-1.5875" layer="21"/>
<rectangle x1="-2.5781" y1="-1.6129" x2="1.6129" y2="-1.5875" layer="21"/>
<rectangle x1="1.5875" y1="-1.5875" x2="5.1181" y2="-1.5621" layer="21"/>
<rectangle x1="9.6139" y1="-1.5875" x2="10.9601" y2="-1.5621" layer="21"/>
<rectangle x1="11.3157" y1="-1.5875" x2="11.7983" y2="-1.5621" layer="21"/>
<rectangle x1="12.3063" y1="-1.5875" x2="12.7889" y2="-1.5621" layer="21"/>
<rectangle x1="13.1445" y1="-1.5875" x2="13.6017" y2="-1.5621" layer="21"/>
<rectangle x1="14.2367" y1="-1.5875" x2="14.6685" y2="-1.5621" layer="21"/>
<rectangle x1="14.9987" y1="-1.5875" x2="15.5575" y2="-1.5621" layer="21"/>
<rectangle x1="15.9639" y1="-1.5875" x2="16.4973" y2="-1.5621" layer="21"/>
<rectangle x1="16.8529" y1="-1.5875" x2="17.3609" y2="-1.5621" layer="21"/>
<rectangle x1="17.8435" y1="-1.5875" x2="18.4023" y2="-1.5621" layer="21"/>
<rectangle x1="18.7325" y1="-1.5875" x2="19.1897" y2="-1.5621" layer="21"/>
<rectangle x1="19.7231" y1="-1.5875" x2="20.1803" y2="-1.5621" layer="21"/>
<rectangle x1="20.6121" y1="-1.5875" x2="21.0693" y2="-1.5621" layer="21"/>
<rectangle x1="21.6027" y1="-1.5875" x2="22.0599" y2="-1.5621" layer="21"/>
<rectangle x1="22.4409" y1="-1.5875" x2="22.9235" y2="-1.5621" layer="21"/>
<rectangle x1="23.4315" y1="-1.5875" x2="23.9141" y2="-1.5621" layer="21"/>
<rectangle x1="24.2697" y1="-1.5875" x2="24.8285" y2="-1.5621" layer="21"/>
<rectangle x1="25.2603" y1="-1.5875" x2="25.7683" y2="-1.5621" layer="21"/>
<rectangle x1="-2.5781" y1="-1.5875" x2="1.5875" y2="-1.5621" layer="21"/>
<rectangle x1="1.5621" y1="-1.5621" x2="5.1181" y2="-1.5367" layer="21"/>
<rectangle x1="9.6139" y1="-1.5621" x2="10.9601" y2="-1.5367" layer="21"/>
<rectangle x1="11.3157" y1="-1.5621" x2="11.8237" y2="-1.5367" layer="21"/>
<rectangle x1="12.2555" y1="-1.5621" x2="12.7635" y2="-1.5367" layer="21"/>
<rectangle x1="13.1445" y1="-1.5621" x2="13.6017" y2="-1.5367" layer="21"/>
<rectangle x1="14.2367" y1="-1.5621" x2="14.6685" y2="-1.5367" layer="21"/>
<rectangle x1="14.9987" y1="-1.5621" x2="15.5829" y2="-1.5367" layer="21"/>
<rectangle x1="15.9385" y1="-1.5621" x2="16.4719" y2="-1.5367" layer="21"/>
<rectangle x1="16.8529" y1="-1.5621" x2="17.3863" y2="-1.5367" layer="21"/>
<rectangle x1="17.7927" y1="-1.5621" x2="18.4023" y2="-1.5367" layer="21"/>
<rectangle x1="18.7325" y1="-1.5621" x2="19.1897" y2="-1.5367" layer="21"/>
<rectangle x1="19.6977" y1="-1.5621" x2="20.1549" y2="-1.5367" layer="21"/>
<rectangle x1="20.6121" y1="-1.5621" x2="21.0693" y2="-1.5367" layer="21"/>
<rectangle x1="21.6027" y1="-1.5621" x2="22.0599" y2="-1.5367" layer="21"/>
<rectangle x1="22.4409" y1="-1.5621" x2="22.9489" y2="-1.5367" layer="21"/>
<rectangle x1="23.3807" y1="-1.5621" x2="23.9141" y2="-1.5367" layer="21"/>
<rectangle x1="24.2697" y1="-1.5621" x2="24.8793" y2="-1.5367" layer="21"/>
<rectangle x1="25.2349" y1="-1.5621" x2="25.7683" y2="-1.5367" layer="21"/>
<rectangle x1="-2.6035" y1="-1.5621" x2="1.5621" y2="-1.5367" layer="21"/>
<rectangle x1="1.5367" y1="-1.5367" x2="5.1181" y2="-1.5113" layer="21"/>
<rectangle x1="9.6139" y1="-1.5367" x2="10.9601" y2="-1.5113" layer="21"/>
<rectangle x1="11.3411" y1="-1.5367" x2="11.8745" y2="-1.5113" layer="21"/>
<rectangle x1="12.2301" y1="-1.5367" x2="12.7635" y2="-1.5113" layer="21"/>
<rectangle x1="13.1445" y1="-1.5367" x2="13.6017" y2="-1.5113" layer="21"/>
<rectangle x1="14.2367" y1="-1.5367" x2="14.6685" y2="-1.5113" layer="21"/>
<rectangle x1="14.9987" y1="-1.5367" x2="15.6337" y2="-1.5113" layer="21"/>
<rectangle x1="15.9131" y1="-1.5367" x2="16.4719" y2="-1.5113" layer="21"/>
<rectangle x1="16.8783" y1="-1.5367" x2="17.4117" y2="-1.5113" layer="21"/>
<rectangle x1="17.7673" y1="-1.5367" x2="18.4023" y2="-1.5113" layer="21"/>
<rectangle x1="18.7325" y1="-1.5367" x2="19.2151" y2="-1.5113" layer="21"/>
<rectangle x1="19.6723" y1="-1.5367" x2="20.1549" y2="-1.5113" layer="21"/>
<rectangle x1="20.6121" y1="-1.5367" x2="21.0693" y2="-1.5113" layer="21"/>
<rectangle x1="21.6027" y1="-1.5367" x2="22.0599" y2="-1.5113" layer="21"/>
<rectangle x1="22.4663" y1="-1.5367" x2="22.9997" y2="-1.5113" layer="21"/>
<rectangle x1="23.3553" y1="-1.5367" x2="23.8887" y2="-1.5113" layer="21"/>
<rectangle x1="24.2697" y1="-1.5367" x2="24.9301" y2="-1.5113" layer="21"/>
<rectangle x1="25.1841" y1="-1.5367" x2="25.7683" y2="-1.5113" layer="21"/>
<rectangle x1="-2.6289" y1="-1.5367" x2="1.5367" y2="-1.5113" layer="21"/>
<rectangle x1="1.5113" y1="-1.5113" x2="5.1181" y2="-1.4859" layer="21"/>
<rectangle x1="9.6139" y1="-1.5113" x2="10.0457" y2="-1.4859" layer="21"/>
<rectangle x1="11.3411" y1="-1.5113" x2="11.9507" y2="-1.4859" layer="21"/>
<rectangle x1="12.1539" y1="-1.5113" x2="12.7381" y2="-1.4859" layer="21"/>
<rectangle x1="13.1445" y1="-1.5113" x2="13.6017" y2="-1.4859" layer="21"/>
<rectangle x1="14.2367" y1="-1.5113" x2="14.6685" y2="-1.4859" layer="21"/>
<rectangle x1="14.9987" y1="-1.5113" x2="16.4719" y2="-1.4859" layer="21"/>
<rectangle x1="16.8783" y1="-1.5113" x2="17.4879" y2="-1.4859" layer="21"/>
<rectangle x1="17.6911" y1="-1.5113" x2="18.4023" y2="-1.4859" layer="21"/>
<rectangle x1="18.7579" y1="-1.5113" x2="19.2405" y2="-1.4859" layer="21"/>
<rectangle x1="19.6469" y1="-1.5113" x2="20.1549" y2="-1.4859" layer="21"/>
<rectangle x1="20.6121" y1="-1.5113" x2="21.0693" y2="-1.4859" layer="21"/>
<rectangle x1="21.6027" y1="-1.5113" x2="22.0599" y2="-1.4859" layer="21"/>
<rectangle x1="22.4663" y1="-1.5113" x2="23.0759" y2="-1.4859" layer="21"/>
<rectangle x1="23.2791" y1="-1.5113" x2="23.8633" y2="-1.4859" layer="21"/>
<rectangle x1="24.2697" y1="-1.5113" x2="25.7683" y2="-1.4859" layer="21"/>
<rectangle x1="-2.6289" y1="-1.5113" x2="1.5113" y2="-1.4859" layer="21"/>
<rectangle x1="1.4859" y1="-1.4859" x2="5.1181" y2="-1.4605" layer="21"/>
<rectangle x1="9.6139" y1="-1.4859" x2="10.0457" y2="-1.4605" layer="21"/>
<rectangle x1="11.3665" y1="-1.4859" x2="12.7381" y2="-1.4605" layer="21"/>
<rectangle x1="13.1445" y1="-1.4859" x2="13.6017" y2="-1.4605" layer="21"/>
<rectangle x1="14.2367" y1="-1.4859" x2="14.6685" y2="-1.4605" layer="21"/>
<rectangle x1="14.9987" y1="-1.4859" x2="16.4465" y2="-1.4605" layer="21"/>
<rectangle x1="16.9037" y1="-1.4859" x2="18.4023" y2="-1.4605" layer="21"/>
<rectangle x1="18.7579" y1="-1.4859" x2="19.2913" y2="-1.4605" layer="21"/>
<rectangle x1="19.6215" y1="-1.4859" x2="20.1549" y2="-1.4605" layer="21"/>
<rectangle x1="20.3581" y1="-1.4859" x2="21.3741" y2="-1.4605" layer="21"/>
<rectangle x1="21.6027" y1="-1.4859" x2="22.0599" y2="-1.4605" layer="21"/>
<rectangle x1="22.4917" y1="-1.4859" x2="23.8633" y2="-1.4605" layer="21"/>
<rectangle x1="24.2697" y1="-1.4859" x2="25.7429" y2="-1.4605" layer="21"/>
<rectangle x1="-2.6543" y1="-1.4859" x2="1.4859" y2="-1.4605" layer="21"/>
<rectangle x1="1.4605" y1="-1.4605" x2="5.1181" y2="-1.4351" layer="21"/>
<rectangle x1="9.6139" y1="-1.4605" x2="10.0457" y2="-1.4351" layer="21"/>
<rectangle x1="11.3919" y1="-1.4605" x2="12.7127" y2="-1.4351" layer="21"/>
<rectangle x1="13.1445" y1="-1.4605" x2="13.6017" y2="-1.4351" layer="21"/>
<rectangle x1="14.2367" y1="-1.4605" x2="14.6685" y2="-1.4351" layer="21"/>
<rectangle x1="14.9987" y1="-1.4605" x2="16.4465" y2="-1.4351" layer="21"/>
<rectangle x1="16.9037" y1="-1.4605" x2="18.4023" y2="-1.4351" layer="21"/>
<rectangle x1="18.7833" y1="-1.4605" x2="20.1295" y2="-1.4351" layer="21"/>
<rectangle x1="20.3581" y1="-1.4605" x2="21.3741" y2="-1.4351" layer="21"/>
<rectangle x1="21.6027" y1="-1.4605" x2="22.0599" y2="-1.4351" layer="21"/>
<rectangle x1="22.5171" y1="-1.4605" x2="23.8379" y2="-1.4351" layer="21"/>
<rectangle x1="24.2697" y1="-1.4605" x2="25.7429" y2="-1.4351" layer="21"/>
<rectangle x1="-2.6543" y1="-1.4605" x2="1.4605" y2="-1.4351" layer="21"/>
<rectangle x1="1.4605" y1="-1.4351" x2="4.2799" y2="-1.4097" layer="21"/>
<rectangle x1="9.6139" y1="-1.4351" x2="10.0457" y2="-1.4097" layer="21"/>
<rectangle x1="11.4173" y1="-1.4351" x2="12.6873" y2="-1.4097" layer="21"/>
<rectangle x1="13.1445" y1="-1.4351" x2="13.6017" y2="-1.4097" layer="21"/>
<rectangle x1="14.2367" y1="-1.4351" x2="14.6685" y2="-1.4097" layer="21"/>
<rectangle x1="14.9987" y1="-1.4351" x2="16.4465" y2="-1.4097" layer="21"/>
<rectangle x1="16.9291" y1="-1.4351" x2="18.4023" y2="-1.4097" layer="21"/>
<rectangle x1="18.7833" y1="-1.4351" x2="20.1295" y2="-1.4097" layer="21"/>
<rectangle x1="20.3581" y1="-1.4351" x2="21.3741" y2="-1.4097" layer="21"/>
<rectangle x1="21.6027" y1="-1.4351" x2="22.0599" y2="-1.4097" layer="21"/>
<rectangle x1="22.5425" y1="-1.4351" x2="23.8125" y2="-1.4097" layer="21"/>
<rectangle x1="24.2697" y1="-1.4351" x2="25.7175" y2="-1.4097" layer="21"/>
<rectangle x1="-2.6797" y1="-1.4351" x2="-0.2667" y2="-1.4097" layer="21"/>
<rectangle x1="0.1397" y1="-1.4351" x2="1.4605" y2="-1.4097" layer="21"/>
<rectangle x1="1.4605" y1="-1.4097" x2="4.1275" y2="-1.3843" layer="21"/>
<rectangle x1="9.6139" y1="-1.4097" x2="10.0457" y2="-1.3843" layer="21"/>
<rectangle x1="11.4173" y1="-1.4097" x2="12.6619" y2="-1.3843" layer="21"/>
<rectangle x1="13.1445" y1="-1.4097" x2="13.6017" y2="-1.3843" layer="21"/>
<rectangle x1="14.2367" y1="-1.4097" x2="14.6685" y2="-1.3843" layer="21"/>
<rectangle x1="14.9987" y1="-1.4097" x2="15.4051" y2="-1.3843" layer="21"/>
<rectangle x1="15.4305" y1="-1.4097" x2="16.4211" y2="-1.3843" layer="21"/>
<rectangle x1="16.9545" y1="-1.4097" x2="18.4023" y2="-1.3843" layer="21"/>
<rectangle x1="18.8087" y1="-1.4097" x2="20.1295" y2="-1.3843" layer="21"/>
<rectangle x1="20.3581" y1="-1.4097" x2="21.3741" y2="-1.3843" layer="21"/>
<rectangle x1="21.6027" y1="-1.4097" x2="22.0599" y2="-1.3843" layer="21"/>
<rectangle x1="22.5679" y1="-1.4097" x2="23.7871" y2="-1.3843" layer="21"/>
<rectangle x1="24.2697" y1="-1.4097" x2="24.7015" y2="-1.3843" layer="21"/>
<rectangle x1="24.7269" y1="-1.4097" x2="25.7175" y2="-1.3843" layer="21"/>
<rectangle x1="-2.7051" y1="-1.4097" x2="-0.3937" y2="-1.3843" layer="21"/>
<rectangle x1="0.2667" y1="-1.4097" x2="1.4097" y2="-1.3843" layer="21"/>
<rectangle x1="1.4605" y1="-1.3843" x2="4.0259" y2="-1.3589" layer="21"/>
<rectangle x1="9.6139" y1="-1.3843" x2="10.0457" y2="-1.3589" layer="21"/>
<rectangle x1="11.4427" y1="-1.3843" x2="12.6365" y2="-1.3589" layer="21"/>
<rectangle x1="13.1445" y1="-1.3843" x2="13.6017" y2="-1.3589" layer="21"/>
<rectangle x1="14.2367" y1="-1.3843" x2="14.6685" y2="-1.3589" layer="21"/>
<rectangle x1="14.9987" y1="-1.3843" x2="15.4051" y2="-1.3589" layer="21"/>
<rectangle x1="15.4559" y1="-1.3843" x2="16.4211" y2="-1.3589" layer="21"/>
<rectangle x1="16.9799" y1="-1.3843" x2="17.9451" y2="-1.3589" layer="21"/>
<rectangle x1="17.9705" y1="-1.3843" x2="18.4023" y2="-1.3589" layer="21"/>
<rectangle x1="18.8341" y1="-1.3843" x2="20.1041" y2="-1.3589" layer="21"/>
<rectangle x1="20.3581" y1="-1.3843" x2="21.3741" y2="-1.3589" layer="21"/>
<rectangle x1="21.6027" y1="-1.3843" x2="22.0599" y2="-1.3589" layer="21"/>
<rectangle x1="22.5933" y1="-1.3843" x2="23.7617" y2="-1.3589" layer="21"/>
<rectangle x1="24.2697" y1="-1.3843" x2="24.7015" y2="-1.3589" layer="21"/>
<rectangle x1="24.7523" y1="-1.3843" x2="25.6921" y2="-1.3589" layer="21"/>
<rectangle x1="-2.7051" y1="-1.3843" x2="-0.4953" y2="-1.3589" layer="21"/>
<rectangle x1="0.3683" y1="-1.3843" x2="1.3843" y2="-1.3589" layer="21"/>
<rectangle x1="1.4605" y1="-1.3589" x2="3.9497" y2="-1.3335" layer="21"/>
<rectangle x1="9.6139" y1="-1.3589" x2="10.0457" y2="-1.3335" layer="21"/>
<rectangle x1="11.4935" y1="-1.3589" x2="12.6111" y2="-1.3335" layer="21"/>
<rectangle x1="13.1445" y1="-1.3589" x2="13.6017" y2="-1.3335" layer="21"/>
<rectangle x1="14.2367" y1="-1.3589" x2="14.6685" y2="-1.3335" layer="21"/>
<rectangle x1="14.9987" y1="-1.3589" x2="15.4051" y2="-1.3335" layer="21"/>
<rectangle x1="15.4813" y1="-1.3589" x2="16.3957" y2="-1.3335" layer="21"/>
<rectangle x1="17.0053" y1="-1.3589" x2="17.9197" y2="-1.3335" layer="21"/>
<rectangle x1="17.9705" y1="-1.3589" x2="18.4023" y2="-1.3335" layer="21"/>
<rectangle x1="18.8595" y1="-1.3589" x2="20.0787" y2="-1.3335" layer="21"/>
<rectangle x1="20.3581" y1="-1.3589" x2="21.3741" y2="-1.3335" layer="21"/>
<rectangle x1="21.6027" y1="-1.3589" x2="22.0599" y2="-1.3335" layer="21"/>
<rectangle x1="22.6187" y1="-1.3589" x2="23.7363" y2="-1.3335" layer="21"/>
<rectangle x1="24.2697" y1="-1.3589" x2="24.7015" y2="-1.3335" layer="21"/>
<rectangle x1="24.7777" y1="-1.3589" x2="25.6921" y2="-1.3335" layer="21"/>
<rectangle x1="-2.7305" y1="-1.3589" x2="-0.5715" y2="-1.3335" layer="21"/>
<rectangle x1="0.4445" y1="-1.3589" x2="1.3589" y2="-1.3335" layer="21"/>
<rectangle x1="1.4605" y1="-1.3335" x2="3.8989" y2="-1.3081" layer="21"/>
<rectangle x1="9.6139" y1="-1.3335" x2="10.0457" y2="-1.3081" layer="21"/>
<rectangle x1="11.5189" y1="-1.3335" x2="12.5857" y2="-1.3081" layer="21"/>
<rectangle x1="13.1445" y1="-1.3335" x2="13.6017" y2="-1.3081" layer="21"/>
<rectangle x1="14.2367" y1="-1.3335" x2="14.6685" y2="-1.3081" layer="21"/>
<rectangle x1="14.9987" y1="-1.3335" x2="15.4051" y2="-1.3081" layer="21"/>
<rectangle x1="15.5067" y1="-1.3335" x2="16.3703" y2="-1.3081" layer="21"/>
<rectangle x1="17.0307" y1="-1.3335" x2="17.8943" y2="-1.3081" layer="21"/>
<rectangle x1="17.9705" y1="-1.3335" x2="18.4023" y2="-1.3081" layer="21"/>
<rectangle x1="18.8849" y1="-1.3335" x2="20.0533" y2="-1.3081" layer="21"/>
<rectangle x1="20.3581" y1="-1.3335" x2="21.3741" y2="-1.3081" layer="21"/>
<rectangle x1="21.6027" y1="-1.3335" x2="22.0599" y2="-1.3081" layer="21"/>
<rectangle x1="22.6441" y1="-1.3335" x2="23.7109" y2="-1.3081" layer="21"/>
<rectangle x1="24.2697" y1="-1.3335" x2="24.7015" y2="-1.3081" layer="21"/>
<rectangle x1="24.8031" y1="-1.3335" x2="25.6667" y2="-1.3081" layer="21"/>
<rectangle x1="-2.7305" y1="-1.3335" x2="-0.8509" y2="-1.3081" layer="21"/>
<rectangle x1="-0.8255" y1="-1.3335" x2="-0.6477" y2="-1.3081" layer="21"/>
<rectangle x1="0.5207" y1="-1.3335" x2="1.3335" y2="-1.3081" layer="21"/>
<rectangle x1="1.4605" y1="-1.3081" x2="3.8481" y2="-1.2827" layer="21"/>
<rectangle x1="9.6139" y1="-1.3081" x2="10.0457" y2="-1.2827" layer="21"/>
<rectangle x1="11.5443" y1="-1.3081" x2="12.5603" y2="-1.2827" layer="21"/>
<rectangle x1="13.1445" y1="-1.3081" x2="13.6017" y2="-1.2827" layer="21"/>
<rectangle x1="14.2367" y1="-1.3081" x2="14.6685" y2="-1.2827" layer="21"/>
<rectangle x1="14.9987" y1="-1.3081" x2="15.4051" y2="-1.2827" layer="21"/>
<rectangle x1="15.5321" y1="-1.3081" x2="16.3449" y2="-1.2827" layer="21"/>
<rectangle x1="17.0561" y1="-1.3081" x2="17.8689" y2="-1.2827" layer="21"/>
<rectangle x1="17.9705" y1="-1.3081" x2="18.4023" y2="-1.2827" layer="21"/>
<rectangle x1="18.9103" y1="-1.3081" x2="20.0279" y2="-1.2827" layer="21"/>
<rectangle x1="20.3581" y1="-1.3081" x2="21.3741" y2="-1.2827" layer="21"/>
<rectangle x1="21.6027" y1="-1.3081" x2="22.0599" y2="-1.2827" layer="21"/>
<rectangle x1="22.6695" y1="-1.3081" x2="23.6855" y2="-1.2827" layer="21"/>
<rectangle x1="24.2697" y1="-1.3081" x2="24.7015" y2="-1.2827" layer="21"/>
<rectangle x1="24.8285" y1="-1.3081" x2="25.6413" y2="-1.2827" layer="21"/>
<rectangle x1="-2.7559" y1="-1.3081" x2="-0.6985" y2="-1.2827" layer="21"/>
<rectangle x1="0.5715" y1="-1.3081" x2="1.3081" y2="-1.2827" layer="21"/>
<rectangle x1="1.4605" y1="-1.2827" x2="3.7973" y2="-1.2573" layer="21"/>
<rectangle x1="9.6139" y1="-1.2827" x2="10.0457" y2="-1.2573" layer="21"/>
<rectangle x1="11.5951" y1="-1.2827" x2="12.5095" y2="-1.2573" layer="21"/>
<rectangle x1="13.1445" y1="-1.2827" x2="13.6017" y2="-1.2573" layer="21"/>
<rectangle x1="14.2367" y1="-1.2827" x2="14.6685" y2="-1.2573" layer="21"/>
<rectangle x1="14.9987" y1="-1.2827" x2="15.4051" y2="-1.2573" layer="21"/>
<rectangle x1="15.5575" y1="-1.2827" x2="16.3195" y2="-1.2573" layer="21"/>
<rectangle x1="17.0815" y1="-1.2827" x2="17.8435" y2="-1.2573" layer="21"/>
<rectangle x1="17.9705" y1="-1.2827" x2="18.4023" y2="-1.2573" layer="21"/>
<rectangle x1="18.9611" y1="-1.2827" x2="20.0025" y2="-1.2573" layer="21"/>
<rectangle x1="20.3581" y1="-1.2827" x2="21.3741" y2="-1.2573" layer="21"/>
<rectangle x1="21.6027" y1="-1.2827" x2="22.0599" y2="-1.2573" layer="21"/>
<rectangle x1="22.7203" y1="-1.2827" x2="23.6347" y2="-1.2573" layer="21"/>
<rectangle x1="24.2697" y1="-1.2827" x2="24.7015" y2="-1.2573" layer="21"/>
<rectangle x1="24.8539" y1="-1.2827" x2="25.6159" y2="-1.2573" layer="21"/>
<rectangle x1="-2.7559" y1="-1.2827" x2="-0.7493" y2="-1.2573" layer="21"/>
<rectangle x1="0.6223" y1="-1.2827" x2="1.2827" y2="-1.2573" layer="21"/>
<rectangle x1="1.4605" y1="-1.2573" x2="3.7465" y2="-1.2319" layer="21"/>
<rectangle x1="9.6139" y1="-1.2573" x2="10.0457" y2="-1.2319" layer="21"/>
<rectangle x1="11.6459" y1="-1.2573" x2="12.4587" y2="-1.2319" layer="21"/>
<rectangle x1="13.1445" y1="-1.2573" x2="13.6017" y2="-1.2319" layer="21"/>
<rectangle x1="14.2367" y1="-1.2573" x2="14.6685" y2="-1.2319" layer="21"/>
<rectangle x1="14.9987" y1="-1.2573" x2="15.4051" y2="-1.2319" layer="21"/>
<rectangle x1="15.6083" y1="-1.2573" x2="16.2941" y2="-1.2319" layer="21"/>
<rectangle x1="17.1323" y1="-1.2573" x2="17.7927" y2="-1.2319" layer="21"/>
<rectangle x1="17.9705" y1="-1.2573" x2="18.4023" y2="-1.2319" layer="21"/>
<rectangle x1="19.0119" y1="-1.2573" x2="19.9517" y2="-1.2319" layer="21"/>
<rectangle x1="20.3581" y1="-1.2573" x2="21.3741" y2="-1.2319" layer="21"/>
<rectangle x1="21.6027" y1="-1.2573" x2="22.0599" y2="-1.2319" layer="21"/>
<rectangle x1="22.7711" y1="-1.2573" x2="23.5839" y2="-1.2319" layer="21"/>
<rectangle x1="24.2697" y1="-1.2573" x2="24.7015" y2="-1.2319" layer="21"/>
<rectangle x1="24.8793" y1="-1.2573" x2="25.5905" y2="-1.2319" layer="21"/>
<rectangle x1="-2.7813" y1="-1.2573" x2="-0.8001" y2="-1.2319" layer="21"/>
<rectangle x1="0.6731" y1="-1.2573" x2="1.2573" y2="-1.2319" layer="21"/>
<rectangle x1="1.4605" y1="-1.2319" x2="3.6957" y2="-1.2065" layer="21"/>
<rectangle x1="9.6139" y1="-1.2319" x2="10.0457" y2="-1.2065" layer="21"/>
<rectangle x1="11.6967" y1="-1.2319" x2="12.4079" y2="-1.2065" layer="21"/>
<rectangle x1="13.1445" y1="-1.2319" x2="13.6017" y2="-1.2065" layer="21"/>
<rectangle x1="14.2367" y1="-1.2319" x2="14.6685" y2="-1.2065" layer="21"/>
<rectangle x1="14.9987" y1="-1.2319" x2="15.4051" y2="-1.2065" layer="21"/>
<rectangle x1="15.6337" y1="-1.2319" x2="16.2433" y2="-1.2065" layer="21"/>
<rectangle x1="17.1831" y1="-1.2319" x2="17.7673" y2="-1.2065" layer="21"/>
<rectangle x1="17.9705" y1="-1.2319" x2="18.4023" y2="-1.2065" layer="21"/>
<rectangle x1="19.0627" y1="-1.2319" x2="19.9009" y2="-1.2065" layer="21"/>
<rectangle x1="20.3581" y1="-1.2319" x2="21.3741" y2="-1.2065" layer="21"/>
<rectangle x1="21.6027" y1="-1.2319" x2="22.0599" y2="-1.2065" layer="21"/>
<rectangle x1="22.8219" y1="-1.2319" x2="23.5331" y2="-1.2065" layer="21"/>
<rectangle x1="24.2697" y1="-1.2319" x2="24.7015" y2="-1.2065" layer="21"/>
<rectangle x1="24.9301" y1="-1.2319" x2="25.5397" y2="-1.2065" layer="21"/>
<rectangle x1="-2.7813" y1="-1.2319" x2="-2.6797" y2="-1.2065" layer="21"/>
<rectangle x1="-2.6543" y1="-1.2319" x2="-0.8509" y2="-1.2065" layer="21"/>
<rectangle x1="0.7239" y1="-1.2319" x2="1.2319" y2="-1.2065" layer="21"/>
<rectangle x1="1.4605" y1="-1.2065" x2="3.6449" y2="-1.1811" layer="21"/>
<rectangle x1="9.6139" y1="-1.2065" x2="10.0457" y2="-1.1811" layer="21"/>
<rectangle x1="11.7729" y1="-1.2065" x2="12.3317" y2="-1.1811" layer="21"/>
<rectangle x1="15.7099" y1="-1.2065" x2="16.1925" y2="-1.1811" layer="21"/>
<rectangle x1="17.2339" y1="-1.2065" x2="17.6911" y2="-1.1811" layer="21"/>
<rectangle x1="17.9705" y1="-1.2065" x2="18.4023" y2="-1.1811" layer="21"/>
<rectangle x1="19.1389" y1="-1.2065" x2="19.7993" y2="-1.1811" layer="21"/>
<rectangle x1="20.6121" y1="-1.2065" x2="21.0693" y2="-1.1811" layer="21"/>
<rectangle x1="22.8981" y1="-1.2065" x2="23.4569" y2="-1.1811" layer="21"/>
<rectangle x1="25.0063" y1="-1.2065" x2="25.4635" y2="-1.1811" layer="21"/>
<rectangle x1="-2.8067" y1="-1.2065" x2="-0.8763" y2="-1.1811" layer="21"/>
<rectangle x1="0.7493" y1="-1.2065" x2="1.2065" y2="-1.1811" layer="21"/>
<rectangle x1="1.4605" y1="-1.1811" x2="3.6195" y2="-1.1557" layer="21"/>
<rectangle x1="9.6139" y1="-1.1811" x2="10.0457" y2="-1.1557" layer="21"/>
<rectangle x1="11.8745" y1="-1.1811" x2="12.2301" y2="-1.1557" layer="21"/>
<rectangle x1="15.7861" y1="-1.1811" x2="16.0909" y2="-1.1557" layer="21"/>
<rectangle x1="17.3355" y1="-1.1811" x2="17.6149" y2="-1.1557" layer="21"/>
<rectangle x1="17.9705" y1="-1.1811" x2="18.4023" y2="-1.1557" layer="21"/>
<rectangle x1="19.2659" y1="-1.1811" x2="19.6977" y2="-1.1557" layer="21"/>
<rectangle x1="20.6121" y1="-1.1811" x2="21.0693" y2="-1.1557" layer="21"/>
<rectangle x1="22.9997" y1="-1.1811" x2="23.3553" y2="-1.1557" layer="21"/>
<rectangle x1="25.0825" y1="-1.1811" x2="25.3873" y2="-1.1557" layer="21"/>
<rectangle x1="-2.8067" y1="-1.1811" x2="-0.9271" y2="-1.1557" layer="21"/>
<rectangle x1="0.8001" y1="-1.1811" x2="1.1811" y2="-1.1557" layer="21"/>
<rectangle x1="1.4605" y1="-1.1557" x2="3.5941" y2="-1.1303" layer="21"/>
<rectangle x1="9.6139" y1="-1.1557" x2="10.0457" y2="-1.1303" layer="21"/>
<rectangle x1="17.9705" y1="-1.1557" x2="18.4023" y2="-1.1303" layer="21"/>
<rectangle x1="20.6121" y1="-1.1557" x2="21.0693" y2="-1.1303" layer="21"/>
<rectangle x1="-2.8321" y1="-1.1557" x2="-0.9525" y2="-1.1303" layer="21"/>
<rectangle x1="0.8255" y1="-1.1557" x2="1.1557" y2="-1.1303" layer="21"/>
<rectangle x1="1.4605" y1="-1.1303" x2="3.5433" y2="-1.1049" layer="21"/>
<rectangle x1="9.6139" y1="-1.1303" x2="10.0457" y2="-1.1049" layer="21"/>
<rectangle x1="17.9705" y1="-1.1303" x2="18.4023" y2="-1.1049" layer="21"/>
<rectangle x1="20.6121" y1="-1.1303" x2="21.0693" y2="-1.1049" layer="21"/>
<rectangle x1="-2.8321" y1="-1.1303" x2="-0.9779" y2="-1.1049" layer="21"/>
<rectangle x1="0.8509" y1="-1.1303" x2="1.1303" y2="-1.1049" layer="21"/>
<rectangle x1="1.4605" y1="-1.1049" x2="3.5179" y2="-1.0795" layer="21"/>
<rectangle x1="9.6139" y1="-1.1049" x2="10.0457" y2="-1.0795" layer="21"/>
<rectangle x1="17.9705" y1="-1.1049" x2="18.4023" y2="-1.0795" layer="21"/>
<rectangle x1="20.6121" y1="-1.1049" x2="21.0693" y2="-1.0795" layer="21"/>
<rectangle x1="-2.8321" y1="-1.1049" x2="-1.0287" y2="-1.0795" layer="21"/>
<rectangle x1="0.9017" y1="-1.1049" x2="1.1049" y2="-1.0795" layer="21"/>
<rectangle x1="1.4605" y1="-1.0795" x2="3.4925" y2="-1.0541" layer="21"/>
<rectangle x1="9.6139" y1="-1.0795" x2="10.0457" y2="-1.0541" layer="21"/>
<rectangle x1="17.9705" y1="-1.0795" x2="18.4023" y2="-1.0541" layer="21"/>
<rectangle x1="20.6121" y1="-1.0795" x2="21.0693" y2="-1.0541" layer="21"/>
<rectangle x1="-2.8575" y1="-1.0795" x2="-1.0541" y2="-1.0541" layer="21"/>
<rectangle x1="0.9271" y1="-1.0795" x2="1.0795" y2="-1.0541" layer="21"/>
<rectangle x1="1.4605" y1="-1.0541" x2="3.4671" y2="-1.0287" layer="21"/>
<rectangle x1="9.6139" y1="-1.0541" x2="10.0457" y2="-1.0287" layer="21"/>
<rectangle x1="17.9705" y1="-1.0541" x2="18.4023" y2="-1.0287" layer="21"/>
<rectangle x1="20.6121" y1="-1.0541" x2="21.0693" y2="-1.0287" layer="21"/>
<rectangle x1="-2.8575" y1="-1.0541" x2="-1.0795" y2="-1.0287" layer="21"/>
<rectangle x1="0.9525" y1="-1.0541" x2="1.0541" y2="-1.0287" layer="21"/>
<rectangle x1="1.4605" y1="-1.0287" x2="3.4163" y2="-1.0033" layer="21"/>
<rectangle x1="9.6139" y1="-1.0287" x2="10.0457" y2="-1.0033" layer="21"/>
<rectangle x1="17.9705" y1="-1.0287" x2="18.4023" y2="-1.0033" layer="21"/>
<rectangle x1="20.6121" y1="-1.0287" x2="21.0693" y2="-1.0033" layer="21"/>
<rectangle x1="-2.8829" y1="-1.0287" x2="-1.1049" y2="-1.0033" layer="21"/>
<rectangle x1="0.9779" y1="-1.0287" x2="1.0287" y2="-1.0033" layer="21"/>
<rectangle x1="1.4605" y1="-1.0033" x2="3.3909" y2="-0.9779" layer="21"/>
<rectangle x1="9.6139" y1="-1.0033" x2="10.0457" y2="-0.9779" layer="21"/>
<rectangle x1="17.9705" y1="-1.0033" x2="18.4023" y2="-0.9779" layer="21"/>
<rectangle x1="20.6121" y1="-1.0033" x2="21.0693" y2="-0.9779" layer="21"/>
<rectangle x1="-2.8829" y1="-1.0033" x2="-1.1303" y2="-0.9779" layer="21"/>
<rectangle x1="1.4605" y1="-0.9779" x2="3.3655" y2="-0.9525" layer="21"/>
<rectangle x1="9.6139" y1="-0.9779" x2="10.0711" y2="-0.9525" layer="21"/>
<rectangle x1="17.9705" y1="-0.9779" x2="18.4023" y2="-0.9525" layer="21"/>
<rectangle x1="20.6121" y1="-0.9779" x2="21.0693" y2="-0.9525" layer="21"/>
<rectangle x1="-2.8829" y1="-0.9779" x2="-1.1557" y2="-0.9525" layer="21"/>
<rectangle x1="1.4605" y1="-0.9525" x2="3.3655" y2="-0.9271" layer="21"/>
<rectangle x1="9.6139" y1="-0.9525" x2="11.0871" y2="-0.9271" layer="21"/>
<rectangle x1="17.9705" y1="-0.9525" x2="18.4023" y2="-0.9271" layer="21"/>
<rectangle x1="20.6121" y1="-0.9525" x2="21.0693" y2="-0.9271" layer="21"/>
<rectangle x1="21.6027" y1="-0.9525" x2="22.0599" y2="-0.9271" layer="21"/>
<rectangle x1="-2.9083" y1="-0.9525" x2="-1.1811" y2="-0.9271" layer="21"/>
<rectangle x1="1.4605" y1="-0.9271" x2="3.3401" y2="-0.9017" layer="21"/>
<rectangle x1="9.6139" y1="-0.9271" x2="11.0871" y2="-0.9017" layer="21"/>
<rectangle x1="17.9705" y1="-0.9271" x2="18.4023" y2="-0.9017" layer="21"/>
<rectangle x1="20.6121" y1="-0.9271" x2="21.0693" y2="-0.9017" layer="21"/>
<rectangle x1="21.6027" y1="-0.9271" x2="22.0599" y2="-0.9017" layer="21"/>
<rectangle x1="-2.9083" y1="-0.9271" x2="-1.2065" y2="-0.9017" layer="21"/>
<rectangle x1="1.4605" y1="-0.9017" x2="3.3147" y2="-0.8763" layer="21"/>
<rectangle x1="9.6139" y1="-0.9017" x2="11.0871" y2="-0.8763" layer="21"/>
<rectangle x1="17.9705" y1="-0.9017" x2="18.4023" y2="-0.8763" layer="21"/>
<rectangle x1="20.6121" y1="-0.9017" x2="21.0693" y2="-0.8763" layer="21"/>
<rectangle x1="21.6027" y1="-0.9017" x2="22.0599" y2="-0.8763" layer="21"/>
<rectangle x1="-2.9083" y1="-0.9017" x2="-1.2319" y2="-0.8763" layer="21"/>
<rectangle x1="1.4605" y1="-0.8763" x2="3.2893" y2="-0.8509" layer="21"/>
<rectangle x1="9.6139" y1="-0.8763" x2="11.0871" y2="-0.8509" layer="21"/>
<rectangle x1="17.9705" y1="-0.8763" x2="18.4023" y2="-0.8509" layer="21"/>
<rectangle x1="20.6121" y1="-0.8763" x2="21.0693" y2="-0.8509" layer="21"/>
<rectangle x1="21.6027" y1="-0.8763" x2="22.0599" y2="-0.8509" layer="21"/>
<rectangle x1="-2.9337" y1="-0.8763" x2="-1.2573" y2="-0.8509" layer="21"/>
<rectangle x1="1.4605" y1="-0.8509" x2="3.2639" y2="-0.8255" layer="21"/>
<rectangle x1="9.6139" y1="-0.8509" x2="11.0871" y2="-0.8255" layer="21"/>
<rectangle x1="17.9705" y1="-0.8509" x2="18.4023" y2="-0.8255" layer="21"/>
<rectangle x1="20.6121" y1="-0.8509" x2="21.0693" y2="-0.8255" layer="21"/>
<rectangle x1="21.6027" y1="-0.8509" x2="22.0599" y2="-0.8255" layer="21"/>
<rectangle x1="-2.9337" y1="-0.8509" x2="-1.2573" y2="-0.8255" layer="21"/>
<rectangle x1="1.4605" y1="-0.8255" x2="3.2385" y2="-0.8001" layer="21"/>
<rectangle x1="9.6139" y1="-0.8255" x2="11.0871" y2="-0.8001" layer="21"/>
<rectangle x1="17.9705" y1="-0.8255" x2="18.4023" y2="-0.8001" layer="21"/>
<rectangle x1="20.6121" y1="-0.8255" x2="21.0693" y2="-0.8001" layer="21"/>
<rectangle x1="21.6027" y1="-0.8255" x2="22.0599" y2="-0.8001" layer="21"/>
<rectangle x1="-2.9337" y1="-0.8255" x2="-1.2827" y2="-0.8001" layer="21"/>
<rectangle x1="1.4605" y1="-0.8001" x2="3.2385" y2="-0.7747" layer="21"/>
<rectangle x1="9.6139" y1="-0.8001" x2="11.0871" y2="-0.7747" layer="21"/>
<rectangle x1="17.9705" y1="-0.8001" x2="18.4023" y2="-0.7747" layer="21"/>
<rectangle x1="20.6121" y1="-0.8001" x2="21.0693" y2="-0.7747" layer="21"/>
<rectangle x1="21.6027" y1="-0.8001" x2="22.0599" y2="-0.7747" layer="21"/>
<rectangle x1="-2.9591" y1="-0.8001" x2="-1.3081" y2="-0.7747" layer="21"/>
<rectangle x1="1.4605" y1="-0.7747" x2="3.2131" y2="-0.7493" layer="21"/>
<rectangle x1="9.6139" y1="-0.7747" x2="11.0871" y2="-0.7493" layer="21"/>
<rectangle x1="17.9705" y1="-0.7747" x2="18.4023" y2="-0.7493" layer="21"/>
<rectangle x1="20.6121" y1="-0.7747" x2="21.0693" y2="-0.7493" layer="21"/>
<rectangle x1="21.6027" y1="-0.7747" x2="22.0599" y2="-0.7493" layer="21"/>
<rectangle x1="-2.9591" y1="-0.7747" x2="-1.3081" y2="-0.7493" layer="21"/>
<rectangle x1="1.4605" y1="-0.7493" x2="3.1877" y2="-0.7239" layer="21"/>
<rectangle x1="9.6139" y1="-0.7493" x2="11.0871" y2="-0.7239" layer="21"/>
<rectangle x1="17.9705" y1="-0.7493" x2="18.4023" y2="-0.7239" layer="21"/>
<rectangle x1="20.6121" y1="-0.7493" x2="21.0693" y2="-0.7239" layer="21"/>
<rectangle x1="21.6027" y1="-0.7493" x2="22.0599" y2="-0.7239" layer="21"/>
<rectangle x1="-2.9591" y1="-0.7493" x2="-1.3335" y2="-0.7239" layer="21"/>
<rectangle x1="1.4605" y1="-0.7239" x2="3.1877" y2="-0.6985" layer="21"/>
<rectangle x1="9.6139" y1="-0.7239" x2="11.0871" y2="-0.6985" layer="21"/>
<rectangle x1="17.9705" y1="-0.7239" x2="18.4023" y2="-0.6985" layer="21"/>
<rectangle x1="21.6027" y1="-0.7239" x2="22.0599" y2="-0.6985" layer="21"/>
<rectangle x1="-2.9845" y1="-0.7239" x2="-1.3589" y2="-0.6985" layer="21"/>
<rectangle x1="1.4605" y1="-0.6985" x2="3.1623" y2="-0.6731" layer="21"/>
<rectangle x1="9.6139" y1="-0.6985" x2="11.0871" y2="-0.6731" layer="21"/>
<rectangle x1="17.9705" y1="-0.6985" x2="18.4023" y2="-0.6731" layer="21"/>
<rectangle x1="21.6027" y1="-0.6985" x2="22.0599" y2="-0.6731" layer="21"/>
<rectangle x1="-2.9845" y1="-0.6985" x2="-1.3589" y2="-0.6731" layer="21"/>
<rectangle x1="1.4605" y1="-0.6731" x2="3.1623" y2="-0.6477" layer="21"/>
<rectangle x1="9.6139" y1="-0.6731" x2="11.0871" y2="-0.6477" layer="21"/>
<rectangle x1="17.9705" y1="-0.6731" x2="18.4023" y2="-0.6477" layer="21"/>
<rectangle x1="21.6027" y1="-0.6731" x2="22.0599" y2="-0.6477" layer="21"/>
<rectangle x1="-2.9845" y1="-0.6731" x2="-1.3843" y2="-0.6477" layer="21"/>
<rectangle x1="1.4605" y1="-0.6477" x2="3.1369" y2="-0.6223" layer="21"/>
<rectangle x1="9.6139" y1="-0.6477" x2="11.0871" y2="-0.6223" layer="21"/>
<rectangle x1="17.9705" y1="-0.6477" x2="18.4023" y2="-0.6223" layer="21"/>
<rectangle x1="21.6027" y1="-0.6477" x2="22.0599" y2="-0.6223" layer="21"/>
<rectangle x1="-2.9845" y1="-0.6477" x2="-1.3843" y2="-0.6223" layer="21"/>
<rectangle x1="1.4605" y1="-0.6223" x2="3.1369" y2="-0.5969" layer="21"/>
<rectangle x1="9.6139" y1="-0.6223" x2="11.0871" y2="-0.5969" layer="21"/>
<rectangle x1="17.9705" y1="-0.6223" x2="18.4023" y2="-0.5969" layer="21"/>
<rectangle x1="21.6027" y1="-0.6223" x2="22.0599" y2="-0.5969" layer="21"/>
<rectangle x1="-3.0099" y1="-0.6223" x2="-1.4097" y2="-0.5969" layer="21"/>
<rectangle x1="1.4605" y1="-0.5969" x2="3.1115" y2="-0.5715" layer="21"/>
<rectangle x1="9.6139" y1="-0.5969" x2="11.0871" y2="-0.5715" layer="21"/>
<rectangle x1="17.9705" y1="-0.5969" x2="18.4023" y2="-0.5715" layer="21"/>
<rectangle x1="21.6281" y1="-0.5969" x2="22.0599" y2="-0.5715" layer="21"/>
<rectangle x1="-3.0099" y1="-0.5969" x2="-1.4351" y2="-0.5715" layer="21"/>
<rectangle x1="1.4605" y1="-0.5715" x2="3.1115" y2="-0.5461" layer="21"/>
<rectangle x1="-3.0099" y1="-0.5715" x2="-1.4351" y2="-0.5461" layer="21"/>
<rectangle x1="1.4605" y1="-0.5461" x2="3.0861" y2="-0.5207" layer="21"/>
<rectangle x1="-3.0099" y1="-0.5461" x2="-1.4351" y2="-0.5207" layer="21"/>
<rectangle x1="1.4605" y1="-0.5207" x2="3.0861" y2="-0.4953" layer="21"/>
<rectangle x1="-3.0353" y1="-0.5207" x2="-1.4605" y2="-0.4953" layer="21"/>
<rectangle x1="1.4605" y1="-0.4953" x2="3.0607" y2="-0.4699" layer="21"/>
<rectangle x1="-3.0353" y1="-0.4953" x2="-1.4605" y2="-0.4699" layer="21"/>
<rectangle x1="1.4605" y1="-0.4699" x2="3.0607" y2="-0.4445" layer="21"/>
<rectangle x1="-3.0353" y1="-0.4699" x2="-1.4859" y2="-0.4445" layer="21"/>
<rectangle x1="1.4605" y1="-0.4445" x2="3.0353" y2="-0.4191" layer="21"/>
<rectangle x1="-3.0353" y1="-0.4445" x2="-1.4859" y2="-0.4191" layer="21"/>
<rectangle x1="1.4605" y1="-0.4191" x2="3.0353" y2="-0.3937" layer="21"/>
<rectangle x1="-3.0353" y1="-0.4191" x2="-1.4859" y2="-0.3937" layer="21"/>
<rectangle x1="1.4605" y1="-0.3937" x2="3.0353" y2="-0.3683" layer="21"/>
<rectangle x1="-3.0353" y1="-0.3937" x2="-1.5113" y2="-0.3683" layer="21"/>
<rectangle x1="1.4605" y1="-0.3683" x2="3.0099" y2="-0.3429" layer="21"/>
<rectangle x1="-3.0607" y1="-0.3683" x2="-1.5113" y2="-0.3429" layer="21"/>
<rectangle x1="1.4605" y1="-0.3429" x2="3.0099" y2="-0.3175" layer="21"/>
<rectangle x1="-3.0607" y1="-0.3429" x2="-1.5113" y2="-0.3175" layer="21"/>
<rectangle x1="1.4605" y1="-0.3175" x2="3.0099" y2="-0.2921" layer="21"/>
<rectangle x1="-3.0607" y1="-0.3175" x2="-1.5367" y2="-0.2921" layer="21"/>
<rectangle x1="1.4605" y1="-0.2921" x2="3.0099" y2="-0.2667" layer="21"/>
<rectangle x1="-3.0607" y1="-0.2921" x2="-3.0353" y2="-0.2667" layer="21"/>
<rectangle x1="-3.0099" y1="-0.2921" x2="-1.5367" y2="-0.2667" layer="21"/>
<rectangle x1="1.4605" y1="-0.2667" x2="2.9845" y2="-0.2413" layer="21"/>
<rectangle x1="-3.0353" y1="-0.2667" x2="-1.5367" y2="-0.2413" layer="21"/>
<rectangle x1="1.4605" y1="-0.2413" x2="2.9845" y2="-0.2159" layer="21"/>
<rectangle x1="-3.0607" y1="-0.2413" x2="-1.5367" y2="-0.2159" layer="21"/>
<rectangle x1="1.4605" y1="-0.2159" x2="2.9845" y2="-0.1905" layer="21"/>
<rectangle x1="-3.0607" y1="-0.2159" x2="-1.5367" y2="-0.1905" layer="21"/>
<rectangle x1="1.4605" y1="-0.1905" x2="2.9845" y2="-0.1651" layer="21"/>
<rectangle x1="-3.0607" y1="-0.1905" x2="-1.5621" y2="-0.1651" layer="21"/>
<rectangle x1="1.4605" y1="-0.1651" x2="2.9845" y2="-0.1397" layer="21"/>
<rectangle x1="-3.0607" y1="-0.1651" x2="-1.5621" y2="-0.1397" layer="21"/>
<rectangle x1="1.4605" y1="-0.1397" x2="2.9845" y2="-0.1143" layer="21"/>
<rectangle x1="-3.0607" y1="-0.1397" x2="-1.5621" y2="-0.1143" layer="21"/>
<rectangle x1="1.4605" y1="-0.1143" x2="2.9591" y2="-0.0889" layer="21"/>
<rectangle x1="-3.0861" y1="-0.1143" x2="-1.5621" y2="-0.0889" layer="21"/>
<rectangle x1="1.4605" y1="-0.0889" x2="2.9591" y2="-0.0635" layer="21"/>
<rectangle x1="-3.0861" y1="-0.0889" x2="-1.5621" y2="-0.0635" layer="21"/>
<rectangle x1="1.4605" y1="-0.0635" x2="2.9591" y2="-0.0381" layer="21"/>
<rectangle x1="-3.0861" y1="-0.0635" x2="-1.5621" y2="-0.0381" layer="21"/>
<rectangle x1="1.4605" y1="-0.0381" x2="2.9591" y2="-0.0127" layer="21"/>
<rectangle x1="-3.0861" y1="-0.0381" x2="-1.5621" y2="-0.0127" layer="21"/>
<rectangle x1="1.4605" y1="-0.0127" x2="2.9591" y2="0.0127" layer="21"/>
<rectangle x1="-3.0861" y1="-0.0127" x2="-1.5621" y2="0.0127" layer="21"/>
<rectangle x1="1.4605" y1="0.0127" x2="2.9591" y2="0.0381" layer="21"/>
<rectangle x1="-3.0861" y1="0.0127" x2="-1.5621" y2="0.0381" layer="21"/>
<rectangle x1="1.4605" y1="0.0381" x2="2.9591" y2="0.0635" layer="21"/>
<rectangle x1="-3.0861" y1="0.0381" x2="-1.5621" y2="0.0635" layer="21"/>
<rectangle x1="1.4605" y1="0.0635" x2="2.9591" y2="0.0889" layer="21"/>
<rectangle x1="-3.0861" y1="0.0635" x2="-1.5875" y2="0.0889" layer="21"/>
<rectangle x1="1.4605" y1="0.0889" x2="2.9591" y2="0.1143" layer="21"/>
<rectangle x1="-3.0861" y1="0.0889" x2="-1.5621" y2="0.1143" layer="21"/>
<rectangle x1="1.4605" y1="0.1143" x2="2.9591" y2="0.1397" layer="21"/>
<rectangle x1="-3.0861" y1="0.1143" x2="-1.5621" y2="0.1397" layer="21"/>
<rectangle x1="1.4605" y1="0.1397" x2="2.9591" y2="0.1651" layer="21"/>
<rectangle x1="-3.0861" y1="0.1397" x2="-1.5621" y2="0.1651" layer="21"/>
<rectangle x1="1.4605" y1="0.1651" x2="2.9591" y2="0.1905" layer="21"/>
<rectangle x1="-3.0861" y1="0.1651" x2="-1.5621" y2="0.1905" layer="21"/>
<rectangle x1="1.4605" y1="0.1905" x2="2.9591" y2="0.2159" layer="21"/>
<rectangle x1="-3.0861" y1="0.1905" x2="-1.5621" y2="0.2159" layer="21"/>
<rectangle x1="1.4605" y1="0.2159" x2="2.9591" y2="0.2413" layer="21"/>
<rectangle x1="-3.0861" y1="0.2159" x2="-1.5621" y2="0.2413" layer="21"/>
<rectangle x1="1.4605" y1="0.2413" x2="2.9591" y2="0.2667" layer="21"/>
<rectangle x1="-3.0861" y1="0.2413" x2="-1.5621" y2="0.2667" layer="21"/>
<rectangle x1="1.4605" y1="0.2667" x2="2.9845" y2="0.2921" layer="21"/>
<rectangle x1="-3.0861" y1="0.2667" x2="-1.5621" y2="0.2921" layer="21"/>
<rectangle x1="1.4605" y1="0.2921" x2="2.9845" y2="0.3175" layer="21"/>
<rectangle x1="-3.0607" y1="0.2921" x2="-1.5621" y2="0.3175" layer="21"/>
<rectangle x1="1.4605" y1="0.3175" x2="2.9845" y2="0.3429" layer="21"/>
<rectangle x1="-3.0607" y1="0.3175" x2="-1.5621" y2="0.3429" layer="21"/>
<rectangle x1="1.4605" y1="0.3429" x2="2.9845" y2="0.3683" layer="21"/>
<rectangle x1="18.3515" y1="0.3429" x2="18.7833" y2="0.3683" layer="21"/>
<rectangle x1="-3.0607" y1="0.3429" x2="-1.5367" y2="0.3683" layer="21"/>
<rectangle x1="1.4605" y1="0.3683" x2="2.9845" y2="0.3937" layer="21"/>
<rectangle x1="18.3515" y1="0.3683" x2="18.7833" y2="0.3937" layer="21"/>
<rectangle x1="-3.0607" y1="0.3683" x2="-1.5367" y2="0.3937" layer="21"/>
<rectangle x1="1.4605" y1="0.3937" x2="2.9845" y2="0.4191" layer="21"/>
<rectangle x1="18.3515" y1="0.3937" x2="18.7833" y2="0.4191" layer="21"/>
<rectangle x1="-3.0607" y1="0.3937" x2="-1.5367" y2="0.4191" layer="21"/>
<rectangle x1="1.4605" y1="0.4191" x2="3.0099" y2="0.4445" layer="21"/>
<rectangle x1="18.3515" y1="0.4191" x2="18.7833" y2="0.4445" layer="21"/>
<rectangle x1="-3.0607" y1="0.4191" x2="-1.5367" y2="0.4445" layer="21"/>
<rectangle x1="1.4859" y1="0.4445" x2="3.0099" y2="0.4699" layer="21"/>
<rectangle x1="18.3515" y1="0.4445" x2="18.7833" y2="0.4699" layer="21"/>
<rectangle x1="-3.0607" y1="0.4445" x2="-1.5367" y2="0.4699" layer="21"/>
<rectangle x1="1.4859" y1="0.4699" x2="3.0099" y2="0.4953" layer="21"/>
<rectangle x1="18.3515" y1="0.4699" x2="18.7833" y2="0.4953" layer="21"/>
<rectangle x1="-3.0607" y1="0.4699" x2="-1.5113" y2="0.4953" layer="21"/>
<rectangle x1="1.4859" y1="0.4953" x2="3.0099" y2="0.5207" layer="21"/>
<rectangle x1="18.3515" y1="0.4953" x2="18.7833" y2="0.5207" layer="21"/>
<rectangle x1="-3.0607" y1="0.4953" x2="-1.5113" y2="0.5207" layer="21"/>
<rectangle x1="1.4859" y1="0.5207" x2="3.0353" y2="0.5461" layer="21"/>
<rectangle x1="18.3515" y1="0.5207" x2="18.7833" y2="0.5461" layer="21"/>
<rectangle x1="-3.0353" y1="0.5207" x2="-1.5113" y2="0.5461" layer="21"/>
<rectangle x1="1.4859" y1="0.5461" x2="3.0353" y2="0.5715" layer="21"/>
<rectangle x1="18.3515" y1="0.5461" x2="18.7833" y2="0.5715" layer="21"/>
<rectangle x1="-3.0353" y1="0.5461" x2="-1.4859" y2="0.5715" layer="21"/>
<rectangle x1="1.4859" y1="0.5715" x2="3.0353" y2="0.5969" layer="21"/>
<rectangle x1="18.3515" y1="0.5715" x2="18.7833" y2="0.5969" layer="21"/>
<rectangle x1="-3.0353" y1="0.5715" x2="-1.4859" y2="0.5969" layer="21"/>
<rectangle x1="1.4859" y1="0.5969" x2="3.0607" y2="0.6223" layer="21"/>
<rectangle x1="18.3515" y1="0.5969" x2="18.7833" y2="0.6223" layer="21"/>
<rectangle x1="-3.0353" y1="0.5969" x2="-1.4859" y2="0.6223" layer="21"/>
<rectangle x1="1.5113" y1="0.6223" x2="3.0607" y2="0.6477" layer="21"/>
<rectangle x1="18.3515" y1="0.6223" x2="18.7833" y2="0.6477" layer="21"/>
<rectangle x1="-3.0353" y1="0.6223" x2="-1.4605" y2="0.6477" layer="21"/>
<rectangle x1="1.5113" y1="0.6477" x2="3.0861" y2="0.6731" layer="21"/>
<rectangle x1="18.3515" y1="0.6477" x2="18.7833" y2="0.6731" layer="21"/>
<rectangle x1="-3.0353" y1="0.6477" x2="-1.4605" y2="0.6731" layer="21"/>
<rectangle x1="1.5113" y1="0.6731" x2="3.0861" y2="0.6985" layer="21"/>
<rectangle x1="18.3515" y1="0.6731" x2="18.7833" y2="0.6985" layer="21"/>
<rectangle x1="-3.0099" y1="0.6731" x2="-1.4351" y2="0.6985" layer="21"/>
<rectangle x1="1.5113" y1="0.6985" x2="3.1115" y2="0.7239" layer="21"/>
<rectangle x1="18.3515" y1="0.6985" x2="18.7833" y2="0.7239" layer="21"/>
<rectangle x1="-3.0099" y1="0.6985" x2="-1.4351" y2="0.7239" layer="21"/>
<rectangle x1="1.5113" y1="0.7239" x2="3.1115" y2="0.7493" layer="21"/>
<rectangle x1="18.3515" y1="0.7239" x2="18.7833" y2="0.7493" layer="21"/>
<rectangle x1="-3.0099" y1="0.7239" x2="-1.4351" y2="0.7493" layer="21"/>
<rectangle x1="1.5367" y1="0.7493" x2="3.1369" y2="0.7747" layer="21"/>
<rectangle x1="18.3515" y1="0.7493" x2="18.7833" y2="0.7747" layer="21"/>
<rectangle x1="-3.0099" y1="0.7493" x2="-1.4097" y2="0.7747" layer="21"/>
<rectangle x1="1.5367" y1="0.7747" x2="3.1369" y2="0.8001" layer="21"/>
<rectangle x1="18.3515" y1="0.7747" x2="18.7833" y2="0.8001" layer="21"/>
<rectangle x1="-2.9845" y1="0.7747" x2="-1.4097" y2="0.8001" layer="21"/>
<rectangle x1="1.5367" y1="0.8001" x2="3.1623" y2="0.8255" layer="21"/>
<rectangle x1="18.3515" y1="0.8001" x2="18.7833" y2="0.8255" layer="21"/>
<rectangle x1="-2.9845" y1="0.8001" x2="-1.3843" y2="0.8255" layer="21"/>
<rectangle x1="1.5367" y1="0.8255" x2="3.1623" y2="0.8509" layer="21"/>
<rectangle x1="18.3515" y1="0.8255" x2="18.7833" y2="0.8509" layer="21"/>
<rectangle x1="-2.9845" y1="0.8255" x2="-1.3589" y2="0.8509" layer="21"/>
<rectangle x1="1.5621" y1="0.8509" x2="3.1877" y2="0.8763" layer="21"/>
<rectangle x1="18.3515" y1="0.8509" x2="18.7833" y2="0.8763" layer="21"/>
<rectangle x1="-2.9845" y1="0.8509" x2="-1.3589" y2="0.8763" layer="21"/>
<rectangle x1="1.5621" y1="0.8763" x2="3.1877" y2="0.9017" layer="21"/>
<rectangle x1="10.5283" y1="0.8763" x2="10.8331" y2="0.9017" layer="21"/>
<rectangle x1="14.1097" y1="0.8763" x2="14.3637" y2="0.9017" layer="21"/>
<rectangle x1="18.3515" y1="0.8763" x2="18.7833" y2="0.9017" layer="21"/>
<rectangle x1="19.1643" y1="0.8763" x2="19.3929" y2="0.9017" layer="21"/>
<rectangle x1="20.6121" y1="0.8763" x2="20.8661" y2="0.9017" layer="21"/>
<rectangle x1="26.7843" y1="0.8763" x2="27.0383" y2="0.9017" layer="21"/>
<rectangle x1="28.6385" y1="0.8763" x2="28.8925" y2="0.9017" layer="21"/>
<rectangle x1="30.5689" y1="0.8763" x2="30.7975" y2="0.9017" layer="21"/>
<rectangle x1="-2.9591" y1="0.8763" x2="-1.3335" y2="0.9017" layer="21"/>
<rectangle x1="1.5621" y1="0.9017" x2="3.2131" y2="0.9271" layer="21"/>
<rectangle x1="10.4013" y1="0.9017" x2="10.9601" y2="0.9271" layer="21"/>
<rectangle x1="14.0081" y1="0.9017" x2="14.4907" y2="0.9271" layer="21"/>
<rectangle x1="18.3515" y1="0.9017" x2="18.7833" y2="0.9271" layer="21"/>
<rectangle x1="19.0627" y1="0.9017" x2="19.4945" y2="0.9271" layer="21"/>
<rectangle x1="20.5105" y1="0.9017" x2="20.9931" y2="0.9271" layer="21"/>
<rectangle x1="26.6827" y1="0.9017" x2="27.1653" y2="0.9271" layer="21"/>
<rectangle x1="28.5369" y1="0.9017" x2="28.9941" y2="0.9271" layer="21"/>
<rectangle x1="30.4673" y1="0.9017" x2="30.9245" y2="0.9271" layer="21"/>
<rectangle x1="-2.9591" y1="0.9017" x2="-1.3081" y2="0.9271" layer="21"/>
<rectangle x1="1.5875" y1="0.9271" x2="3.2385" y2="0.9525" layer="21"/>
<rectangle x1="10.2997" y1="0.9271" x2="11.0363" y2="0.9525" layer="21"/>
<rectangle x1="11.9253" y1="0.9271" x2="12.3571" y2="0.9525" layer="21"/>
<rectangle x1="12.9921" y1="0.9271" x2="13.4239" y2="0.9525" layer="21"/>
<rectangle x1="13.9319" y1="0.9271" x2="14.5669" y2="0.9525" layer="21"/>
<rectangle x1="14.7955" y1="0.9271" x2="15.2527" y2="0.9525" layer="21"/>
<rectangle x1="15.5321" y1="0.9271" x2="15.9893" y2="0.9525" layer="21"/>
<rectangle x1="16.5481" y1="0.9271" x2="17.0053" y2="0.9525" layer="21"/>
<rectangle x1="17.5641" y1="0.9271" x2="17.9959" y2="0.9525" layer="21"/>
<rectangle x1="18.3515" y1="0.9271" x2="18.7833" y2="0.9525" layer="21"/>
<rectangle x1="19.0119" y1="0.9271" x2="19.5707" y2="0.9525" layer="21"/>
<rectangle x1="20.4343" y1="0.9271" x2="21.0693" y2="0.9525" layer="21"/>
<rectangle x1="21.2979" y1="0.9271" x2="21.7551" y2="0.9525" layer="21"/>
<rectangle x1="22.0345" y1="0.9271" x2="22.4917" y2="0.9525" layer="21"/>
<rectangle x1="22.8219" y1="0.9271" x2="23.2791" y2="0.9525" layer="21"/>
<rectangle x1="23.6093" y1="0.9271" x2="24.0665" y2="0.9525" layer="21"/>
<rectangle x1="24.6253" y1="0.9271" x2="25.0825" y2="0.9525" layer="21"/>
<rectangle x1="25.6413" y1="0.9271" x2="26.0731" y2="0.9525" layer="21"/>
<rectangle x1="26.6065" y1="0.9271" x2="27.2415" y2="0.9525" layer="21"/>
<rectangle x1="27.4701" y1="0.9271" x2="27.9273" y2="0.9525" layer="21"/>
<rectangle x1="28.4607" y1="0.9271" x2="29.0449" y2="0.9525" layer="21"/>
<rectangle x1="29.2989" y1="0.9271" x2="29.7053" y2="0.9525" layer="21"/>
<rectangle x1="30.3911" y1="0.9271" x2="30.9753" y2="0.9525" layer="21"/>
<rectangle x1="31.1785" y1="0.9271" x2="31.6103" y2="0.9525" layer="21"/>
<rectangle x1="-2.9591" y1="0.9271" x2="-1.3081" y2="0.9525" layer="21"/>
<rectangle x1="1.5875" y1="0.9525" x2="3.2385" y2="0.9779" layer="21"/>
<rectangle x1="10.2489" y1="0.9525" x2="11.1125" y2="0.9779" layer="21"/>
<rectangle x1="11.9253" y1="0.9525" x2="12.3571" y2="0.9779" layer="21"/>
<rectangle x1="12.9921" y1="0.9525" x2="13.4239" y2="0.9779" layer="21"/>
<rectangle x1="13.8811" y1="0.9525" x2="14.6177" y2="0.9779" layer="21"/>
<rectangle x1="14.7955" y1="0.9525" x2="15.2273" y2="0.9779" layer="21"/>
<rectangle x1="15.5321" y1="0.9525" x2="15.9893" y2="0.9779" layer="21"/>
<rectangle x1="16.5481" y1="0.9525" x2="17.0053" y2="0.9779" layer="21"/>
<rectangle x1="17.5641" y1="0.9525" x2="17.9959" y2="0.9779" layer="21"/>
<rectangle x1="18.3515" y1="0.9525" x2="18.7833" y2="0.9779" layer="21"/>
<rectangle x1="18.9611" y1="0.9525" x2="19.6215" y2="0.9779" layer="21"/>
<rectangle x1="20.3835" y1="0.9525" x2="21.1201" y2="0.9779" layer="21"/>
<rectangle x1="21.2979" y1="0.9525" x2="21.7297" y2="0.9779" layer="21"/>
<rectangle x1="22.0345" y1="0.9525" x2="22.4917" y2="0.9779" layer="21"/>
<rectangle x1="22.8219" y1="0.9525" x2="23.2791" y2="0.9779" layer="21"/>
<rectangle x1="23.6093" y1="0.9525" x2="24.0665" y2="0.9779" layer="21"/>
<rectangle x1="24.6253" y1="0.9525" x2="25.0825" y2="0.9779" layer="21"/>
<rectangle x1="25.6413" y1="0.9525" x2="26.0731" y2="0.9779" layer="21"/>
<rectangle x1="26.5557" y1="0.9525" x2="27.2923" y2="0.9779" layer="21"/>
<rectangle x1="27.4701" y1="0.9525" x2="27.9019" y2="0.9779" layer="21"/>
<rectangle x1="28.4099" y1="0.9525" x2="29.0957" y2="0.9779" layer="21"/>
<rectangle x1="29.2989" y1="0.9525" x2="29.7053" y2="0.9779" layer="21"/>
<rectangle x1="30.3403" y1="0.9525" x2="31.0261" y2="0.9779" layer="21"/>
<rectangle x1="31.1785" y1="0.9525" x2="31.6103" y2="0.9779" layer="21"/>
<rectangle x1="-2.9337" y1="0.9525" x2="-1.2827" y2="0.9779" layer="21"/>
<rectangle x1="1.5875" y1="0.9779" x2="3.2639" y2="1.0033" layer="21"/>
<rectangle x1="10.1727" y1="0.9779" x2="11.1633" y2="1.0033" layer="21"/>
<rectangle x1="11.9253" y1="0.9779" x2="12.3571" y2="1.0033" layer="21"/>
<rectangle x1="12.9921" y1="0.9779" x2="13.4239" y2="1.0033" layer="21"/>
<rectangle x1="13.8557" y1="0.9779" x2="14.6685" y2="1.0033" layer="21"/>
<rectangle x1="14.7955" y1="0.9779" x2="15.2273" y2="1.0033" layer="21"/>
<rectangle x1="15.5321" y1="0.9779" x2="15.9893" y2="1.0033" layer="21"/>
<rectangle x1="16.5481" y1="0.9779" x2="17.0053" y2="1.0033" layer="21"/>
<rectangle x1="17.5641" y1="0.9779" x2="17.9959" y2="1.0033" layer="21"/>
<rectangle x1="18.3515" y1="0.9779" x2="18.7833" y2="1.0033" layer="21"/>
<rectangle x1="18.9103" y1="0.9779" x2="19.6469" y2="1.0033" layer="21"/>
<rectangle x1="20.3581" y1="0.9779" x2="21.1709" y2="1.0033" layer="21"/>
<rectangle x1="21.2979" y1="0.9779" x2="21.7297" y2="1.0033" layer="21"/>
<rectangle x1="22.0345" y1="0.9779" x2="22.4917" y2="1.0033" layer="21"/>
<rectangle x1="22.8219" y1="0.9779" x2="23.2791" y2="1.0033" layer="21"/>
<rectangle x1="23.6093" y1="0.9779" x2="24.0665" y2="1.0033" layer="21"/>
<rectangle x1="24.6253" y1="0.9779" x2="25.0825" y2="1.0033" layer="21"/>
<rectangle x1="25.6413" y1="0.9779" x2="26.0731" y2="1.0033" layer="21"/>
<rectangle x1="26.5303" y1="0.9779" x2="27.3431" y2="1.0033" layer="21"/>
<rectangle x1="27.4701" y1="0.9779" x2="27.9019" y2="1.0033" layer="21"/>
<rectangle x1="28.3845" y1="0.9779" x2="29.1465" y2="1.0033" layer="21"/>
<rectangle x1="29.2989" y1="0.9779" x2="29.7053" y2="1.0033" layer="21"/>
<rectangle x1="30.3149" y1="0.9779" x2="31.0515" y2="1.0033" layer="21"/>
<rectangle x1="31.1785" y1="0.9779" x2="31.6103" y2="1.0033" layer="21"/>
<rectangle x1="-2.9337" y1="0.9779" x2="-1.2573" y2="1.0033" layer="21"/>
<rectangle x1="1.5875" y1="1.0033" x2="3.2893" y2="1.0287" layer="21"/>
<rectangle x1="10.1219" y1="1.0033" x2="11.1887" y2="1.0287" layer="21"/>
<rectangle x1="11.9253" y1="1.0033" x2="12.3571" y2="1.0287" layer="21"/>
<rectangle x1="12.9921" y1="1.0033" x2="13.4239" y2="1.0287" layer="21"/>
<rectangle x1="13.8303" y1="1.0033" x2="14.6939" y2="1.0287" layer="21"/>
<rectangle x1="14.7955" y1="1.0033" x2="15.2273" y2="1.0287" layer="21"/>
<rectangle x1="15.5321" y1="1.0033" x2="15.9893" y2="1.0287" layer="21"/>
<rectangle x1="16.5481" y1="1.0033" x2="17.0053" y2="1.0287" layer="21"/>
<rectangle x1="17.5641" y1="1.0033" x2="17.9959" y2="1.0287" layer="21"/>
<rectangle x1="18.3515" y1="1.0033" x2="18.7833" y2="1.0287" layer="21"/>
<rectangle x1="18.8849" y1="1.0033" x2="19.6977" y2="1.0287" layer="21"/>
<rectangle x1="20.3073" y1="1.0033" x2="21.1963" y2="1.0287" layer="21"/>
<rectangle x1="21.2725" y1="1.0033" x2="21.7297" y2="1.0287" layer="21"/>
<rectangle x1="22.0345" y1="1.0033" x2="22.4917" y2="1.0287" layer="21"/>
<rectangle x1="22.8219" y1="1.0033" x2="23.2791" y2="1.0287" layer="21"/>
<rectangle x1="23.6093" y1="1.0033" x2="24.0665" y2="1.0287" layer="21"/>
<rectangle x1="24.6253" y1="1.0033" x2="25.0825" y2="1.0287" layer="21"/>
<rectangle x1="25.6413" y1="1.0033" x2="26.0731" y2="1.0287" layer="21"/>
<rectangle x1="26.4795" y1="1.0033" x2="27.3685" y2="1.0287" layer="21"/>
<rectangle x1="27.4447" y1="1.0033" x2="27.9019" y2="1.0287" layer="21"/>
<rectangle x1="28.3591" y1="1.0033" x2="29.1719" y2="1.0287" layer="21"/>
<rectangle x1="29.2989" y1="1.0033" x2="29.7053" y2="1.0287" layer="21"/>
<rectangle x1="30.2641" y1="1.0033" x2="31.1023" y2="1.0287" layer="21"/>
<rectangle x1="31.1785" y1="1.0033" x2="31.6103" y2="1.0287" layer="21"/>
<rectangle x1="-2.9337" y1="1.0033" x2="-1.2573" y2="1.0287" layer="21"/>
<rectangle x1="1.6129" y1="1.0287" x2="3.3147" y2="1.0541" layer="21"/>
<rectangle x1="10.0965" y1="1.0287" x2="11.2395" y2="1.0541" layer="21"/>
<rectangle x1="11.9253" y1="1.0287" x2="12.3571" y2="1.0541" layer="21"/>
<rectangle x1="12.9921" y1="1.0287" x2="13.4239" y2="1.0541" layer="21"/>
<rectangle x1="13.8049" y1="1.0287" x2="14.7447" y2="1.0541" layer="21"/>
<rectangle x1="14.7701" y1="1.0287" x2="15.2273" y2="1.0541" layer="21"/>
<rectangle x1="15.5321" y1="1.0287" x2="15.9893" y2="1.0541" layer="21"/>
<rectangle x1="16.5481" y1="1.0287" x2="17.0053" y2="1.0541" layer="21"/>
<rectangle x1="17.5641" y1="1.0287" x2="17.9959" y2="1.0541" layer="21"/>
<rectangle x1="18.3515" y1="1.0287" x2="18.7833" y2="1.0541" layer="21"/>
<rectangle x1="18.8595" y1="1.0287" x2="19.7231" y2="1.0541" layer="21"/>
<rectangle x1="20.2819" y1="1.0287" x2="21.2217" y2="1.0541" layer="21"/>
<rectangle x1="21.2725" y1="1.0287" x2="21.7043" y2="1.0541" layer="21"/>
<rectangle x1="22.0345" y1="1.0287" x2="22.4917" y2="1.0541" layer="21"/>
<rectangle x1="22.8219" y1="1.0287" x2="23.2791" y2="1.0541" layer="21"/>
<rectangle x1="23.6093" y1="1.0287" x2="24.0665" y2="1.0541" layer="21"/>
<rectangle x1="24.6253" y1="1.0287" x2="25.0825" y2="1.0541" layer="21"/>
<rectangle x1="25.6413" y1="1.0287" x2="26.0731" y2="1.0541" layer="21"/>
<rectangle x1="26.4541" y1="1.0287" x2="27.3939" y2="1.0541" layer="21"/>
<rectangle x1="27.4447" y1="1.0287" x2="27.8765" y2="1.0541" layer="21"/>
<rectangle x1="28.3337" y1="1.0287" x2="29.1973" y2="1.0541" layer="21"/>
<rectangle x1="29.2989" y1="1.0287" x2="29.7053" y2="1.0541" layer="21"/>
<rectangle x1="30.2387" y1="1.0287" x2="31.1277" y2="1.0541" layer="21"/>
<rectangle x1="31.1785" y1="1.0287" x2="31.6103" y2="1.0541" layer="21"/>
<rectangle x1="-2.9337" y1="1.0287" x2="-1.2319" y2="1.0541" layer="21"/>
<rectangle x1="1.6129" y1="1.0541" x2="3.3401" y2="1.0795" layer="21"/>
<rectangle x1="10.0457" y1="1.0541" x2="11.2649" y2="1.0795" layer="21"/>
<rectangle x1="11.9253" y1="1.0541" x2="12.3571" y2="1.0795" layer="21"/>
<rectangle x1="12.9921" y1="1.0541" x2="13.4239" y2="1.0795" layer="21"/>
<rectangle x1="13.7795" y1="1.0541" x2="15.2019" y2="1.0795" layer="21"/>
<rectangle x1="15.5321" y1="1.0541" x2="15.9893" y2="1.0795" layer="21"/>
<rectangle x1="16.5481" y1="1.0541" x2="17.0053" y2="1.0795" layer="21"/>
<rectangle x1="17.5641" y1="1.0541" x2="17.9959" y2="1.0795" layer="21"/>
<rectangle x1="18.3515" y1="1.0541" x2="18.7833" y2="1.0795" layer="21"/>
<rectangle x1="18.8341" y1="1.0541" x2="19.7485" y2="1.0795" layer="21"/>
<rectangle x1="20.2819" y1="1.0541" x2="21.7043" y2="1.0795" layer="21"/>
<rectangle x1="22.0345" y1="1.0541" x2="22.4917" y2="1.0795" layer="21"/>
<rectangle x1="22.8219" y1="1.0541" x2="23.2791" y2="1.0795" layer="21"/>
<rectangle x1="23.6093" y1="1.0541" x2="24.0665" y2="1.0795" layer="21"/>
<rectangle x1="24.6253" y1="1.0541" x2="25.0825" y2="1.0795" layer="21"/>
<rectangle x1="25.6413" y1="1.0541" x2="26.0731" y2="1.0795" layer="21"/>
<rectangle x1="26.4541" y1="1.0541" x2="27.8765" y2="1.0795" layer="21"/>
<rectangle x1="28.3083" y1="1.0541" x2="29.2227" y2="1.0795" layer="21"/>
<rectangle x1="29.2989" y1="1.0541" x2="29.7053" y2="1.0795" layer="21"/>
<rectangle x1="30.2133" y1="1.0541" x2="31.1531" y2="1.0795" layer="21"/>
<rectangle x1="31.1785" y1="1.0541" x2="31.6103" y2="1.0795" layer="21"/>
<rectangle x1="-2.9083" y1="1.0541" x2="-1.2065" y2="1.0795" layer="21"/>
<rectangle x1="1.6383" y1="1.0795" x2="3.3655" y2="1.1049" layer="21"/>
<rectangle x1="10.0203" y1="1.0795" x2="11.3157" y2="1.1049" layer="21"/>
<rectangle x1="11.9253" y1="1.0795" x2="12.3571" y2="1.1049" layer="21"/>
<rectangle x1="12.9921" y1="1.0795" x2="13.4239" y2="1.1049" layer="21"/>
<rectangle x1="13.7541" y1="1.0795" x2="15.2019" y2="1.1049" layer="21"/>
<rectangle x1="15.5321" y1="1.0795" x2="15.9893" y2="1.1049" layer="21"/>
<rectangle x1="16.5481" y1="1.0795" x2="17.0053" y2="1.1049" layer="21"/>
<rectangle x1="17.5641" y1="1.0795" x2="17.9959" y2="1.1049" layer="21"/>
<rectangle x1="18.3515" y1="1.0795" x2="18.7833" y2="1.1049" layer="21"/>
<rectangle x1="18.8087" y1="1.0795" x2="19.7739" y2="1.1049" layer="21"/>
<rectangle x1="20.2565" y1="1.0795" x2="21.7043" y2="1.1049" layer="21"/>
<rectangle x1="22.0345" y1="1.0795" x2="22.4917" y2="1.1049" layer="21"/>
<rectangle x1="22.8219" y1="1.0795" x2="23.2791" y2="1.1049" layer="21"/>
<rectangle x1="23.6093" y1="1.0795" x2="24.0665" y2="1.1049" layer="21"/>
<rectangle x1="24.6253" y1="1.0795" x2="25.0825" y2="1.1049" layer="21"/>
<rectangle x1="25.6413" y1="1.0795" x2="26.0731" y2="1.1049" layer="21"/>
<rectangle x1="26.4287" y1="1.0795" x2="27.8765" y2="1.1049" layer="21"/>
<rectangle x1="28.2829" y1="1.0795" x2="29.2481" y2="1.1049" layer="21"/>
<rectangle x1="29.2989" y1="1.0795" x2="29.7053" y2="1.1049" layer="21"/>
<rectangle x1="30.1879" y1="1.0795" x2="31.1531" y2="1.1049" layer="21"/>
<rectangle x1="31.1785" y1="1.0795" x2="31.6103" y2="1.1049" layer="21"/>
<rectangle x1="-2.9083" y1="1.0795" x2="-1.1811" y2="1.1049" layer="21"/>
<rectangle x1="1.6383" y1="1.1049" x2="3.3655" y2="1.1303" layer="21"/>
<rectangle x1="9.9949" y1="1.1049" x2="11.3411" y2="1.1303" layer="21"/>
<rectangle x1="11.9253" y1="1.1049" x2="12.3571" y2="1.1303" layer="21"/>
<rectangle x1="12.9921" y1="1.1049" x2="13.4239" y2="1.1303" layer="21"/>
<rectangle x1="13.7287" y1="1.1049" x2="15.2019" y2="1.1303" layer="21"/>
<rectangle x1="15.5321" y1="1.1049" x2="15.9893" y2="1.1303" layer="21"/>
<rectangle x1="16.5481" y1="1.1049" x2="17.0053" y2="1.1303" layer="21"/>
<rectangle x1="17.5641" y1="1.1049" x2="17.9959" y2="1.1303" layer="21"/>
<rectangle x1="18.3515" y1="1.1049" x2="19.7993" y2="1.1303" layer="21"/>
<rectangle x1="20.2311" y1="1.1049" x2="21.7043" y2="1.1303" layer="21"/>
<rectangle x1="22.0345" y1="1.1049" x2="22.4917" y2="1.1303" layer="21"/>
<rectangle x1="22.8219" y1="1.1049" x2="23.2791" y2="1.1303" layer="21"/>
<rectangle x1="23.6093" y1="1.1049" x2="24.0665" y2="1.1303" layer="21"/>
<rectangle x1="24.6253" y1="1.1049" x2="25.0825" y2="1.1303" layer="21"/>
<rectangle x1="25.6413" y1="1.1049" x2="26.0731" y2="1.1303" layer="21"/>
<rectangle x1="26.4033" y1="1.1049" x2="27.8765" y2="1.1303" layer="21"/>
<rectangle x1="28.2829" y1="1.1049" x2="29.2481" y2="1.1303" layer="21"/>
<rectangle x1="29.2989" y1="1.1049" x2="29.7053" y2="1.1303" layer="21"/>
<rectangle x1="30.1625" y1="1.1049" x2="31.6103" y2="1.1303" layer="21"/>
<rectangle x1="-2.8829" y1="1.1049" x2="-1.1557" y2="1.1303" layer="21"/>
<rectangle x1="1.6383" y1="1.1303" x2="3.3909" y2="1.1557" layer="21"/>
<rectangle x1="9.9695" y1="1.1303" x2="11.3665" y2="1.1557" layer="21"/>
<rectangle x1="11.9253" y1="1.1303" x2="12.3571" y2="1.1557" layer="21"/>
<rectangle x1="12.9921" y1="1.1303" x2="13.4239" y2="1.1557" layer="21"/>
<rectangle x1="13.7287" y1="1.1303" x2="15.2019" y2="1.1557" layer="21"/>
<rectangle x1="15.5321" y1="1.1303" x2="15.9893" y2="1.1557" layer="21"/>
<rectangle x1="16.5481" y1="1.1303" x2="17.0053" y2="1.1557" layer="21"/>
<rectangle x1="17.5641" y1="1.1303" x2="17.9959" y2="1.1557" layer="21"/>
<rectangle x1="18.3515" y1="1.1303" x2="19.8247" y2="1.1557" layer="21"/>
<rectangle x1="20.2311" y1="1.1303" x2="21.7043" y2="1.1557" layer="21"/>
<rectangle x1="22.0345" y1="1.1303" x2="22.4917" y2="1.1557" layer="21"/>
<rectangle x1="22.8219" y1="1.1303" x2="23.2791" y2="1.1557" layer="21"/>
<rectangle x1="23.6093" y1="1.1303" x2="24.0665" y2="1.1557" layer="21"/>
<rectangle x1="24.6253" y1="1.1303" x2="25.0825" y2="1.1557" layer="21"/>
<rectangle x1="25.6413" y1="1.1303" x2="26.0731" y2="1.1557" layer="21"/>
<rectangle x1="26.4033" y1="1.1303" x2="27.8765" y2="1.1557" layer="21"/>
<rectangle x1="28.2575" y1="1.1303" x2="29.7053" y2="1.1557" layer="21"/>
<rectangle x1="30.1625" y1="1.1303" x2="31.6103" y2="1.1557" layer="21"/>
<rectangle x1="-2.8829" y1="1.1303" x2="-1.1303" y2="1.1557" layer="21"/>
<rectangle x1="1.6637" y1="1.1557" x2="3.4163" y2="1.1811" layer="21"/>
<rectangle x1="5.5245" y1="1.1557" x2="5.5753" y2="1.1811" layer="21"/>
<rectangle x1="9.9441" y1="1.1557" x2="11.3919" y2="1.1811" layer="21"/>
<rectangle x1="11.9253" y1="1.1557" x2="12.3571" y2="1.1811" layer="21"/>
<rectangle x1="12.9921" y1="1.1557" x2="13.4239" y2="1.1811" layer="21"/>
<rectangle x1="13.7287" y1="1.1557" x2="15.2019" y2="1.1811" layer="21"/>
<rectangle x1="15.5321" y1="1.1557" x2="15.9893" y2="1.1811" layer="21"/>
<rectangle x1="16.5481" y1="1.1557" x2="17.0053" y2="1.1811" layer="21"/>
<rectangle x1="17.5641" y1="1.1557" x2="17.9959" y2="1.1811" layer="21"/>
<rectangle x1="18.3515" y1="1.1557" x2="19.8247" y2="1.1811" layer="21"/>
<rectangle x1="20.2057" y1="1.1557" x2="21.7043" y2="1.1811" layer="21"/>
<rectangle x1="22.0345" y1="1.1557" x2="22.4917" y2="1.1811" layer="21"/>
<rectangle x1="22.8219" y1="1.1557" x2="23.2791" y2="1.1811" layer="21"/>
<rectangle x1="23.6093" y1="1.1557" x2="24.0665" y2="1.1811" layer="21"/>
<rectangle x1="24.6253" y1="1.1557" x2="25.0825" y2="1.1811" layer="21"/>
<rectangle x1="25.6413" y1="1.1557" x2="26.0731" y2="1.1811" layer="21"/>
<rectangle x1="26.3779" y1="1.1557" x2="27.8765" y2="1.1811" layer="21"/>
<rectangle x1="28.2575" y1="1.1557" x2="29.7053" y2="1.1811" layer="21"/>
<rectangle x1="30.1371" y1="1.1557" x2="31.6103" y2="1.1811" layer="21"/>
<rectangle x1="-2.8829" y1="1.1557" x2="-1.1049" y2="1.1811" layer="21"/>
<rectangle x1="0.9779" y1="1.1557" x2="1.0287" y2="1.1811" layer="21"/>
<rectangle x1="1.6637" y1="1.1811" x2="3.4417" y2="1.2065" layer="21"/>
<rectangle x1="5.4991" y1="1.1811" x2="5.6007" y2="1.2065" layer="21"/>
<rectangle x1="9.9187" y1="1.1811" x2="11.4173" y2="1.2065" layer="21"/>
<rectangle x1="11.9253" y1="1.1811" x2="12.3571" y2="1.2065" layer="21"/>
<rectangle x1="12.9921" y1="1.1811" x2="13.4239" y2="1.2065" layer="21"/>
<rectangle x1="13.7033" y1="1.1811" x2="14.2621" y2="1.2065" layer="21"/>
<rectangle x1="14.5415" y1="1.1811" x2="15.2019" y2="1.2065" layer="21"/>
<rectangle x1="15.5321" y1="1.1811" x2="15.9893" y2="1.2065" layer="21"/>
<rectangle x1="16.5481" y1="1.1811" x2="17.0053" y2="1.2065" layer="21"/>
<rectangle x1="17.5641" y1="1.1811" x2="17.9959" y2="1.2065" layer="21"/>
<rectangle x1="18.3515" y1="1.1811" x2="19.8501" y2="1.2065" layer="21"/>
<rectangle x1="20.2057" y1="1.1811" x2="20.7645" y2="1.2065" layer="21"/>
<rectangle x1="21.0439" y1="1.1811" x2="21.7043" y2="1.2065" layer="21"/>
<rectangle x1="22.0345" y1="1.1811" x2="22.4917" y2="1.2065" layer="21"/>
<rectangle x1="22.8219" y1="1.1811" x2="23.2791" y2="1.2065" layer="21"/>
<rectangle x1="23.6093" y1="1.1811" x2="24.0665" y2="1.2065" layer="21"/>
<rectangle x1="24.6253" y1="1.1811" x2="25.0825" y2="1.2065" layer="21"/>
<rectangle x1="25.6413" y1="1.1811" x2="26.0731" y2="1.2065" layer="21"/>
<rectangle x1="26.3779" y1="1.1811" x2="26.9367" y2="1.2065" layer="21"/>
<rectangle x1="27.2161" y1="1.1811" x2="27.8765" y2="1.2065" layer="21"/>
<rectangle x1="28.2575" y1="1.1811" x2="29.7053" y2="1.2065" layer="21"/>
<rectangle x1="30.1117" y1="1.1811" x2="31.6103" y2="1.2065" layer="21"/>
<rectangle x1="-2.8575" y1="1.1811" x2="-1.0795" y2="1.2065" layer="21"/>
<rectangle x1="0.9525" y1="1.1811" x2="1.0541" y2="1.2065" layer="21"/>
<rectangle x1="1.6637" y1="1.2065" x2="3.4925" y2="1.2319" layer="21"/>
<rectangle x1="5.4737" y1="1.2065" x2="5.6261" y2="1.2319" layer="21"/>
<rectangle x1="9.8933" y1="1.2065" x2="11.4173" y2="1.2319" layer="21"/>
<rectangle x1="11.9253" y1="1.2065" x2="12.3571" y2="1.2319" layer="21"/>
<rectangle x1="12.9921" y1="1.2065" x2="13.4239" y2="1.2319" layer="21"/>
<rectangle x1="13.7033" y1="1.2065" x2="14.2113" y2="1.2319" layer="21"/>
<rectangle x1="14.5923" y1="1.2065" x2="15.2019" y2="1.2319" layer="21"/>
<rectangle x1="15.5321" y1="1.2065" x2="15.9893" y2="1.2319" layer="21"/>
<rectangle x1="16.5481" y1="1.2065" x2="17.0053" y2="1.2319" layer="21"/>
<rectangle x1="17.5641" y1="1.2065" x2="17.9959" y2="1.2319" layer="21"/>
<rectangle x1="18.3515" y1="1.2065" x2="19.0881" y2="1.2319" layer="21"/>
<rectangle x1="19.2405" y1="1.2065" x2="19.8755" y2="1.2319" layer="21"/>
<rectangle x1="20.2057" y1="1.2065" x2="20.7137" y2="1.2319" layer="21"/>
<rectangle x1="21.0947" y1="1.2065" x2="21.7043" y2="1.2319" layer="21"/>
<rectangle x1="22.0345" y1="1.2065" x2="22.4917" y2="1.2319" layer="21"/>
<rectangle x1="22.8219" y1="1.2065" x2="23.2791" y2="1.2319" layer="21"/>
<rectangle x1="23.6093" y1="1.2065" x2="24.0665" y2="1.2319" layer="21"/>
<rectangle x1="24.6253" y1="1.2065" x2="25.0825" y2="1.2319" layer="21"/>
<rectangle x1="25.6413" y1="1.2065" x2="26.0731" y2="1.2319" layer="21"/>
<rectangle x1="26.3779" y1="1.2065" x2="26.8859" y2="1.2319" layer="21"/>
<rectangle x1="27.2669" y1="1.2065" x2="27.8765" y2="1.2319" layer="21"/>
<rectangle x1="28.2321" y1="1.2065" x2="29.7053" y2="1.2319" layer="21"/>
<rectangle x1="30.1117" y1="1.2065" x2="30.7213" y2="1.2319" layer="21"/>
<rectangle x1="30.8737" y1="1.2065" x2="31.6103" y2="1.2319" layer="21"/>
<rectangle x1="-2.8575" y1="1.2065" x2="-1.0541" y2="1.2319" layer="21"/>
<rectangle x1="0.9271" y1="1.2065" x2="1.0795" y2="1.2319" layer="21"/>
<rectangle x1="1.6891" y1="1.2319" x2="3.5179" y2="1.2573" layer="21"/>
<rectangle x1="5.4229" y1="1.2319" x2="5.6515" y2="1.2573" layer="21"/>
<rectangle x1="9.8679" y1="1.2319" x2="11.4427" y2="1.2573" layer="21"/>
<rectangle x1="11.9253" y1="1.2319" x2="12.3571" y2="1.2573" layer="21"/>
<rectangle x1="12.9921" y1="1.2319" x2="13.4239" y2="1.2573" layer="21"/>
<rectangle x1="13.7033" y1="1.2319" x2="14.1859" y2="1.2573" layer="21"/>
<rectangle x1="14.6431" y1="1.2319" x2="15.2019" y2="1.2573" layer="21"/>
<rectangle x1="15.5321" y1="1.2319" x2="15.9893" y2="1.2573" layer="21"/>
<rectangle x1="16.5481" y1="1.2319" x2="17.0053" y2="1.2573" layer="21"/>
<rectangle x1="17.5641" y1="1.2319" x2="17.9959" y2="1.2573" layer="21"/>
<rectangle x1="18.3515" y1="1.2319" x2="19.0119" y2="1.2573" layer="21"/>
<rectangle x1="19.3167" y1="1.2319" x2="19.8755" y2="1.2573" layer="21"/>
<rectangle x1="20.1803" y1="1.2319" x2="20.6629" y2="1.2573" layer="21"/>
<rectangle x1="21.1455" y1="1.2319" x2="21.7043" y2="1.2573" layer="21"/>
<rectangle x1="22.0345" y1="1.2319" x2="22.4917" y2="1.2573" layer="21"/>
<rectangle x1="22.8219" y1="1.2319" x2="23.2791" y2="1.2573" layer="21"/>
<rectangle x1="23.6093" y1="1.2319" x2="24.0665" y2="1.2573" layer="21"/>
<rectangle x1="24.6253" y1="1.2319" x2="25.0825" y2="1.2573" layer="21"/>
<rectangle x1="25.6413" y1="1.2319" x2="26.0731" y2="1.2573" layer="21"/>
<rectangle x1="26.3525" y1="1.2319" x2="26.8351" y2="1.2573" layer="21"/>
<rectangle x1="27.3177" y1="1.2319" x2="27.8765" y2="1.2573" layer="21"/>
<rectangle x1="28.2321" y1="1.2319" x2="28.8163" y2="1.2573" layer="21"/>
<rectangle x1="29.0449" y1="1.2319" x2="29.7053" y2="1.2573" layer="21"/>
<rectangle x1="30.0863" y1="1.2319" x2="30.6451" y2="1.2573" layer="21"/>
<rectangle x1="30.9499" y1="1.2319" x2="31.6103" y2="1.2573" layer="21"/>
<rectangle x1="-2.8321" y1="1.2319" x2="-1.0287" y2="1.2573" layer="21"/>
<rectangle x1="0.9017" y1="1.2319" x2="1.1049" y2="1.2573" layer="21"/>
<rectangle x1="1.6891" y1="1.2573" x2="3.5433" y2="1.2827" layer="21"/>
<rectangle x1="5.3975" y1="1.2573" x2="5.6769" y2="1.2827" layer="21"/>
<rectangle x1="9.8425" y1="1.2573" x2="10.5283" y2="1.2827" layer="21"/>
<rectangle x1="10.7569" y1="1.2573" x2="11.4681" y2="1.2827" layer="21"/>
<rectangle x1="11.9253" y1="1.2573" x2="12.3571" y2="1.2827" layer="21"/>
<rectangle x1="12.9921" y1="1.2573" x2="13.4239" y2="1.2827" layer="21"/>
<rectangle x1="13.6779" y1="1.2573" x2="14.1605" y2="1.2827" layer="21"/>
<rectangle x1="14.6685" y1="1.2573" x2="15.2019" y2="1.2827" layer="21"/>
<rectangle x1="15.5321" y1="1.2573" x2="15.9893" y2="1.2827" layer="21"/>
<rectangle x1="16.5481" y1="1.2573" x2="17.0053" y2="1.2827" layer="21"/>
<rectangle x1="17.5641" y1="1.2573" x2="17.9959" y2="1.2827" layer="21"/>
<rectangle x1="18.3515" y1="1.2573" x2="18.9611" y2="1.2827" layer="21"/>
<rectangle x1="19.3675" y1="1.2573" x2="19.9009" y2="1.2827" layer="21"/>
<rectangle x1="20.1803" y1="1.2573" x2="20.6629" y2="1.2827" layer="21"/>
<rectangle x1="21.1709" y1="1.2573" x2="21.7043" y2="1.2827" layer="21"/>
<rectangle x1="22.0345" y1="1.2573" x2="22.4917" y2="1.2827" layer="21"/>
<rectangle x1="22.8219" y1="1.2573" x2="23.2791" y2="1.2827" layer="21"/>
<rectangle x1="23.6093" y1="1.2573" x2="24.0665" y2="1.2827" layer="21"/>
<rectangle x1="24.6253" y1="1.2573" x2="25.0825" y2="1.2827" layer="21"/>
<rectangle x1="25.6413" y1="1.2573" x2="26.0731" y2="1.2827" layer="21"/>
<rectangle x1="26.3525" y1="1.2573" x2="26.8351" y2="1.2827" layer="21"/>
<rectangle x1="27.3431" y1="1.2573" x2="27.8765" y2="1.2827" layer="21"/>
<rectangle x1="28.2321" y1="1.2573" x2="28.7655" y2="1.2827" layer="21"/>
<rectangle x1="29.1211" y1="1.2573" x2="29.7053" y2="1.2827" layer="21"/>
<rectangle x1="30.0609" y1="1.2573" x2="30.6197" y2="1.2827" layer="21"/>
<rectangle x1="31.0007" y1="1.2573" x2="31.6103" y2="1.2827" layer="21"/>
<rectangle x1="-2.8321" y1="1.2573" x2="-0.9779" y2="1.2827" layer="21"/>
<rectangle x1="0.8763" y1="1.2573" x2="1.1303" y2="1.2827" layer="21"/>
<rectangle x1="1.7145" y1="1.2827" x2="3.5687" y2="1.3081" layer="21"/>
<rectangle x1="5.3721" y1="1.2827" x2="5.7023" y2="1.3081" layer="21"/>
<rectangle x1="9.8171" y1="1.2827" x2="10.4267" y2="1.3081" layer="21"/>
<rectangle x1="10.8585" y1="1.2827" x2="11.4681" y2="1.3081" layer="21"/>
<rectangle x1="11.9253" y1="1.2827" x2="12.3571" y2="1.3081" layer="21"/>
<rectangle x1="12.9921" y1="1.2827" x2="13.4239" y2="1.3081" layer="21"/>
<rectangle x1="13.6779" y1="1.2827" x2="14.1351" y2="1.3081" layer="21"/>
<rectangle x1="14.6939" y1="1.2827" x2="15.2019" y2="1.3081" layer="21"/>
<rectangle x1="15.5321" y1="1.2827" x2="15.9893" y2="1.3081" layer="21"/>
<rectangle x1="16.5481" y1="1.2827" x2="17.0053" y2="1.3081" layer="21"/>
<rectangle x1="17.5641" y1="1.2827" x2="17.9959" y2="1.3081" layer="21"/>
<rectangle x1="18.3515" y1="1.2827" x2="18.9103" y2="1.3081" layer="21"/>
<rectangle x1="19.3929" y1="1.2827" x2="19.9009" y2="1.3081" layer="21"/>
<rectangle x1="20.1803" y1="1.2827" x2="20.6375" y2="1.3081" layer="21"/>
<rectangle x1="21.1963" y1="1.2827" x2="21.7043" y2="1.3081" layer="21"/>
<rectangle x1="22.0345" y1="1.2827" x2="22.4917" y2="1.3081" layer="21"/>
<rectangle x1="22.8219" y1="1.2827" x2="23.2791" y2="1.3081" layer="21"/>
<rectangle x1="23.6093" y1="1.2827" x2="24.0665" y2="1.3081" layer="21"/>
<rectangle x1="24.6253" y1="1.2827" x2="25.0825" y2="1.3081" layer="21"/>
<rectangle x1="25.6413" y1="1.2827" x2="26.0731" y2="1.3081" layer="21"/>
<rectangle x1="26.3525" y1="1.2827" x2="26.8097" y2="1.3081" layer="21"/>
<rectangle x1="27.3685" y1="1.2827" x2="27.8765" y2="1.3081" layer="21"/>
<rectangle x1="28.2067" y1="1.2827" x2="28.7401" y2="1.3081" layer="21"/>
<rectangle x1="29.1465" y1="1.2827" x2="29.7053" y2="1.3081" layer="21"/>
<rectangle x1="30.0609" y1="1.2827" x2="30.5689" y2="1.3081" layer="21"/>
<rectangle x1="31.0515" y1="1.2827" x2="31.6103" y2="1.3081" layer="21"/>
<rectangle x1="-2.8321" y1="1.2827" x2="-0.9525" y2="1.3081" layer="21"/>
<rectangle x1="0.8255" y1="1.2827" x2="1.1557" y2="1.3081" layer="21"/>
<rectangle x1="1.7145" y1="1.3081" x2="3.6195" y2="1.3335" layer="21"/>
<rectangle x1="5.3213" y1="1.3081" x2="5.7277" y2="1.3335" layer="21"/>
<rectangle x1="9.8171" y1="1.3081" x2="10.3759" y2="1.3335" layer="21"/>
<rectangle x1="10.9093" y1="1.3081" x2="11.4935" y2="1.3335" layer="21"/>
<rectangle x1="11.9253" y1="1.3081" x2="12.3571" y2="1.3335" layer="21"/>
<rectangle x1="12.9921" y1="1.3081" x2="13.4239" y2="1.3335" layer="21"/>
<rectangle x1="13.6779" y1="1.3081" x2="14.1351" y2="1.3335" layer="21"/>
<rectangle x1="14.6939" y1="1.3081" x2="15.2019" y2="1.3335" layer="21"/>
<rectangle x1="15.5321" y1="1.3081" x2="15.9893" y2="1.3335" layer="21"/>
<rectangle x1="16.5481" y1="1.3081" x2="17.0053" y2="1.3335" layer="21"/>
<rectangle x1="17.5641" y1="1.3081" x2="17.9959" y2="1.3335" layer="21"/>
<rectangle x1="18.3515" y1="1.3081" x2="18.8849" y2="1.3335" layer="21"/>
<rectangle x1="19.4183" y1="1.3081" x2="19.9009" y2="1.3335" layer="21"/>
<rectangle x1="20.1803" y1="1.3081" x2="20.6375" y2="1.3335" layer="21"/>
<rectangle x1="21.1963" y1="1.3081" x2="21.7043" y2="1.3335" layer="21"/>
<rectangle x1="22.0345" y1="1.3081" x2="22.4917" y2="1.3335" layer="21"/>
<rectangle x1="22.8219" y1="1.3081" x2="23.2791" y2="1.3335" layer="21"/>
<rectangle x1="23.6093" y1="1.3081" x2="24.0665" y2="1.3335" layer="21"/>
<rectangle x1="24.6253" y1="1.3081" x2="25.0825" y2="1.3335" layer="21"/>
<rectangle x1="25.6413" y1="1.3081" x2="26.0731" y2="1.3335" layer="21"/>
<rectangle x1="26.3525" y1="1.3081" x2="26.8097" y2="1.3335" layer="21"/>
<rectangle x1="27.3685" y1="1.3081" x2="27.8765" y2="1.3335" layer="21"/>
<rectangle x1="28.2067" y1="1.3081" x2="28.7147" y2="1.3335" layer="21"/>
<rectangle x1="29.1719" y1="1.3081" x2="29.7053" y2="1.3335" layer="21"/>
<rectangle x1="30.0609" y1="1.3081" x2="30.5435" y2="1.3335" layer="21"/>
<rectangle x1="31.0515" y1="1.3081" x2="31.6103" y2="1.3335" layer="21"/>
<rectangle x1="-2.8067" y1="1.3081" x2="-0.9271" y2="1.3335" layer="21"/>
<rectangle x1="0.8001" y1="1.3081" x2="1.1811" y2="1.3335" layer="21"/>
<rectangle x1="1.7399" y1="1.3335" x2="3.6449" y2="1.3589" layer="21"/>
<rectangle x1="5.2959" y1="1.3335" x2="5.7531" y2="1.3589" layer="21"/>
<rectangle x1="9.7917" y1="1.3335" x2="10.3251" y2="1.3589" layer="21"/>
<rectangle x1="10.9601" y1="1.3335" x2="11.5189" y2="1.3589" layer="21"/>
<rectangle x1="11.9253" y1="1.3335" x2="12.3571" y2="1.3589" layer="21"/>
<rectangle x1="12.9921" y1="1.3335" x2="13.4239" y2="1.3589" layer="21"/>
<rectangle x1="13.6779" y1="1.3335" x2="14.1351" y2="1.3589" layer="21"/>
<rectangle x1="14.7193" y1="1.3335" x2="15.2019" y2="1.3589" layer="21"/>
<rectangle x1="15.5321" y1="1.3335" x2="15.9893" y2="1.3589" layer="21"/>
<rectangle x1="16.5481" y1="1.3335" x2="17.0053" y2="1.3589" layer="21"/>
<rectangle x1="17.5641" y1="1.3335" x2="17.9959" y2="1.3589" layer="21"/>
<rectangle x1="18.3515" y1="1.3335" x2="18.8849" y2="1.3589" layer="21"/>
<rectangle x1="19.4437" y1="1.3335" x2="19.9263" y2="1.3589" layer="21"/>
<rectangle x1="20.1803" y1="1.3335" x2="20.6121" y2="1.3589" layer="21"/>
<rectangle x1="21.2217" y1="1.3335" x2="21.7043" y2="1.3589" layer="21"/>
<rectangle x1="22.0345" y1="1.3335" x2="22.4917" y2="1.3589" layer="21"/>
<rectangle x1="22.8219" y1="1.3335" x2="23.2791" y2="1.3589" layer="21"/>
<rectangle x1="23.6093" y1="1.3335" x2="24.0665" y2="1.3589" layer="21"/>
<rectangle x1="24.6253" y1="1.3335" x2="25.0825" y2="1.3589" layer="21"/>
<rectangle x1="25.6413" y1="1.3335" x2="26.0731" y2="1.3589" layer="21"/>
<rectangle x1="26.3525" y1="1.3335" x2="26.7843" y2="1.3589" layer="21"/>
<rectangle x1="27.3939" y1="1.3335" x2="27.8765" y2="1.3589" layer="21"/>
<rectangle x1="28.2067" y1="1.3335" x2="28.6893" y2="1.3589" layer="21"/>
<rectangle x1="29.1973" y1="1.3335" x2="29.7053" y2="1.3589" layer="21"/>
<rectangle x1="30.0355" y1="1.3335" x2="30.5181" y2="1.3589" layer="21"/>
<rectangle x1="31.0769" y1="1.3335" x2="31.6103" y2="1.3589" layer="21"/>
<rectangle x1="-2.8067" y1="1.3335" x2="-0.8763" y2="1.3589" layer="21"/>
<rectangle x1="0.7493" y1="1.3335" x2="1.2065" y2="1.3589" layer="21"/>
<rectangle x1="1.7399" y1="1.3589" x2="3.6957" y2="1.3843" layer="21"/>
<rectangle x1="5.2451" y1="1.3589" x2="5.7785" y2="1.3843" layer="21"/>
<rectangle x1="9.7663" y1="1.3589" x2="10.2997" y2="1.3843" layer="21"/>
<rectangle x1="10.9855" y1="1.3589" x2="11.5189" y2="1.3843" layer="21"/>
<rectangle x1="11.9253" y1="1.3589" x2="12.3571" y2="1.3843" layer="21"/>
<rectangle x1="12.9921" y1="1.3589" x2="13.4239" y2="1.3843" layer="21"/>
<rectangle x1="13.6779" y1="1.3589" x2="14.1351" y2="1.3843" layer="21"/>
<rectangle x1="14.7193" y1="1.3589" x2="15.2019" y2="1.3843" layer="21"/>
<rectangle x1="15.5321" y1="1.3589" x2="15.9893" y2="1.3843" layer="21"/>
<rectangle x1="16.5481" y1="1.3589" x2="17.0053" y2="1.3843" layer="21"/>
<rectangle x1="17.5641" y1="1.3589" x2="17.9959" y2="1.3843" layer="21"/>
<rectangle x1="18.3515" y1="1.3589" x2="18.8595" y2="1.3843" layer="21"/>
<rectangle x1="19.4691" y1="1.3589" x2="19.9263" y2="1.3843" layer="21"/>
<rectangle x1="20.1803" y1="1.3589" x2="20.6121" y2="1.3843" layer="21"/>
<rectangle x1="21.2217" y1="1.3589" x2="21.7043" y2="1.3843" layer="21"/>
<rectangle x1="22.0345" y1="1.3589" x2="22.4917" y2="1.3843" layer="21"/>
<rectangle x1="22.8219" y1="1.3589" x2="23.2791" y2="1.3843" layer="21"/>
<rectangle x1="23.6093" y1="1.3589" x2="24.0665" y2="1.3843" layer="21"/>
<rectangle x1="24.6253" y1="1.3589" x2="25.0825" y2="1.3843" layer="21"/>
<rectangle x1="25.6413" y1="1.3589" x2="26.0731" y2="1.3843" layer="21"/>
<rectangle x1="26.3525" y1="1.3589" x2="26.7843" y2="1.3843" layer="21"/>
<rectangle x1="27.3939" y1="1.3589" x2="27.8765" y2="1.3843" layer="21"/>
<rectangle x1="28.2067" y1="1.3589" x2="28.6893" y2="1.3843" layer="21"/>
<rectangle x1="29.1973" y1="1.3589" x2="29.7053" y2="1.3843" layer="21"/>
<rectangle x1="30.0355" y1="1.3589" x2="30.5181" y2="1.3843" layer="21"/>
<rectangle x1="31.1023" y1="1.3589" x2="31.6103" y2="1.3843" layer="21"/>
<rectangle x1="-2.7813" y1="1.3589" x2="-0.8509" y2="1.3843" layer="21"/>
<rectangle x1="0.7239" y1="1.3589" x2="1.2319" y2="1.3843" layer="21"/>
<rectangle x1="1.7399" y1="1.3843" x2="3.7465" y2="1.4097" layer="21"/>
<rectangle x1="5.2197" y1="1.3843" x2="5.8039" y2="1.4097" layer="21"/>
<rectangle x1="9.7663" y1="1.3843" x2="10.2743" y2="1.4097" layer="21"/>
<rectangle x1="11.0109" y1="1.3843" x2="11.5443" y2="1.4097" layer="21"/>
<rectangle x1="11.9253" y1="1.3843" x2="12.3571" y2="1.4097" layer="21"/>
<rectangle x1="12.9921" y1="1.3843" x2="13.4239" y2="1.4097" layer="21"/>
<rectangle x1="13.6779" y1="1.3843" x2="14.1351" y2="1.4097" layer="21"/>
<rectangle x1="14.7447" y1="1.3843" x2="15.2019" y2="1.4097" layer="21"/>
<rectangle x1="15.5321" y1="1.3843" x2="15.9893" y2="1.4097" layer="21"/>
<rectangle x1="16.5481" y1="1.3843" x2="17.0053" y2="1.4097" layer="21"/>
<rectangle x1="17.5641" y1="1.3843" x2="17.9959" y2="1.4097" layer="21"/>
<rectangle x1="18.3515" y1="1.3843" x2="18.8341" y2="1.4097" layer="21"/>
<rectangle x1="19.4691" y1="1.3843" x2="19.9517" y2="1.4097" layer="21"/>
<rectangle x1="20.1803" y1="1.3843" x2="20.6121" y2="1.4097" layer="21"/>
<rectangle x1="21.2471" y1="1.3843" x2="21.7043" y2="1.4097" layer="21"/>
<rectangle x1="22.0345" y1="1.3843" x2="22.4917" y2="1.4097" layer="21"/>
<rectangle x1="22.8219" y1="1.3843" x2="23.2791" y2="1.4097" layer="21"/>
<rectangle x1="23.6093" y1="1.3843" x2="24.0665" y2="1.4097" layer="21"/>
<rectangle x1="24.6253" y1="1.3843" x2="25.0825" y2="1.4097" layer="21"/>
<rectangle x1="25.6413" y1="1.3843" x2="26.0731" y2="1.4097" layer="21"/>
<rectangle x1="26.3525" y1="1.3843" x2="26.7843" y2="1.4097" layer="21"/>
<rectangle x1="27.4193" y1="1.3843" x2="27.8765" y2="1.4097" layer="21"/>
<rectangle x1="28.2067" y1="1.3843" x2="28.6639" y2="1.4097" layer="21"/>
<rectangle x1="29.2227" y1="1.3843" x2="29.7053" y2="1.4097" layer="21"/>
<rectangle x1="30.0355" y1="1.3843" x2="30.4927" y2="1.4097" layer="21"/>
<rectangle x1="31.1277" y1="1.3843" x2="31.6103" y2="1.4097" layer="21"/>
<rectangle x1="-2.7813" y1="1.3843" x2="-0.8001" y2="1.4097" layer="21"/>
<rectangle x1="0.6731" y1="1.3843" x2="1.2573" y2="1.4097" layer="21"/>
<rectangle x1="1.7653" y1="1.4097" x2="3.7719" y2="1.4351" layer="21"/>
<rectangle x1="5.1689" y1="1.4097" x2="5.8293" y2="1.4351" layer="21"/>
<rectangle x1="9.7409" y1="1.4097" x2="10.2489" y2="1.4351" layer="21"/>
<rectangle x1="11.0363" y1="1.4097" x2="11.5443" y2="1.4351" layer="21"/>
<rectangle x1="11.9253" y1="1.4097" x2="12.3571" y2="1.4351" layer="21"/>
<rectangle x1="12.9921" y1="1.4097" x2="13.4239" y2="1.4351" layer="21"/>
<rectangle x1="13.6779" y1="1.4097" x2="14.1351" y2="1.4351" layer="21"/>
<rectangle x1="14.7447" y1="1.4097" x2="15.2019" y2="1.4351" layer="21"/>
<rectangle x1="15.5321" y1="1.4097" x2="15.9893" y2="1.4351" layer="21"/>
<rectangle x1="16.5481" y1="1.4097" x2="17.0053" y2="1.4351" layer="21"/>
<rectangle x1="17.5641" y1="1.4097" x2="17.9959" y2="1.4351" layer="21"/>
<rectangle x1="18.3515" y1="1.4097" x2="18.8341" y2="1.4351" layer="21"/>
<rectangle x1="19.4945" y1="1.4097" x2="19.9517" y2="1.4351" layer="21"/>
<rectangle x1="20.1803" y1="1.4097" x2="20.6375" y2="1.4351" layer="21"/>
<rectangle x1="21.2471" y1="1.4097" x2="21.7043" y2="1.4351" layer="21"/>
<rectangle x1="22.0345" y1="1.4097" x2="22.4917" y2="1.4351" layer="21"/>
<rectangle x1="22.8219" y1="1.4097" x2="23.2791" y2="1.4351" layer="21"/>
<rectangle x1="23.6093" y1="1.4097" x2="24.0665" y2="1.4351" layer="21"/>
<rectangle x1="24.6253" y1="1.4097" x2="25.0825" y2="1.4351" layer="21"/>
<rectangle x1="25.6413" y1="1.4097" x2="26.0731" y2="1.4351" layer="21"/>
<rectangle x1="26.3525" y1="1.4097" x2="26.7843" y2="1.4351" layer="21"/>
<rectangle x1="27.4193" y1="1.4097" x2="27.8765" y2="1.4351" layer="21"/>
<rectangle x1="28.2067" y1="1.4097" x2="28.6639" y2="1.4351" layer="21"/>
<rectangle x1="29.2227" y1="1.4097" x2="29.7053" y2="1.4351" layer="21"/>
<rectangle x1="30.0101" y1="1.4097" x2="30.4673" y2="1.4351" layer="21"/>
<rectangle x1="31.1277" y1="1.4097" x2="31.6103" y2="1.4351" layer="21"/>
<rectangle x1="-2.7559" y1="1.4097" x2="-0.7493" y2="1.4351" layer="21"/>
<rectangle x1="0.6223" y1="1.4097" x2="1.2827" y2="1.4351" layer="21"/>
<rectangle x1="1.7653" y1="1.4351" x2="3.8227" y2="1.4605" layer="21"/>
<rectangle x1="5.1181" y1="1.4351" x2="5.8547" y2="1.4605" layer="21"/>
<rectangle x1="9.7409" y1="1.4351" x2="10.2235" y2="1.4605" layer="21"/>
<rectangle x1="11.0617" y1="1.4351" x2="11.5443" y2="1.4605" layer="21"/>
<rectangle x1="11.9253" y1="1.4351" x2="12.3571" y2="1.4605" layer="21"/>
<rectangle x1="12.9921" y1="1.4351" x2="13.4239" y2="1.4605" layer="21"/>
<rectangle x1="13.6779" y1="1.4351" x2="14.1351" y2="1.4605" layer="21"/>
<rectangle x1="14.7447" y1="1.4351" x2="15.2019" y2="1.4605" layer="21"/>
<rectangle x1="15.5321" y1="1.4351" x2="15.9893" y2="1.4605" layer="21"/>
<rectangle x1="16.5481" y1="1.4351" x2="17.0053" y2="1.4605" layer="21"/>
<rectangle x1="17.5641" y1="1.4351" x2="17.9959" y2="1.4605" layer="21"/>
<rectangle x1="18.3515" y1="1.4351" x2="18.8087" y2="1.4605" layer="21"/>
<rectangle x1="19.4945" y1="1.4351" x2="19.9517" y2="1.4605" layer="21"/>
<rectangle x1="20.1803" y1="1.4351" x2="20.6375" y2="1.4605" layer="21"/>
<rectangle x1="21.2471" y1="1.4351" x2="21.7043" y2="1.4605" layer="21"/>
<rectangle x1="22.0345" y1="1.4351" x2="22.4917" y2="1.4605" layer="21"/>
<rectangle x1="22.8219" y1="1.4351" x2="23.2791" y2="1.4605" layer="21"/>
<rectangle x1="23.6093" y1="1.4351" x2="24.0665" y2="1.4605" layer="21"/>
<rectangle x1="24.6253" y1="1.4351" x2="25.0825" y2="1.4605" layer="21"/>
<rectangle x1="25.6413" y1="1.4351" x2="26.0731" y2="1.4605" layer="21"/>
<rectangle x1="26.3525" y1="1.4351" x2="26.8097" y2="1.4605" layer="21"/>
<rectangle x1="27.4193" y1="1.4351" x2="27.8765" y2="1.4605" layer="21"/>
<rectangle x1="28.2067" y1="1.4351" x2="28.6639" y2="1.4605" layer="21"/>
<rectangle x1="29.2481" y1="1.4351" x2="29.7053" y2="1.4605" layer="21"/>
<rectangle x1="30.0101" y1="1.4351" x2="30.4673" y2="1.4605" layer="21"/>
<rectangle x1="31.1277" y1="1.4351" x2="31.6103" y2="1.4605" layer="21"/>
<rectangle x1="-2.7559" y1="1.4351" x2="-0.6985" y2="1.4605" layer="21"/>
<rectangle x1="0.5715" y1="1.4351" x2="1.3081" y2="1.4605" layer="21"/>
<rectangle x1="1.7907" y1="1.4605" x2="3.8989" y2="1.4859" layer="21"/>
<rectangle x1="5.0419" y1="1.4605" x2="5.8801" y2="1.4859" layer="21"/>
<rectangle x1="9.7155" y1="1.4605" x2="10.1981" y2="1.4859" layer="21"/>
<rectangle x1="11.0871" y1="1.4605" x2="11.5697" y2="1.4859" layer="21"/>
<rectangle x1="11.9253" y1="1.4605" x2="12.3571" y2="1.4859" layer="21"/>
<rectangle x1="12.9921" y1="1.4605" x2="13.4239" y2="1.4859" layer="21"/>
<rectangle x1="13.7033" y1="1.4605" x2="14.1351" y2="1.4859" layer="21"/>
<rectangle x1="14.7447" y1="1.4605" x2="15.2019" y2="1.4859" layer="21"/>
<rectangle x1="15.5321" y1="1.4605" x2="15.9893" y2="1.4859" layer="21"/>
<rectangle x1="16.5481" y1="1.4605" x2="17.0053" y2="1.4859" layer="21"/>
<rectangle x1="17.5641" y1="1.4605" x2="17.9959" y2="1.4859" layer="21"/>
<rectangle x1="18.3515" y1="1.4605" x2="18.8087" y2="1.4859" layer="21"/>
<rectangle x1="19.5199" y1="1.4605" x2="19.9517" y2="1.4859" layer="21"/>
<rectangle x1="20.1803" y1="1.4605" x2="20.6375" y2="1.4859" layer="21"/>
<rectangle x1="21.2471" y1="1.4605" x2="21.7043" y2="1.4859" layer="21"/>
<rectangle x1="22.0345" y1="1.4605" x2="22.4917" y2="1.4859" layer="21"/>
<rectangle x1="22.8219" y1="1.4605" x2="23.2791" y2="1.4859" layer="21"/>
<rectangle x1="23.6093" y1="1.4605" x2="24.0665" y2="1.4859" layer="21"/>
<rectangle x1="24.6253" y1="1.4605" x2="25.0825" y2="1.4859" layer="21"/>
<rectangle x1="25.6413" y1="1.4605" x2="26.0731" y2="1.4859" layer="21"/>
<rectangle x1="26.3525" y1="1.4605" x2="26.8097" y2="1.4859" layer="21"/>
<rectangle x1="27.4193" y1="1.4605" x2="27.8765" y2="1.4859" layer="21"/>
<rectangle x1="28.2067" y1="1.4605" x2="28.6385" y2="1.4859" layer="21"/>
<rectangle x1="29.2481" y1="1.4605" x2="29.7053" y2="1.4859" layer="21"/>
<rectangle x1="30.0101" y1="1.4605" x2="30.4673" y2="1.4859" layer="21"/>
<rectangle x1="31.1531" y1="1.4605" x2="31.6103" y2="1.4859" layer="21"/>
<rectangle x1="-2.7305" y1="1.4605" x2="-0.6477" y2="1.4859" layer="21"/>
<rectangle x1="0.5207" y1="1.4605" x2="1.3335" y2="1.4859" layer="21"/>
<rectangle x1="1.8161" y1="1.4859" x2="3.9497" y2="1.5113" layer="21"/>
<rectangle x1="4.9911" y1="1.4859" x2="5.9055" y2="1.5113" layer="21"/>
<rectangle x1="9.7155" y1="1.4859" x2="10.1981" y2="1.5113" layer="21"/>
<rectangle x1="11.0871" y1="1.4859" x2="11.5697" y2="1.5113" layer="21"/>
<rectangle x1="11.9253" y1="1.4859" x2="12.3571" y2="1.5113" layer="21"/>
<rectangle x1="12.9921" y1="1.4859" x2="13.4239" y2="1.5113" layer="21"/>
<rectangle x1="13.7033" y1="1.4859" x2="14.1605" y2="1.5113" layer="21"/>
<rectangle x1="14.7447" y1="1.4859" x2="15.2019" y2="1.5113" layer="21"/>
<rectangle x1="15.5321" y1="1.4859" x2="15.9893" y2="1.5113" layer="21"/>
<rectangle x1="16.5481" y1="1.4859" x2="17.0053" y2="1.5113" layer="21"/>
<rectangle x1="17.5641" y1="1.4859" x2="17.9959" y2="1.5113" layer="21"/>
<rectangle x1="18.3515" y1="1.4859" x2="18.8087" y2="1.5113" layer="21"/>
<rectangle x1="19.5199" y1="1.4859" x2="19.9517" y2="1.5113" layer="21"/>
<rectangle x1="20.2057" y1="1.4859" x2="20.6629" y2="1.5113" layer="21"/>
<rectangle x1="21.2471" y1="1.4859" x2="21.7043" y2="1.5113" layer="21"/>
<rectangle x1="22.0345" y1="1.4859" x2="22.4917" y2="1.5113" layer="21"/>
<rectangle x1="22.8219" y1="1.4859" x2="23.2791" y2="1.5113" layer="21"/>
<rectangle x1="23.6093" y1="1.4859" x2="24.0665" y2="1.5113" layer="21"/>
<rectangle x1="24.6253" y1="1.4859" x2="25.0825" y2="1.5113" layer="21"/>
<rectangle x1="25.6413" y1="1.4859" x2="26.0731" y2="1.5113" layer="21"/>
<rectangle x1="26.3779" y1="1.4859" x2="26.8351" y2="1.5113" layer="21"/>
<rectangle x1="27.4193" y1="1.4859" x2="27.8765" y2="1.5113" layer="21"/>
<rectangle x1="28.2067" y1="1.4859" x2="28.6385" y2="1.5113" layer="21"/>
<rectangle x1="29.2481" y1="1.4859" x2="29.7053" y2="1.5113" layer="21"/>
<rectangle x1="29.9847" y1="1.4859" x2="30.4419" y2="1.5113" layer="21"/>
<rectangle x1="31.1531" y1="1.4859" x2="31.6103" y2="1.5113" layer="21"/>
<rectangle x1="-2.7305" y1="1.4859" x2="-0.5715" y2="1.5113" layer="21"/>
<rectangle x1="0.4445" y1="1.4859" x2="1.3589" y2="1.5113" layer="21"/>
<rectangle x1="1.8161" y1="1.5113" x2="4.0259" y2="1.5367" layer="21"/>
<rectangle x1="4.9149" y1="1.5113" x2="5.9309" y2="1.5367" layer="21"/>
<rectangle x1="9.7155" y1="1.5113" x2="10.1727" y2="1.5367" layer="21"/>
<rectangle x1="11.1125" y1="1.5113" x2="11.5697" y2="1.5367" layer="21"/>
<rectangle x1="11.9253" y1="1.5113" x2="12.3571" y2="1.5367" layer="21"/>
<rectangle x1="12.9921" y1="1.5113" x2="13.4239" y2="1.5367" layer="21"/>
<rectangle x1="13.7033" y1="1.5113" x2="14.1859" y2="1.5367" layer="21"/>
<rectangle x1="14.7447" y1="1.5113" x2="15.2019" y2="1.5367" layer="21"/>
<rectangle x1="15.5321" y1="1.5113" x2="15.9893" y2="1.5367" layer="21"/>
<rectangle x1="16.5481" y1="1.5113" x2="17.0053" y2="1.5367" layer="21"/>
<rectangle x1="17.5641" y1="1.5113" x2="17.9959" y2="1.5367" layer="21"/>
<rectangle x1="18.3515" y1="1.5113" x2="18.7833" y2="1.5367" layer="21"/>
<rectangle x1="19.5199" y1="1.5113" x2="19.9771" y2="1.5367" layer="21"/>
<rectangle x1="20.2057" y1="1.5113" x2="20.6629" y2="1.5367" layer="21"/>
<rectangle x1="21.2471" y1="1.5113" x2="21.7043" y2="1.5367" layer="21"/>
<rectangle x1="22.0345" y1="1.5113" x2="22.4917" y2="1.5367" layer="21"/>
<rectangle x1="22.8219" y1="1.5113" x2="23.2791" y2="1.5367" layer="21"/>
<rectangle x1="23.6093" y1="1.5113" x2="24.0665" y2="1.5367" layer="21"/>
<rectangle x1="24.6253" y1="1.5113" x2="25.0825" y2="1.5367" layer="21"/>
<rectangle x1="25.6413" y1="1.5113" x2="26.0731" y2="1.5367" layer="21"/>
<rectangle x1="26.3779" y1="1.5113" x2="26.8351" y2="1.5367" layer="21"/>
<rectangle x1="27.4193" y1="1.5113" x2="27.8765" y2="1.5367" layer="21"/>
<rectangle x1="28.2067" y1="1.5113" x2="28.6385" y2="1.5367" layer="21"/>
<rectangle x1="29.2481" y1="1.5113" x2="29.7053" y2="1.5367" layer="21"/>
<rectangle x1="29.9847" y1="1.5113" x2="30.4419" y2="1.5367" layer="21"/>
<rectangle x1="31.1531" y1="1.5113" x2="31.6103" y2="1.5367" layer="21"/>
<rectangle x1="-2.7051" y1="1.5113" x2="-0.4953" y2="1.5367" layer="21"/>
<rectangle x1="0.3683" y1="1.5113" x2="1.3843" y2="1.5367" layer="21"/>
<rectangle x1="1.8415" y1="1.5367" x2="4.1275" y2="1.5621" layer="21"/>
<rectangle x1="4.8133" y1="1.5367" x2="5.9563" y2="1.5621" layer="21"/>
<rectangle x1="9.6901" y1="1.5367" x2="10.1727" y2="1.5621" layer="21"/>
<rectangle x1="11.1125" y1="1.5367" x2="11.5951" y2="1.5621" layer="21"/>
<rectangle x1="11.9253" y1="1.5367" x2="12.3571" y2="1.5621" layer="21"/>
<rectangle x1="12.9921" y1="1.5367" x2="13.4239" y2="1.5621" layer="21"/>
<rectangle x1="13.7033" y1="1.5367" x2="14.2113" y2="1.5621" layer="21"/>
<rectangle x1="14.7447" y1="1.5367" x2="15.2019" y2="1.5621" layer="21"/>
<rectangle x1="15.5321" y1="1.5367" x2="15.9893" y2="1.5621" layer="21"/>
<rectangle x1="16.5481" y1="1.5367" x2="17.0053" y2="1.5621" layer="21"/>
<rectangle x1="17.5641" y1="1.5367" x2="17.9959" y2="1.5621" layer="21"/>
<rectangle x1="18.3515" y1="1.5367" x2="18.7833" y2="1.5621" layer="21"/>
<rectangle x1="19.5199" y1="1.5367" x2="19.9771" y2="1.5621" layer="21"/>
<rectangle x1="20.2057" y1="1.5367" x2="20.6883" y2="1.5621" layer="21"/>
<rectangle x1="21.2471" y1="1.5367" x2="21.7043" y2="1.5621" layer="21"/>
<rectangle x1="22.0345" y1="1.5367" x2="22.4917" y2="1.5621" layer="21"/>
<rectangle x1="22.8219" y1="1.5367" x2="23.2791" y2="1.5621" layer="21"/>
<rectangle x1="23.6093" y1="1.5367" x2="24.0665" y2="1.5621" layer="21"/>
<rectangle x1="24.6253" y1="1.5367" x2="25.0825" y2="1.5621" layer="21"/>
<rectangle x1="25.6413" y1="1.5367" x2="26.0731" y2="1.5621" layer="21"/>
<rectangle x1="26.3779" y1="1.5367" x2="26.8859" y2="1.5621" layer="21"/>
<rectangle x1="27.4193" y1="1.5367" x2="27.8765" y2="1.5621" layer="21"/>
<rectangle x1="28.2067" y1="1.5367" x2="28.6385" y2="1.5621" layer="21"/>
<rectangle x1="29.2735" y1="1.5367" x2="29.7053" y2="1.5621" layer="21"/>
<rectangle x1="29.9847" y1="1.5367" x2="30.4419" y2="1.5621" layer="21"/>
<rectangle x1="31.1785" y1="1.5367" x2="31.6103" y2="1.5621" layer="21"/>
<rectangle x1="-2.7051" y1="1.5367" x2="-0.4191" y2="1.5621" layer="21"/>
<rectangle x1="0.2921" y1="1.5367" x2="1.4097" y2="1.5621" layer="21"/>
<rectangle x1="1.8415" y1="1.5621" x2="4.2545" y2="1.5875" layer="21"/>
<rectangle x1="4.6863" y1="1.5621" x2="5.9817" y2="1.5875" layer="21"/>
<rectangle x1="9.6901" y1="1.5621" x2="10.1473" y2="1.5875" layer="21"/>
<rectangle x1="11.1379" y1="1.5621" x2="11.5951" y2="1.5875" layer="21"/>
<rectangle x1="11.9253" y1="1.5621" x2="12.3571" y2="1.5875" layer="21"/>
<rectangle x1="12.9921" y1="1.5621" x2="13.4239" y2="1.5875" layer="21"/>
<rectangle x1="13.7287" y1="1.5621" x2="14.2367" y2="1.5875" layer="21"/>
<rectangle x1="14.7447" y1="1.5621" x2="15.2019" y2="1.5875" layer="21"/>
<rectangle x1="15.5321" y1="1.5621" x2="15.9893" y2="1.5875" layer="21"/>
<rectangle x1="16.5481" y1="1.5621" x2="17.0053" y2="1.5875" layer="21"/>
<rectangle x1="17.5641" y1="1.5621" x2="17.9959" y2="1.5875" layer="21"/>
<rectangle x1="18.3515" y1="1.5621" x2="18.7833" y2="1.5875" layer="21"/>
<rectangle x1="19.5199" y1="1.5621" x2="19.9771" y2="1.5875" layer="21"/>
<rectangle x1="20.2311" y1="1.5621" x2="20.7391" y2="1.5875" layer="21"/>
<rectangle x1="21.2471" y1="1.5621" x2="21.7043" y2="1.5875" layer="21"/>
<rectangle x1="22.0345" y1="1.5621" x2="22.4917" y2="1.5875" layer="21"/>
<rectangle x1="22.8219" y1="1.5621" x2="23.2791" y2="1.5875" layer="21"/>
<rectangle x1="23.6093" y1="1.5621" x2="24.0665" y2="1.5875" layer="21"/>
<rectangle x1="24.6253" y1="1.5621" x2="25.0825" y2="1.5875" layer="21"/>
<rectangle x1="25.6413" y1="1.5621" x2="26.0731" y2="1.5875" layer="21"/>
<rectangle x1="26.4033" y1="1.5621" x2="26.9113" y2="1.5875" layer="21"/>
<rectangle x1="27.4193" y1="1.5621" x2="27.8765" y2="1.5875" layer="21"/>
<rectangle x1="28.2067" y1="1.5621" x2="28.6385" y2="1.5875" layer="21"/>
<rectangle x1="29.2735" y1="1.5621" x2="29.7053" y2="1.5875" layer="21"/>
<rectangle x1="29.9847" y1="1.5621" x2="30.4165" y2="1.5875" layer="21"/>
<rectangle x1="31.1785" y1="1.5621" x2="31.6103" y2="1.5875" layer="21"/>
<rectangle x1="-2.6797" y1="1.5621" x2="-0.2667" y2="1.5875" layer="21"/>
<rectangle x1="0.1397" y1="1.5621" x2="1.4351" y2="1.5875" layer="21"/>
<rectangle x1="1.8669" y1="1.5875" x2="6.0071" y2="1.6129" layer="21"/>
<rectangle x1="9.6901" y1="1.5875" x2="10.1473" y2="1.6129" layer="21"/>
<rectangle x1="11.1379" y1="1.5875" x2="11.5951" y2="1.6129" layer="21"/>
<rectangle x1="11.9253" y1="1.5875" x2="12.3571" y2="1.6129" layer="21"/>
<rectangle x1="12.9921" y1="1.5875" x2="13.4239" y2="1.6129" layer="21"/>
<rectangle x1="13.7287" y1="1.5875" x2="14.3129" y2="1.6129" layer="21"/>
<rectangle x1="14.7447" y1="1.5875" x2="15.2019" y2="1.6129" layer="21"/>
<rectangle x1="15.5321" y1="1.5875" x2="15.9893" y2="1.6129" layer="21"/>
<rectangle x1="16.5481" y1="1.5875" x2="17.0053" y2="1.6129" layer="21"/>
<rectangle x1="17.5641" y1="1.5875" x2="17.9959" y2="1.6129" layer="21"/>
<rectangle x1="18.3515" y1="1.5875" x2="18.7833" y2="1.6129" layer="21"/>
<rectangle x1="19.5453" y1="1.5875" x2="19.9771" y2="1.6129" layer="21"/>
<rectangle x1="20.2311" y1="1.5875" x2="20.7899" y2="1.6129" layer="21"/>
<rectangle x1="21.2471" y1="1.5875" x2="21.7043" y2="1.6129" layer="21"/>
<rectangle x1="22.0345" y1="1.5875" x2="22.4917" y2="1.6129" layer="21"/>
<rectangle x1="22.8219" y1="1.5875" x2="23.2791" y2="1.6129" layer="21"/>
<rectangle x1="23.6093" y1="1.5875" x2="24.0665" y2="1.6129" layer="21"/>
<rectangle x1="24.6253" y1="1.5875" x2="25.0825" y2="1.6129" layer="21"/>
<rectangle x1="25.6413" y1="1.5875" x2="26.0731" y2="1.6129" layer="21"/>
<rectangle x1="26.4033" y1="1.5875" x2="26.9621" y2="1.6129" layer="21"/>
<rectangle x1="27.4193" y1="1.5875" x2="27.8765" y2="1.6129" layer="21"/>
<rectangle x1="28.2067" y1="1.5875" x2="28.6385" y2="1.6129" layer="21"/>
<rectangle x1="29.2735" y1="1.5875" x2="29.7053" y2="1.6129" layer="21"/>
<rectangle x1="29.9847" y1="1.5875" x2="30.4165" y2="1.6129" layer="21"/>
<rectangle x1="31.1785" y1="1.5875" x2="31.6103" y2="1.6129" layer="21"/>
<rectangle x1="-2.6543" y1="1.5875" x2="1.4605" y2="1.6129" layer="21"/>
<rectangle x1="1.8669" y1="1.6129" x2="6.0325" y2="1.6383" layer="21"/>
<rectangle x1="9.6647" y1="1.6129" x2="10.1219" y2="1.6383" layer="21"/>
<rectangle x1="11.1633" y1="1.6129" x2="11.6205" y2="1.6383" layer="21"/>
<rectangle x1="11.9253" y1="1.6129" x2="12.3571" y2="1.6383" layer="21"/>
<rectangle x1="12.9921" y1="1.6129" x2="13.4239" y2="1.6383" layer="21"/>
<rectangle x1="13.7541" y1="1.6129" x2="14.4145" y2="1.6383" layer="21"/>
<rectangle x1="14.7447" y1="1.6129" x2="15.2019" y2="1.6383" layer="21"/>
<rectangle x1="15.5321" y1="1.6129" x2="15.9893" y2="1.6383" layer="21"/>
<rectangle x1="16.5481" y1="1.6129" x2="17.0053" y2="1.6383" layer="21"/>
<rectangle x1="17.5641" y1="1.6129" x2="17.9959" y2="1.6383" layer="21"/>
<rectangle x1="18.3515" y1="1.6129" x2="18.7833" y2="1.6383" layer="21"/>
<rectangle x1="19.5453" y1="1.6129" x2="19.9771" y2="1.6383" layer="21"/>
<rectangle x1="20.2565" y1="1.6129" x2="20.9169" y2="1.6383" layer="21"/>
<rectangle x1="21.2471" y1="1.6129" x2="21.7043" y2="1.6383" layer="21"/>
<rectangle x1="22.0345" y1="1.6129" x2="22.4917" y2="1.6383" layer="21"/>
<rectangle x1="22.8219" y1="1.6129" x2="23.2791" y2="1.6383" layer="21"/>
<rectangle x1="23.6093" y1="1.6129" x2="24.0665" y2="1.6383" layer="21"/>
<rectangle x1="24.6253" y1="1.6129" x2="25.0825" y2="1.6383" layer="21"/>
<rectangle x1="25.6413" y1="1.6129" x2="26.0731" y2="1.6383" layer="21"/>
<rectangle x1="26.4287" y1="1.6129" x2="27.0891" y2="1.6383" layer="21"/>
<rectangle x1="27.4193" y1="1.6129" x2="27.8765" y2="1.6383" layer="21"/>
<rectangle x1="28.2067" y1="1.6129" x2="28.6385" y2="1.6383" layer="21"/>
<rectangle x1="29.2735" y1="1.6129" x2="29.7053" y2="1.6383" layer="21"/>
<rectangle x1="29.9847" y1="1.6129" x2="30.4165" y2="1.6383" layer="21"/>
<rectangle x1="31.1785" y1="1.6129" x2="31.6103" y2="1.6383" layer="21"/>
<rectangle x1="-2.6543" y1="1.6129" x2="1.4859" y2="1.6383" layer="21"/>
<rectangle x1="1.8923" y1="1.6383" x2="6.0579" y2="1.6637" layer="21"/>
<rectangle x1="9.6647" y1="1.6383" x2="10.1219" y2="1.6637" layer="21"/>
<rectangle x1="11.1633" y1="1.6383" x2="11.6205" y2="1.6637" layer="21"/>
<rectangle x1="11.9253" y1="1.6383" x2="12.3571" y2="1.6637" layer="21"/>
<rectangle x1="12.9921" y1="1.6383" x2="13.4239" y2="1.6637" layer="21"/>
<rectangle x1="13.7795" y1="1.6383" x2="14.5923" y2="1.6637" layer="21"/>
<rectangle x1="14.7447" y1="1.6383" x2="15.2019" y2="1.6637" layer="21"/>
<rectangle x1="15.5321" y1="1.6383" x2="15.9893" y2="1.6637" layer="21"/>
<rectangle x1="16.5481" y1="1.6383" x2="17.0053" y2="1.6637" layer="21"/>
<rectangle x1="17.5641" y1="1.6383" x2="17.9959" y2="1.6637" layer="21"/>
<rectangle x1="18.3515" y1="1.6383" x2="18.7833" y2="1.6637" layer="21"/>
<rectangle x1="19.5453" y1="1.6383" x2="19.9771" y2="1.6637" layer="21"/>
<rectangle x1="20.2565" y1="1.6383" x2="21.0947" y2="1.6637" layer="21"/>
<rectangle x1="21.2471" y1="1.6383" x2="21.7043" y2="1.6637" layer="21"/>
<rectangle x1="22.0345" y1="1.6383" x2="22.4917" y2="1.6637" layer="21"/>
<rectangle x1="22.8219" y1="1.6383" x2="23.2791" y2="1.6637" layer="21"/>
<rectangle x1="23.6093" y1="1.6383" x2="24.0665" y2="1.6637" layer="21"/>
<rectangle x1="24.6253" y1="1.6383" x2="25.0825" y2="1.6637" layer="21"/>
<rectangle x1="25.6413" y1="1.6383" x2="26.0731" y2="1.6637" layer="21"/>
<rectangle x1="26.4287" y1="1.6383" x2="27.2669" y2="1.6637" layer="21"/>
<rectangle x1="27.4193" y1="1.6383" x2="27.8765" y2="1.6637" layer="21"/>
<rectangle x1="28.2067" y1="1.6383" x2="28.6385" y2="1.6637" layer="21"/>
<rectangle x1="29.2735" y1="1.6383" x2="29.7053" y2="1.6637" layer="21"/>
<rectangle x1="29.9847" y1="1.6383" x2="30.4165" y2="1.6637" layer="21"/>
<rectangle x1="31.1785" y1="1.6383" x2="31.6103" y2="1.6637" layer="21"/>
<rectangle x1="-2.6289" y1="1.6383" x2="1.5113" y2="1.6637" layer="21"/>
<rectangle x1="1.9177" y1="1.6637" x2="6.0833" y2="1.6891" layer="21"/>
<rectangle x1="9.6647" y1="1.6637" x2="10.1219" y2="1.6891" layer="21"/>
<rectangle x1="11.1633" y1="1.6637" x2="11.6205" y2="1.6891" layer="21"/>
<rectangle x1="11.9253" y1="1.6637" x2="12.3571" y2="1.6891" layer="21"/>
<rectangle x1="12.9921" y1="1.6637" x2="13.4239" y2="1.6891" layer="21"/>
<rectangle x1="13.7795" y1="1.6637" x2="14.6939" y2="1.6891" layer="21"/>
<rectangle x1="14.7447" y1="1.6637" x2="15.2019" y2="1.6891" layer="21"/>
<rectangle x1="15.5321" y1="1.6637" x2="15.9893" y2="1.6891" layer="21"/>
<rectangle x1="16.5481" y1="1.6637" x2="17.0053" y2="1.6891" layer="21"/>
<rectangle x1="17.5641" y1="1.6637" x2="17.9959" y2="1.6891" layer="21"/>
<rectangle x1="18.3515" y1="1.6637" x2="18.7833" y2="1.6891" layer="21"/>
<rectangle x1="19.5453" y1="1.6637" x2="19.9771" y2="1.6891" layer="21"/>
<rectangle x1="20.2819" y1="1.6637" x2="21.1709" y2="1.6891" layer="21"/>
<rectangle x1="21.2471" y1="1.6637" x2="21.7043" y2="1.6891" layer="21"/>
<rectangle x1="22.0345" y1="1.6637" x2="22.4917" y2="1.6891" layer="21"/>
<rectangle x1="22.8219" y1="1.6637" x2="23.2791" y2="1.6891" layer="21"/>
<rectangle x1="23.6093" y1="1.6637" x2="24.0665" y2="1.6891" layer="21"/>
<rectangle x1="24.6253" y1="1.6637" x2="25.0825" y2="1.6891" layer="21"/>
<rectangle x1="25.6413" y1="1.6637" x2="26.0731" y2="1.6891" layer="21"/>
<rectangle x1="26.4541" y1="1.6637" x2="27.3431" y2="1.6891" layer="21"/>
<rectangle x1="27.4193" y1="1.6637" x2="27.8765" y2="1.6891" layer="21"/>
<rectangle x1="28.2067" y1="1.6637" x2="28.6385" y2="1.6891" layer="21"/>
<rectangle x1="29.2735" y1="1.6637" x2="29.7053" y2="1.6891" layer="21"/>
<rectangle x1="29.9593" y1="1.6637" x2="30.4165" y2="1.6891" layer="21"/>
<rectangle x1="31.1785" y1="1.6637" x2="31.6103" y2="1.6891" layer="21"/>
<rectangle x1="-2.6289" y1="1.6637" x2="1.5367" y2="1.6891" layer="21"/>
<rectangle x1="1.9177" y1="1.6891" x2="6.1087" y2="1.7145" layer="21"/>
<rectangle x1="9.6647" y1="1.6891" x2="10.0965" y2="1.7145" layer="21"/>
<rectangle x1="11.1887" y1="1.6891" x2="11.6205" y2="1.7145" layer="21"/>
<rectangle x1="11.9253" y1="1.6891" x2="12.3571" y2="1.7145" layer="21"/>
<rectangle x1="12.9921" y1="1.6891" x2="13.4239" y2="1.7145" layer="21"/>
<rectangle x1="13.8049" y1="1.6891" x2="15.2019" y2="1.7145" layer="21"/>
<rectangle x1="15.5321" y1="1.6891" x2="15.9893" y2="1.7145" layer="21"/>
<rectangle x1="16.5481" y1="1.6891" x2="17.0053" y2="1.7145" layer="21"/>
<rectangle x1="17.5641" y1="1.6891" x2="17.9959" y2="1.7145" layer="21"/>
<rectangle x1="18.3515" y1="1.6891" x2="18.7579" y2="1.7145" layer="21"/>
<rectangle x1="19.5453" y1="1.6891" x2="19.9771" y2="1.7145" layer="21"/>
<rectangle x1="20.3073" y1="1.6891" x2="21.7043" y2="1.7145" layer="21"/>
<rectangle x1="22.0345" y1="1.6891" x2="22.4917" y2="1.7145" layer="21"/>
<rectangle x1="22.8219" y1="1.6891" x2="23.2791" y2="1.7145" layer="21"/>
<rectangle x1="23.6093" y1="1.6891" x2="24.0665" y2="1.7145" layer="21"/>
<rectangle x1="24.6253" y1="1.6891" x2="25.0825" y2="1.7145" layer="21"/>
<rectangle x1="25.6413" y1="1.6891" x2="26.0731" y2="1.7145" layer="21"/>
<rectangle x1="26.4795" y1="1.6891" x2="27.8765" y2="1.7145" layer="21"/>
<rectangle x1="28.2067" y1="1.6891" x2="28.6385" y2="1.7145" layer="21"/>
<rectangle x1="29.2735" y1="1.6891" x2="29.7053" y2="1.7145" layer="21"/>
<rectangle x1="29.9593" y1="1.6891" x2="30.4165" y2="1.7145" layer="21"/>
<rectangle x1="31.1785" y1="1.6891" x2="31.6103" y2="1.7145" layer="21"/>
<rectangle x1="-2.6035" y1="1.6891" x2="1.5621" y2="1.7145" layer="21"/>
<rectangle x1="1.9431" y1="1.7145" x2="6.1341" y2="1.7399" layer="21"/>
<rectangle x1="9.6393" y1="1.7145" x2="10.0965" y2="1.7399" layer="21"/>
<rectangle x1="11.1887" y1="1.7145" x2="11.6205" y2="1.7399" layer="21"/>
<rectangle x1="11.9253" y1="1.7145" x2="12.3571" y2="1.7399" layer="21"/>
<rectangle x1="12.9921" y1="1.7145" x2="13.4239" y2="1.7399" layer="21"/>
<rectangle x1="13.8557" y1="1.7145" x2="15.2019" y2="1.7399" layer="21"/>
<rectangle x1="15.5321" y1="1.7145" x2="15.9893" y2="1.7399" layer="21"/>
<rectangle x1="16.5481" y1="1.7145" x2="17.0053" y2="1.7399" layer="21"/>
<rectangle x1="17.5641" y1="1.7145" x2="17.9959" y2="1.7399" layer="21"/>
<rectangle x1="18.3515" y1="1.7145" x2="18.7579" y2="1.7399" layer="21"/>
<rectangle x1="19.5453" y1="1.7145" x2="19.9771" y2="1.7399" layer="21"/>
<rectangle x1="20.3327" y1="1.7145" x2="21.7043" y2="1.7399" layer="21"/>
<rectangle x1="22.0345" y1="1.7145" x2="22.4917" y2="1.7399" layer="21"/>
<rectangle x1="22.8219" y1="1.7145" x2="23.2791" y2="1.7399" layer="21"/>
<rectangle x1="23.6093" y1="1.7145" x2="24.0665" y2="1.7399" layer="21"/>
<rectangle x1="24.6253" y1="1.7145" x2="25.0825" y2="1.7399" layer="21"/>
<rectangle x1="25.6413" y1="1.7145" x2="26.0731" y2="1.7399" layer="21"/>
<rectangle x1="26.5049" y1="1.7145" x2="27.8765" y2="1.7399" layer="21"/>
<rectangle x1="28.2067" y1="1.7145" x2="28.6385" y2="1.7399" layer="21"/>
<rectangle x1="29.2735" y1="1.7145" x2="29.7053" y2="1.7399" layer="21"/>
<rectangle x1="29.9593" y1="1.7145" x2="30.4165" y2="1.7399" layer="21"/>
<rectangle x1="31.1785" y1="1.7145" x2="31.6103" y2="1.7399" layer="21"/>
<rectangle x1="-2.5781" y1="1.7145" x2="1.5875" y2="1.7399" layer="21"/>
<rectangle x1="1.9431" y1="1.7399" x2="6.1595" y2="1.7653" layer="21"/>
<rectangle x1="9.6393" y1="1.7399" x2="10.0965" y2="1.7653" layer="21"/>
<rectangle x1="11.1887" y1="1.7399" x2="11.6205" y2="1.7653" layer="21"/>
<rectangle x1="11.9253" y1="1.7399" x2="12.3571" y2="1.7653" layer="21"/>
<rectangle x1="12.9921" y1="1.7399" x2="13.4239" y2="1.7653" layer="21"/>
<rectangle x1="13.8811" y1="1.7399" x2="15.2019" y2="1.7653" layer="21"/>
<rectangle x1="15.5321" y1="1.7399" x2="15.9893" y2="1.7653" layer="21"/>
<rectangle x1="16.5481" y1="1.7399" x2="17.0053" y2="1.7653" layer="21"/>
<rectangle x1="17.5641" y1="1.7399" x2="17.9959" y2="1.7653" layer="21"/>
<rectangle x1="18.3515" y1="1.7399" x2="18.7579" y2="1.7653" layer="21"/>
<rectangle x1="19.5453" y1="1.7399" x2="19.9771" y2="1.7653" layer="21"/>
<rectangle x1="20.3835" y1="1.7399" x2="21.7043" y2="1.7653" layer="21"/>
<rectangle x1="22.0345" y1="1.7399" x2="22.4917" y2="1.7653" layer="21"/>
<rectangle x1="22.8219" y1="1.7399" x2="23.2791" y2="1.7653" layer="21"/>
<rectangle x1="23.6093" y1="1.7399" x2="24.0665" y2="1.7653" layer="21"/>
<rectangle x1="24.6253" y1="1.7399" x2="25.0825" y2="1.7653" layer="21"/>
<rectangle x1="25.6413" y1="1.7399" x2="26.0731" y2="1.7653" layer="21"/>
<rectangle x1="26.5557" y1="1.7399" x2="27.8765" y2="1.7653" layer="21"/>
<rectangle x1="28.2067" y1="1.7399" x2="28.6385" y2="1.7653" layer="21"/>
<rectangle x1="29.2735" y1="1.7399" x2="29.7053" y2="1.7653" layer="21"/>
<rectangle x1="29.9593" y1="1.7399" x2="30.4165" y2="1.7653" layer="21"/>
<rectangle x1="31.1785" y1="1.7399" x2="31.6103" y2="1.7653" layer="21"/>
<rectangle x1="-2.5781" y1="1.7399" x2="1.6129" y2="1.7653" layer="21"/>
<rectangle x1="1.9685" y1="1.7653" x2="6.1849" y2="1.7907" layer="21"/>
<rectangle x1="9.6393" y1="1.7653" x2="10.0965" y2="1.7907" layer="21"/>
<rectangle x1="11.1887" y1="1.7653" x2="11.6205" y2="1.7907" layer="21"/>
<rectangle x1="11.9253" y1="1.7653" x2="12.3571" y2="1.7907" layer="21"/>
<rectangle x1="12.9921" y1="1.7653" x2="13.4239" y2="1.7907" layer="21"/>
<rectangle x1="13.9319" y1="1.7653" x2="15.2019" y2="1.7907" layer="21"/>
<rectangle x1="15.5321" y1="1.7653" x2="15.9893" y2="1.7907" layer="21"/>
<rectangle x1="16.5481" y1="1.7653" x2="17.0053" y2="1.7907" layer="21"/>
<rectangle x1="17.5641" y1="1.7653" x2="17.9959" y2="1.7907" layer="21"/>
<rectangle x1="18.3515" y1="1.7653" x2="18.7833" y2="1.7907" layer="21"/>
<rectangle x1="19.5453" y1="1.7653" x2="19.9771" y2="1.7907" layer="21"/>
<rectangle x1="20.4343" y1="1.7653" x2="21.7043" y2="1.7907" layer="21"/>
<rectangle x1="22.0345" y1="1.7653" x2="22.4917" y2="1.7907" layer="21"/>
<rectangle x1="22.8219" y1="1.7653" x2="23.2791" y2="1.7907" layer="21"/>
<rectangle x1="23.6093" y1="1.7653" x2="24.0665" y2="1.7907" layer="21"/>
<rectangle x1="24.6253" y1="1.7653" x2="25.0825" y2="1.7907" layer="21"/>
<rectangle x1="25.6413" y1="1.7653" x2="26.0731" y2="1.7907" layer="21"/>
<rectangle x1="26.6065" y1="1.7653" x2="27.8765" y2="1.7907" layer="21"/>
<rectangle x1="28.2067" y1="1.7653" x2="28.6385" y2="1.7907" layer="21"/>
<rectangle x1="29.2735" y1="1.7653" x2="29.7053" y2="1.7907" layer="21"/>
<rectangle x1="29.9593" y1="1.7653" x2="30.4165" y2="1.7907" layer="21"/>
<rectangle x1="31.1785" y1="1.7653" x2="31.6103" y2="1.7907" layer="21"/>
<rectangle x1="-2.5527" y1="1.7653" x2="1.6383" y2="1.7907" layer="21"/>
<rectangle x1="1.9939" y1="1.7907" x2="6.2103" y2="1.8161" layer="21"/>
<rectangle x1="9.6393" y1="1.7907" x2="10.0965" y2="1.8161" layer="21"/>
<rectangle x1="11.9253" y1="1.7907" x2="12.3571" y2="1.8161" layer="21"/>
<rectangle x1="12.9921" y1="1.7907" x2="13.4239" y2="1.8161" layer="21"/>
<rectangle x1="14.0081" y1="1.7907" x2="15.2019" y2="1.8161" layer="21"/>
<rectangle x1="15.5321" y1="1.7907" x2="15.9893" y2="1.8161" layer="21"/>
<rectangle x1="16.5481" y1="1.7907" x2="17.0053" y2="1.8161" layer="21"/>
<rectangle x1="17.5641" y1="1.7907" x2="17.9959" y2="1.8161" layer="21"/>
<rectangle x1="18.3515" y1="1.7907" x2="18.7833" y2="1.8161" layer="21"/>
<rectangle x1="19.5453" y1="1.7907" x2="19.9771" y2="1.8161" layer="21"/>
<rectangle x1="20.5105" y1="1.7907" x2="21.7043" y2="1.8161" layer="21"/>
<rectangle x1="22.0345" y1="1.7907" x2="22.4917" y2="1.8161" layer="21"/>
<rectangle x1="22.8219" y1="1.7907" x2="23.2791" y2="1.8161" layer="21"/>
<rectangle x1="23.6093" y1="1.7907" x2="24.0665" y2="1.8161" layer="21"/>
<rectangle x1="24.6253" y1="1.7907" x2="25.0825" y2="1.8161" layer="21"/>
<rectangle x1="25.6413" y1="1.7907" x2="26.0731" y2="1.8161" layer="21"/>
<rectangle x1="26.6573" y1="1.7907" x2="27.8765" y2="1.8161" layer="21"/>
<rectangle x1="28.2067" y1="1.7907" x2="28.6385" y2="1.8161" layer="21"/>
<rectangle x1="29.2735" y1="1.7907" x2="29.7053" y2="1.8161" layer="21"/>
<rectangle x1="29.9593" y1="1.7907" x2="30.4165" y2="1.8161" layer="21"/>
<rectangle x1="31.1785" y1="1.7907" x2="31.6103" y2="1.8161" layer="21"/>
<rectangle x1="-2.5273" y1="1.7907" x2="1.6637" y2="1.8161" layer="21"/>
<rectangle x1="2.0193" y1="1.8161" x2="6.2357" y2="1.8415" layer="21"/>
<rectangle x1="9.6393" y1="1.8161" x2="10.0711" y2="1.8415" layer="21"/>
<rectangle x1="11.9253" y1="1.8161" x2="12.3571" y2="1.8415" layer="21"/>
<rectangle x1="12.9921" y1="1.8161" x2="13.4239" y2="1.8415" layer="21"/>
<rectangle x1="14.0843" y1="1.8161" x2="15.2019" y2="1.8415" layer="21"/>
<rectangle x1="15.5321" y1="1.8161" x2="15.9893" y2="1.8415" layer="21"/>
<rectangle x1="16.5481" y1="1.8161" x2="17.0053" y2="1.8415" layer="21"/>
<rectangle x1="17.5641" y1="1.8161" x2="17.9959" y2="1.8415" layer="21"/>
<rectangle x1="18.3515" y1="1.8161" x2="18.7833" y2="1.8415" layer="21"/>
<rectangle x1="19.5453" y1="1.8161" x2="19.9771" y2="1.8415" layer="21"/>
<rectangle x1="20.5867" y1="1.8161" x2="21.7043" y2="1.8415" layer="21"/>
<rectangle x1="22.0345" y1="1.8161" x2="22.4917" y2="1.8415" layer="21"/>
<rectangle x1="22.8219" y1="1.8161" x2="23.2791" y2="1.8415" layer="21"/>
<rectangle x1="23.6093" y1="1.8161" x2="24.0665" y2="1.8415" layer="21"/>
<rectangle x1="24.6253" y1="1.8161" x2="25.0825" y2="1.8415" layer="21"/>
<rectangle x1="25.6413" y1="1.8161" x2="26.0731" y2="1.8415" layer="21"/>
<rectangle x1="26.7589" y1="1.8161" x2="27.8765" y2="1.8415" layer="21"/>
<rectangle x1="28.2067" y1="1.8161" x2="28.6385" y2="1.8415" layer="21"/>
<rectangle x1="29.2735" y1="1.8161" x2="29.7053" y2="1.8415" layer="21"/>
<rectangle x1="29.9847" y1="1.8161" x2="30.4165" y2="1.8415" layer="21"/>
<rectangle x1="31.1785" y1="1.8161" x2="31.6103" y2="1.8415" layer="21"/>
<rectangle x1="-2.5273" y1="1.8161" x2="1.6891" y2="1.8415" layer="21"/>
<rectangle x1="2.0193" y1="1.8415" x2="6.2611" y2="1.8669" layer="21"/>
<rectangle x1="9.6139" y1="1.8415" x2="10.0711" y2="1.8669" layer="21"/>
<rectangle x1="11.9253" y1="1.8415" x2="12.3571" y2="1.8669" layer="21"/>
<rectangle x1="12.9921" y1="1.8415" x2="13.4239" y2="1.8669" layer="21"/>
<rectangle x1="14.2367" y1="1.8415" x2="15.2019" y2="1.8669" layer="21"/>
<rectangle x1="15.5321" y1="1.8415" x2="15.9893" y2="1.8669" layer="21"/>
<rectangle x1="16.5481" y1="1.8415" x2="17.0053" y2="1.8669" layer="21"/>
<rectangle x1="17.5641" y1="1.8415" x2="17.9959" y2="1.8669" layer="21"/>
<rectangle x1="18.3515" y1="1.8415" x2="18.7833" y2="1.8669" layer="21"/>
<rectangle x1="19.5453" y1="1.8415" x2="19.9771" y2="1.8669" layer="21"/>
<rectangle x1="20.7391" y1="1.8415" x2="21.7043" y2="1.8669" layer="21"/>
<rectangle x1="22.0345" y1="1.8415" x2="22.4917" y2="1.8669" layer="21"/>
<rectangle x1="22.8219" y1="1.8415" x2="23.2791" y2="1.8669" layer="21"/>
<rectangle x1="23.6093" y1="1.8415" x2="24.0665" y2="1.8669" layer="21"/>
<rectangle x1="24.6253" y1="1.8415" x2="25.0825" y2="1.8669" layer="21"/>
<rectangle x1="25.6413" y1="1.8415" x2="26.0731" y2="1.8669" layer="21"/>
<rectangle x1="26.9113" y1="1.8415" x2="27.8765" y2="1.8669" layer="21"/>
<rectangle x1="28.2067" y1="1.8415" x2="28.6385" y2="1.8669" layer="21"/>
<rectangle x1="29.2735" y1="1.8415" x2="29.7053" y2="1.8669" layer="21"/>
<rectangle x1="29.9847" y1="1.8415" x2="30.4165" y2="1.8669" layer="21"/>
<rectangle x1="31.1785" y1="1.8415" x2="31.6103" y2="1.8669" layer="21"/>
<rectangle x1="-2.5019" y1="1.8415" x2="1.7145" y2="1.8669" layer="21"/>
<rectangle x1="2.0447" y1="1.8669" x2="6.2865" y2="1.8923" layer="21"/>
<rectangle x1="9.6139" y1="1.8669" x2="10.0711" y2="1.8923" layer="21"/>
<rectangle x1="11.9253" y1="1.8669" x2="12.3571" y2="1.8923" layer="21"/>
<rectangle x1="12.9921" y1="1.8669" x2="13.4239" y2="1.8923" layer="21"/>
<rectangle x1="14.4399" y1="1.8669" x2="15.2019" y2="1.8923" layer="21"/>
<rectangle x1="15.5321" y1="1.8669" x2="15.9893" y2="1.8923" layer="21"/>
<rectangle x1="16.5481" y1="1.8669" x2="17.0053" y2="1.8923" layer="21"/>
<rectangle x1="17.5641" y1="1.8669" x2="17.9959" y2="1.8923" layer="21"/>
<rectangle x1="18.3515" y1="1.8669" x2="18.7833" y2="1.8923" layer="21"/>
<rectangle x1="19.5199" y1="1.8669" x2="19.9771" y2="1.8923" layer="21"/>
<rectangle x1="20.9423" y1="1.8669" x2="21.7043" y2="1.8923" layer="21"/>
<rectangle x1="22.0345" y1="1.8669" x2="22.4917" y2="1.8923" layer="21"/>
<rectangle x1="22.8219" y1="1.8669" x2="23.2791" y2="1.8923" layer="21"/>
<rectangle x1="23.6093" y1="1.8669" x2="24.0665" y2="1.8923" layer="21"/>
<rectangle x1="24.6253" y1="1.8669" x2="25.0825" y2="1.8923" layer="21"/>
<rectangle x1="25.6413" y1="1.8669" x2="26.0731" y2="1.8923" layer="21"/>
<rectangle x1="27.1145" y1="1.8669" x2="27.8765" y2="1.8923" layer="21"/>
<rectangle x1="28.2067" y1="1.8669" x2="28.6385" y2="1.8923" layer="21"/>
<rectangle x1="29.2735" y1="1.8669" x2="29.7053" y2="1.8923" layer="21"/>
<rectangle x1="29.9847" y1="1.8669" x2="30.4165" y2="1.8923" layer="21"/>
<rectangle x1="31.1785" y1="1.8669" x2="31.6103" y2="1.8923" layer="21"/>
<rectangle x1="-2.4765" y1="1.8669" x2="1.7399" y2="1.8923" layer="21"/>
<rectangle x1="2.0701" y1="1.8923" x2="6.3119" y2="1.9177" layer="21"/>
<rectangle x1="9.6139" y1="1.8923" x2="10.0711" y2="1.9177" layer="21"/>
<rectangle x1="11.9253" y1="1.8923" x2="12.3571" y2="1.9177" layer="21"/>
<rectangle x1="12.9921" y1="1.8923" x2="13.4239" y2="1.9177" layer="21"/>
<rectangle x1="14.5923" y1="1.8923" x2="15.2019" y2="1.9177" layer="21"/>
<rectangle x1="15.5321" y1="1.8923" x2="15.9893" y2="1.9177" layer="21"/>
<rectangle x1="16.5481" y1="1.8923" x2="17.0053" y2="1.9177" layer="21"/>
<rectangle x1="17.5641" y1="1.8923" x2="17.9959" y2="1.9177" layer="21"/>
<rectangle x1="18.3515" y1="1.8923" x2="18.7833" y2="1.9177" layer="21"/>
<rectangle x1="19.5199" y1="1.8923" x2="19.9771" y2="1.9177" layer="21"/>
<rectangle x1="21.0947" y1="1.8923" x2="21.7043" y2="1.9177" layer="21"/>
<rectangle x1="22.0345" y1="1.8923" x2="22.4917" y2="1.9177" layer="21"/>
<rectangle x1="22.8219" y1="1.8923" x2="23.2791" y2="1.9177" layer="21"/>
<rectangle x1="23.6093" y1="1.8923" x2="24.0665" y2="1.9177" layer="21"/>
<rectangle x1="24.6253" y1="1.8923" x2="25.0825" y2="1.9177" layer="21"/>
<rectangle x1="25.6413" y1="1.8923" x2="26.0731" y2="1.9177" layer="21"/>
<rectangle x1="27.2669" y1="1.8923" x2="27.8765" y2="1.9177" layer="21"/>
<rectangle x1="28.2067" y1="1.8923" x2="28.6385" y2="1.9177" layer="21"/>
<rectangle x1="29.2735" y1="1.8923" x2="29.7053" y2="1.9177" layer="21"/>
<rectangle x1="29.9847" y1="1.8923" x2="30.4165" y2="1.9177" layer="21"/>
<rectangle x1="31.1785" y1="1.8923" x2="31.6103" y2="1.9177" layer="21"/>
<rectangle x1="-2.4511" y1="1.8923" x2="1.7653" y2="1.9177" layer="21"/>
<rectangle x1="2.0955" y1="1.9177" x2="6.3373" y2="1.9431" layer="21"/>
<rectangle x1="9.6139" y1="1.9177" x2="10.0711" y2="1.9431" layer="21"/>
<rectangle x1="11.9253" y1="1.9177" x2="12.3571" y2="1.9431" layer="21"/>
<rectangle x1="12.9921" y1="1.9177" x2="13.4239" y2="1.9431" layer="21"/>
<rectangle x1="14.6685" y1="1.9177" x2="15.2019" y2="1.9431" layer="21"/>
<rectangle x1="15.5321" y1="1.9177" x2="15.9893" y2="1.9431" layer="21"/>
<rectangle x1="16.5481" y1="1.9177" x2="17.0053" y2="1.9431" layer="21"/>
<rectangle x1="17.5641" y1="1.9177" x2="17.9959" y2="1.9431" layer="21"/>
<rectangle x1="18.3515" y1="1.9177" x2="18.7833" y2="1.9431" layer="21"/>
<rectangle x1="19.5199" y1="1.9177" x2="19.9771" y2="1.9431" layer="21"/>
<rectangle x1="21.1709" y1="1.9177" x2="21.7043" y2="1.9431" layer="21"/>
<rectangle x1="22.0345" y1="1.9177" x2="22.4917" y2="1.9431" layer="21"/>
<rectangle x1="22.8219" y1="1.9177" x2="23.2791" y2="1.9431" layer="21"/>
<rectangle x1="23.6093" y1="1.9177" x2="24.0665" y2="1.9431" layer="21"/>
<rectangle x1="24.6253" y1="1.9177" x2="25.0825" y2="1.9431" layer="21"/>
<rectangle x1="25.6413" y1="1.9177" x2="26.0731" y2="1.9431" layer="21"/>
<rectangle x1="27.3431" y1="1.9177" x2="27.8765" y2="1.9431" layer="21"/>
<rectangle x1="28.2067" y1="1.9177" x2="28.6385" y2="1.9431" layer="21"/>
<rectangle x1="29.2735" y1="1.9177" x2="29.7053" y2="1.9431" layer="21"/>
<rectangle x1="29.9847" y1="1.9177" x2="30.4419" y2="1.9431" layer="21"/>
<rectangle x1="31.1531" y1="1.9177" x2="31.6103" y2="1.9431" layer="21"/>
<rectangle x1="-2.4511" y1="1.9177" x2="1.7907" y2="1.9431" layer="21"/>
<rectangle x1="2.0955" y1="1.9431" x2="6.3627" y2="1.9685" layer="21"/>
<rectangle x1="9.6139" y1="1.9431" x2="10.0711" y2="1.9685" layer="21"/>
<rectangle x1="11.9253" y1="1.9431" x2="12.3825" y2="1.9685" layer="21"/>
<rectangle x1="12.9921" y1="1.9431" x2="13.4239" y2="1.9685" layer="21"/>
<rectangle x1="14.6939" y1="1.9431" x2="15.2019" y2="1.9685" layer="21"/>
<rectangle x1="15.5321" y1="1.9431" x2="15.9893" y2="1.9685" layer="21"/>
<rectangle x1="16.5481" y1="1.9431" x2="17.0053" y2="1.9685" layer="21"/>
<rectangle x1="17.5641" y1="1.9431" x2="17.9959" y2="1.9685" layer="21"/>
<rectangle x1="18.3515" y1="1.9431" x2="18.8087" y2="1.9685" layer="21"/>
<rectangle x1="19.5199" y1="1.9431" x2="19.9517" y2="1.9685" layer="21"/>
<rectangle x1="21.1963" y1="1.9431" x2="21.7043" y2="1.9685" layer="21"/>
<rectangle x1="22.0345" y1="1.9431" x2="22.4917" y2="1.9685" layer="21"/>
<rectangle x1="22.8219" y1="1.9431" x2="23.2791" y2="1.9685" layer="21"/>
<rectangle x1="23.6093" y1="1.9431" x2="24.0665" y2="1.9685" layer="21"/>
<rectangle x1="24.6253" y1="1.9431" x2="25.0825" y2="1.9685" layer="21"/>
<rectangle x1="25.6413" y1="1.9431" x2="26.0731" y2="1.9685" layer="21"/>
<rectangle x1="27.3685" y1="1.9431" x2="27.8765" y2="1.9685" layer="21"/>
<rectangle x1="28.2067" y1="1.9431" x2="28.6385" y2="1.9685" layer="21"/>
<rectangle x1="29.2735" y1="1.9431" x2="29.7053" y2="1.9685" layer="21"/>
<rectangle x1="29.9847" y1="1.9431" x2="30.4419" y2="1.9685" layer="21"/>
<rectangle x1="31.1531" y1="1.9431" x2="31.6103" y2="1.9685" layer="21"/>
<rectangle x1="-2.4257" y1="1.9431" x2="1.8161" y2="1.9685" layer="21"/>
<rectangle x1="2.1209" y1="1.9685" x2="6.3881" y2="1.9939" layer="21"/>
<rectangle x1="9.6139" y1="1.9685" x2="10.0711" y2="1.9939" layer="21"/>
<rectangle x1="11.9253" y1="1.9685" x2="12.3825" y2="1.9939" layer="21"/>
<rectangle x1="12.9667" y1="1.9685" x2="13.4239" y2="1.9939" layer="21"/>
<rectangle x1="14.7193" y1="1.9685" x2="15.2019" y2="1.9939" layer="21"/>
<rectangle x1="15.5321" y1="1.9685" x2="15.9893" y2="1.9939" layer="21"/>
<rectangle x1="16.5481" y1="1.9685" x2="17.0053" y2="1.9939" layer="21"/>
<rectangle x1="17.5641" y1="1.9685" x2="17.9959" y2="1.9939" layer="21"/>
<rectangle x1="18.3515" y1="1.9685" x2="18.8087" y2="1.9939" layer="21"/>
<rectangle x1="19.4945" y1="1.9685" x2="19.9517" y2="1.9939" layer="21"/>
<rectangle x1="21.2217" y1="1.9685" x2="21.7043" y2="1.9939" layer="21"/>
<rectangle x1="22.0345" y1="1.9685" x2="22.4917" y2="1.9939" layer="21"/>
<rectangle x1="22.8219" y1="1.9685" x2="23.2791" y2="1.9939" layer="21"/>
<rectangle x1="23.6093" y1="1.9685" x2="24.0665" y2="1.9939" layer="21"/>
<rectangle x1="24.6253" y1="1.9685" x2="25.0825" y2="1.9939" layer="21"/>
<rectangle x1="25.6413" y1="1.9685" x2="26.0731" y2="1.9939" layer="21"/>
<rectangle x1="27.3939" y1="1.9685" x2="27.8765" y2="1.9939" layer="21"/>
<rectangle x1="28.2067" y1="1.9685" x2="28.6385" y2="1.9939" layer="21"/>
<rectangle x1="29.2735" y1="1.9685" x2="29.7053" y2="1.9939" layer="21"/>
<rectangle x1="29.9847" y1="1.9685" x2="30.4419" y2="1.9939" layer="21"/>
<rectangle x1="31.1531" y1="1.9685" x2="31.6103" y2="1.9939" layer="21"/>
<rectangle x1="-2.4003" y1="1.9685" x2="1.8415" y2="1.9939" layer="21"/>
<rectangle x1="2.1463" y1="1.9939" x2="6.4135" y2="2.0193" layer="21"/>
<rectangle x1="9.6139" y1="1.9939" x2="10.0711" y2="2.0193" layer="21"/>
<rectangle x1="11.9253" y1="1.9939" x2="12.3825" y2="2.0193" layer="21"/>
<rectangle x1="12.9667" y1="1.9939" x2="13.4239" y2="2.0193" layer="21"/>
<rectangle x1="14.7447" y1="1.9939" x2="15.2019" y2="2.0193" layer="21"/>
<rectangle x1="15.5321" y1="1.9939" x2="15.9893" y2="2.0193" layer="21"/>
<rectangle x1="16.5481" y1="1.9939" x2="17.0053" y2="2.0193" layer="21"/>
<rectangle x1="17.5641" y1="1.9939" x2="17.9959" y2="2.0193" layer="21"/>
<rectangle x1="18.3515" y1="1.9939" x2="18.8087" y2="2.0193" layer="21"/>
<rectangle x1="19.4945" y1="1.9939" x2="19.9517" y2="2.0193" layer="21"/>
<rectangle x1="21.2471" y1="1.9939" x2="21.7043" y2="2.0193" layer="21"/>
<rectangle x1="22.0345" y1="1.9939" x2="22.4917" y2="2.0193" layer="21"/>
<rectangle x1="22.8219" y1="1.9939" x2="23.2791" y2="2.0193" layer="21"/>
<rectangle x1="23.6093" y1="1.9939" x2="24.0665" y2="2.0193" layer="21"/>
<rectangle x1="24.6253" y1="1.9939" x2="25.0825" y2="2.0193" layer="21"/>
<rectangle x1="25.6413" y1="1.9939" x2="26.0731" y2="2.0193" layer="21"/>
<rectangle x1="27.4193" y1="1.9939" x2="27.8765" y2="2.0193" layer="21"/>
<rectangle x1="28.2067" y1="1.9939" x2="28.6385" y2="2.0193" layer="21"/>
<rectangle x1="29.2735" y1="1.9939" x2="29.7053" y2="2.0193" layer="21"/>
<rectangle x1="30.0101" y1="1.9939" x2="30.4673" y2="2.0193" layer="21"/>
<rectangle x1="31.1531" y1="1.9939" x2="31.6103" y2="2.0193" layer="21"/>
<rectangle x1="-2.3749" y1="1.9939" x2="1.8669" y2="2.0193" layer="21"/>
<rectangle x1="2.1717" y1="2.0193" x2="6.4389" y2="2.0447" layer="21"/>
<rectangle x1="9.6139" y1="2.0193" x2="10.0711" y2="2.0447" layer="21"/>
<rectangle x1="11.9253" y1="2.0193" x2="12.3825" y2="2.0447" layer="21"/>
<rectangle x1="12.9667" y1="2.0193" x2="13.4239" y2="2.0447" layer="21"/>
<rectangle x1="14.7447" y1="2.0193" x2="15.2019" y2="2.0447" layer="21"/>
<rectangle x1="15.5321" y1="2.0193" x2="16.0147" y2="2.0447" layer="21"/>
<rectangle x1="16.5481" y1="2.0193" x2="17.0307" y2="2.0447" layer="21"/>
<rectangle x1="17.5641" y1="2.0193" x2="17.9959" y2="2.0447" layer="21"/>
<rectangle x1="18.3515" y1="2.0193" x2="18.8341" y2="2.0447" layer="21"/>
<rectangle x1="19.4945" y1="2.0193" x2="19.9517" y2="2.0447" layer="21"/>
<rectangle x1="21.2471" y1="2.0193" x2="21.7043" y2="2.0447" layer="21"/>
<rectangle x1="22.0345" y1="2.0193" x2="22.4917" y2="2.0447" layer="21"/>
<rectangle x1="22.8219" y1="2.0193" x2="23.2791" y2="2.0447" layer="21"/>
<rectangle x1="23.6093" y1="2.0193" x2="24.0919" y2="2.0447" layer="21"/>
<rectangle x1="24.6253" y1="2.0193" x2="25.1079" y2="2.0447" layer="21"/>
<rectangle x1="25.6413" y1="2.0193" x2="26.0731" y2="2.0447" layer="21"/>
<rectangle x1="27.4193" y1="2.0193" x2="27.8765" y2="2.0447" layer="21"/>
<rectangle x1="28.2067" y1="2.0193" x2="28.6385" y2="2.0447" layer="21"/>
<rectangle x1="29.2735" y1="2.0193" x2="29.7053" y2="2.0447" layer="21"/>
<rectangle x1="30.0101" y1="2.0193" x2="30.4673" y2="2.0447" layer="21"/>
<rectangle x1="31.1277" y1="2.0193" x2="31.6103" y2="2.0447" layer="21"/>
<rectangle x1="-2.3495" y1="2.0193" x2="1.8923" y2="2.0447" layer="21"/>
<rectangle x1="2.1971" y1="2.0447" x2="6.4643" y2="2.0701" layer="21"/>
<rectangle x1="9.6139" y1="2.0447" x2="10.0711" y2="2.0701" layer="21"/>
<rectangle x1="11.9253" y1="2.0447" x2="12.4079" y2="2.0701" layer="21"/>
<rectangle x1="12.9667" y1="2.0447" x2="13.4239" y2="2.0701" layer="21"/>
<rectangle x1="13.7287" y1="2.0447" x2="14.1859" y2="2.0701" layer="21"/>
<rectangle x1="14.7447" y1="2.0447" x2="15.2019" y2="2.0701" layer="21"/>
<rectangle x1="15.5321" y1="2.0447" x2="16.0147" y2="2.0701" layer="21"/>
<rectangle x1="16.5481" y1="2.0447" x2="17.0307" y2="2.0701" layer="21"/>
<rectangle x1="17.5387" y1="2.0447" x2="17.9959" y2="2.0701" layer="21"/>
<rectangle x1="18.3515" y1="2.0447" x2="18.8341" y2="2.0701" layer="21"/>
<rectangle x1="19.4691" y1="2.0447" x2="19.9263" y2="2.0701" layer="21"/>
<rectangle x1="20.2311" y1="2.0447" x2="20.6629" y2="2.0701" layer="21"/>
<rectangle x1="21.2471" y1="2.0447" x2="21.7043" y2="2.0701" layer="21"/>
<rectangle x1="22.0345" y1="2.0447" x2="22.4917" y2="2.0701" layer="21"/>
<rectangle x1="22.8219" y1="2.0447" x2="23.2791" y2="2.0701" layer="21"/>
<rectangle x1="23.6093" y1="2.0447" x2="24.0919" y2="2.0701" layer="21"/>
<rectangle x1="24.6253" y1="2.0447" x2="25.1079" y2="2.0701" layer="21"/>
<rectangle x1="25.6159" y1="2.0447" x2="26.0731" y2="2.0701" layer="21"/>
<rectangle x1="26.4033" y1="2.0447" x2="26.8351" y2="2.0701" layer="21"/>
<rectangle x1="27.4193" y1="2.0447" x2="27.8765" y2="2.0701" layer="21"/>
<rectangle x1="28.2067" y1="2.0447" x2="28.6385" y2="2.0701" layer="21"/>
<rectangle x1="29.2735" y1="2.0447" x2="29.7053" y2="2.0701" layer="21"/>
<rectangle x1="30.0101" y1="2.0447" x2="30.4927" y2="2.0701" layer="21"/>
<rectangle x1="31.1277" y1="2.0447" x2="31.6103" y2="2.0701" layer="21"/>
<rectangle x1="-2.3241" y1="2.0447" x2="1.9177" y2="2.0701" layer="21"/>
<rectangle x1="2.2225" y1="2.0701" x2="6.4897" y2="2.0955" layer="21"/>
<rectangle x1="9.6139" y1="2.0701" x2="10.0711" y2="2.0955" layer="21"/>
<rectangle x1="11.9253" y1="2.0701" x2="12.4079" y2="2.0955" layer="21"/>
<rectangle x1="12.9413" y1="2.0701" x2="13.4239" y2="2.0955" layer="21"/>
<rectangle x1="13.7287" y1="2.0701" x2="14.1859" y2="2.0955" layer="21"/>
<rectangle x1="14.7447" y1="2.0701" x2="15.2019" y2="2.0955" layer="21"/>
<rectangle x1="15.5321" y1="2.0701" x2="16.0401" y2="2.0955" layer="21"/>
<rectangle x1="16.5227" y1="2.0701" x2="17.0307" y2="2.0955" layer="21"/>
<rectangle x1="17.5387" y1="2.0701" x2="17.9959" y2="2.0955" layer="21"/>
<rectangle x1="18.3515" y1="2.0701" x2="18.8595" y2="2.0955" layer="21"/>
<rectangle x1="19.4437" y1="2.0701" x2="19.9263" y2="2.0955" layer="21"/>
<rectangle x1="20.2311" y1="2.0701" x2="20.6883" y2="2.0955" layer="21"/>
<rectangle x1="21.2471" y1="2.0701" x2="21.7043" y2="2.0955" layer="21"/>
<rectangle x1="22.0345" y1="2.0701" x2="22.4917" y2="2.0955" layer="21"/>
<rectangle x1="22.8219" y1="2.0701" x2="23.2791" y2="2.0955" layer="21"/>
<rectangle x1="23.6093" y1="2.0701" x2="24.1173" y2="2.0955" layer="21"/>
<rectangle x1="24.5999" y1="2.0701" x2="25.1079" y2="2.0955" layer="21"/>
<rectangle x1="25.6159" y1="2.0701" x2="26.0731" y2="2.0955" layer="21"/>
<rectangle x1="26.4033" y1="2.0701" x2="26.8605" y2="2.0955" layer="21"/>
<rectangle x1="27.4193" y1="2.0701" x2="27.8765" y2="2.0955" layer="21"/>
<rectangle x1="28.2067" y1="2.0701" x2="28.6385" y2="2.0955" layer="21"/>
<rectangle x1="29.2735" y1="2.0701" x2="29.7053" y2="2.0955" layer="21"/>
<rectangle x1="30.0355" y1="2.0701" x2="30.4927" y2="2.0955" layer="21"/>
<rectangle x1="31.1023" y1="2.0701" x2="31.6103" y2="2.0955" layer="21"/>
<rectangle x1="-2.3241" y1="2.0701" x2="1.9431" y2="2.0955" layer="21"/>
<rectangle x1="2.2225" y1="2.0955" x2="6.5151" y2="2.1209" layer="21"/>
<rectangle x1="9.6139" y1="2.0955" x2="10.0711" y2="2.1209" layer="21"/>
<rectangle x1="11.9253" y1="2.0955" x2="12.4333" y2="2.1209" layer="21"/>
<rectangle x1="12.9413" y1="2.0955" x2="13.4239" y2="2.1209" layer="21"/>
<rectangle x1="13.7287" y1="2.0955" x2="14.1859" y2="2.1209" layer="21"/>
<rectangle x1="14.7447" y1="2.0955" x2="15.2019" y2="2.1209" layer="21"/>
<rectangle x1="15.5321" y1="2.0955" x2="16.0401" y2="2.1209" layer="21"/>
<rectangle x1="16.5227" y1="2.0955" x2="17.0561" y2="2.1209" layer="21"/>
<rectangle x1="17.5387" y1="2.0955" x2="17.9959" y2="2.1209" layer="21"/>
<rectangle x1="18.3515" y1="2.0955" x2="18.8595" y2="2.1209" layer="21"/>
<rectangle x1="19.4437" y1="2.0955" x2="19.9263" y2="2.1209" layer="21"/>
<rectangle x1="20.2311" y1="2.0955" x2="20.6883" y2="2.1209" layer="21"/>
<rectangle x1="21.2471" y1="2.0955" x2="21.7043" y2="2.1209" layer="21"/>
<rectangle x1="22.0345" y1="2.0955" x2="22.4917" y2="2.1209" layer="21"/>
<rectangle x1="22.8219" y1="2.0955" x2="23.2791" y2="2.1209" layer="21"/>
<rectangle x1="23.6093" y1="2.0955" x2="24.1173" y2="2.1209" layer="21"/>
<rectangle x1="24.5999" y1="2.0955" x2="25.1333" y2="2.1209" layer="21"/>
<rectangle x1="25.6159" y1="2.0955" x2="26.0731" y2="2.1209" layer="21"/>
<rectangle x1="26.4033" y1="2.0955" x2="26.8605" y2="2.1209" layer="21"/>
<rectangle x1="27.4193" y1="2.0955" x2="27.8765" y2="2.1209" layer="21"/>
<rectangle x1="28.2067" y1="2.0955" x2="28.6385" y2="2.1209" layer="21"/>
<rectangle x1="29.2735" y1="2.0955" x2="29.7053" y2="2.1209" layer="21"/>
<rectangle x1="30.0355" y1="2.0955" x2="30.5181" y2="2.1209" layer="21"/>
<rectangle x1="31.0769" y1="2.0955" x2="31.6103" y2="2.1209" layer="21"/>
<rectangle x1="-2.2987" y1="2.0955" x2="1.9685" y2="2.1209" layer="21"/>
<rectangle x1="2.2479" y1="2.1209" x2="6.5405" y2="2.1463" layer="21"/>
<rectangle x1="9.6139" y1="2.1209" x2="10.0711" y2="2.1463" layer="21"/>
<rectangle x1="11.9253" y1="2.1209" x2="12.4587" y2="2.1463" layer="21"/>
<rectangle x1="12.9159" y1="2.1209" x2="13.4239" y2="2.1463" layer="21"/>
<rectangle x1="13.7541" y1="2.1209" x2="14.1859" y2="2.1463" layer="21"/>
<rectangle x1="14.7447" y1="2.1209" x2="15.2019" y2="2.1463" layer="21"/>
<rectangle x1="15.5321" y1="2.1209" x2="16.0655" y2="2.1463" layer="21"/>
<rectangle x1="16.4973" y1="2.1209" x2="17.0815" y2="2.1463" layer="21"/>
<rectangle x1="17.5133" y1="2.1209" x2="17.9959" y2="2.1463" layer="21"/>
<rectangle x1="18.3515" y1="2.1209" x2="18.8849" y2="2.1463" layer="21"/>
<rectangle x1="19.4183" y1="2.1209" x2="19.9009" y2="2.1463" layer="21"/>
<rectangle x1="20.2311" y1="2.1209" x2="20.6883" y2="2.1463" layer="21"/>
<rectangle x1="21.2471" y1="2.1209" x2="21.7043" y2="2.1463" layer="21"/>
<rectangle x1="22.0345" y1="2.1209" x2="22.4917" y2="2.1463" layer="21"/>
<rectangle x1="22.8219" y1="2.1209" x2="23.2791" y2="2.1463" layer="21"/>
<rectangle x1="23.6093" y1="2.1209" x2="24.1427" y2="2.1463" layer="21"/>
<rectangle x1="24.5745" y1="2.1209" x2="25.1587" y2="2.1463" layer="21"/>
<rectangle x1="25.5905" y1="2.1209" x2="26.0731" y2="2.1463" layer="21"/>
<rectangle x1="26.4033" y1="2.1209" x2="26.8605" y2="2.1463" layer="21"/>
<rectangle x1="27.4193" y1="2.1209" x2="27.8765" y2="2.1463" layer="21"/>
<rectangle x1="28.2067" y1="2.1209" x2="28.6385" y2="2.1463" layer="21"/>
<rectangle x1="29.2735" y1="2.1209" x2="29.7053" y2="2.1463" layer="21"/>
<rectangle x1="30.0355" y1="2.1209" x2="30.5435" y2="2.1463" layer="21"/>
<rectangle x1="31.0769" y1="2.1209" x2="31.6103" y2="2.1463" layer="21"/>
<rectangle x1="-2.2733" y1="2.1209" x2="1.9939" y2="2.1463" layer="21"/>
<rectangle x1="2.2733" y1="2.1463" x2="6.5659" y2="2.1717" layer="21"/>
<rectangle x1="9.6139" y1="2.1463" x2="10.0711" y2="2.1717" layer="21"/>
<rectangle x1="11.9253" y1="2.1463" x2="12.4587" y2="2.1717" layer="21"/>
<rectangle x1="12.8905" y1="2.1463" x2="13.3985" y2="2.1717" layer="21"/>
<rectangle x1="13.7541" y1="2.1463" x2="14.2113" y2="2.1717" layer="21"/>
<rectangle x1="14.7447" y1="2.1463" x2="15.2019" y2="2.1717" layer="21"/>
<rectangle x1="15.5321" y1="2.1463" x2="16.0909" y2="2.1717" layer="21"/>
<rectangle x1="16.4973" y1="2.1463" x2="17.0815" y2="2.1717" layer="21"/>
<rectangle x1="17.4879" y1="2.1463" x2="17.9959" y2="2.1717" layer="21"/>
<rectangle x1="18.3515" y1="2.1463" x2="18.9103" y2="2.1717" layer="21"/>
<rectangle x1="19.3929" y1="2.1463" x2="19.9009" y2="2.1717" layer="21"/>
<rectangle x1="20.2565" y1="2.1463" x2="20.7137" y2="2.1717" layer="21"/>
<rectangle x1="21.2471" y1="2.1463" x2="21.7043" y2="2.1717" layer="21"/>
<rectangle x1="22.0345" y1="2.1463" x2="22.4917" y2="2.1717" layer="21"/>
<rectangle x1="22.8219" y1="2.1463" x2="23.2791" y2="2.1717" layer="21"/>
<rectangle x1="23.6093" y1="2.1463" x2="24.1681" y2="2.1717" layer="21"/>
<rectangle x1="24.5745" y1="2.1463" x2="25.1587" y2="2.1717" layer="21"/>
<rectangle x1="25.5651" y1="2.1463" x2="26.0731" y2="2.1717" layer="21"/>
<rectangle x1="26.4287" y1="2.1463" x2="26.8859" y2="2.1717" layer="21"/>
<rectangle x1="27.4193" y1="2.1463" x2="27.8765" y2="2.1717" layer="21"/>
<rectangle x1="28.2067" y1="2.1463" x2="28.6385" y2="2.1717" layer="21"/>
<rectangle x1="29.2735" y1="2.1463" x2="29.7053" y2="2.1717" layer="21"/>
<rectangle x1="30.0609" y1="2.1463" x2="30.5689" y2="2.1717" layer="21"/>
<rectangle x1="31.0515" y1="2.1463" x2="31.6103" y2="2.1717" layer="21"/>
<rectangle x1="-2.2479" y1="2.1463" x2="2.0193" y2="2.1717" layer="21"/>
<rectangle x1="2.2987" y1="2.1717" x2="6.5913" y2="2.1971" layer="21"/>
<rectangle x1="9.6139" y1="2.1717" x2="10.0711" y2="2.1971" layer="21"/>
<rectangle x1="11.9253" y1="2.1717" x2="12.5095" y2="2.1971" layer="21"/>
<rectangle x1="12.8651" y1="2.1717" x2="13.3985" y2="2.1971" layer="21"/>
<rectangle x1="13.7541" y1="2.1717" x2="14.2113" y2="2.1971" layer="21"/>
<rectangle x1="14.7447" y1="2.1717" x2="15.2019" y2="2.1971" layer="21"/>
<rectangle x1="15.5321" y1="2.1717" x2="16.1163" y2="2.1971" layer="21"/>
<rectangle x1="16.4465" y1="2.1717" x2="17.1323" y2="2.1971" layer="21"/>
<rectangle x1="17.4625" y1="2.1717" x2="17.9959" y2="2.1971" layer="21"/>
<rectangle x1="18.3515" y1="2.1717" x2="18.9357" y2="2.1971" layer="21"/>
<rectangle x1="19.3675" y1="2.1717" x2="19.9009" y2="2.1971" layer="21"/>
<rectangle x1="20.2565" y1="2.1717" x2="20.7137" y2="2.1971" layer="21"/>
<rectangle x1="21.2217" y1="2.1717" x2="21.7043" y2="2.1971" layer="21"/>
<rectangle x1="22.0345" y1="2.1717" x2="22.4917" y2="2.1971" layer="21"/>
<rectangle x1="22.8219" y1="2.1717" x2="23.2791" y2="2.1971" layer="21"/>
<rectangle x1="23.6093" y1="2.1717" x2="24.1935" y2="2.1971" layer="21"/>
<rectangle x1="24.5491" y1="2.1717" x2="25.2095" y2="2.1971" layer="21"/>
<rectangle x1="25.5397" y1="2.1717" x2="26.0731" y2="2.1971" layer="21"/>
<rectangle x1="26.4287" y1="2.1717" x2="26.8859" y2="2.1971" layer="21"/>
<rectangle x1="27.3939" y1="2.1717" x2="27.8765" y2="2.1971" layer="21"/>
<rectangle x1="28.2067" y1="2.1717" x2="28.6385" y2="2.1971" layer="21"/>
<rectangle x1="29.2735" y1="2.1717" x2="29.7053" y2="2.1971" layer="21"/>
<rectangle x1="30.0609" y1="2.1717" x2="30.5943" y2="2.1971" layer="21"/>
<rectangle x1="31.0261" y1="2.1717" x2="31.6103" y2="2.1971" layer="21"/>
<rectangle x1="-2.2225" y1="2.1717" x2="2.0447" y2="2.1971" layer="21"/>
<rectangle x1="2.3241" y1="2.1971" x2="6.6167" y2="2.2225" layer="21"/>
<rectangle x1="9.6139" y1="2.1971" x2="10.0711" y2="2.2225" layer="21"/>
<rectangle x1="11.9253" y1="2.1971" x2="12.5603" y2="2.2225" layer="21"/>
<rectangle x1="12.8397" y1="2.1971" x2="13.3985" y2="2.2225" layer="21"/>
<rectangle x1="13.7795" y1="2.1971" x2="14.2367" y2="2.2225" layer="21"/>
<rectangle x1="14.7193" y1="2.1971" x2="15.2019" y2="2.2225" layer="21"/>
<rectangle x1="15.5321" y1="2.1971" x2="16.1671" y2="2.2225" layer="21"/>
<rectangle x1="16.4211" y1="2.1971" x2="17.1577" y2="2.2225" layer="21"/>
<rectangle x1="17.4117" y1="2.1971" x2="17.9705" y2="2.2225" layer="21"/>
<rectangle x1="18.3515" y1="2.1971" x2="18.9865" y2="2.2225" layer="21"/>
<rectangle x1="19.3167" y1="2.1971" x2="19.8755" y2="2.2225" layer="21"/>
<rectangle x1="20.2565" y1="2.1971" x2="20.7391" y2="2.2225" layer="21"/>
<rectangle x1="21.2217" y1="2.1971" x2="21.6789" y2="2.2225" layer="21"/>
<rectangle x1="22.0345" y1="2.1971" x2="22.4917" y2="2.2225" layer="21"/>
<rectangle x1="22.8219" y1="2.1971" x2="23.2791" y2="2.2225" layer="21"/>
<rectangle x1="23.6093" y1="2.1971" x2="24.2443" y2="2.2225" layer="21"/>
<rectangle x1="24.4983" y1="2.1971" x2="25.2349" y2="2.2225" layer="21"/>
<rectangle x1="25.4889" y1="2.1971" x2="26.0477" y2="2.2225" layer="21"/>
<rectangle x1="26.4287" y1="2.1971" x2="26.9113" y2="2.2225" layer="21"/>
<rectangle x1="27.3939" y1="2.1971" x2="27.8511" y2="2.2225" layer="21"/>
<rectangle x1="28.2067" y1="2.1971" x2="28.6385" y2="2.2225" layer="21"/>
<rectangle x1="29.2735" y1="2.1971" x2="29.7053" y2="2.2225" layer="21"/>
<rectangle x1="30.0863" y1="2.1971" x2="30.6197" y2="2.2225" layer="21"/>
<rectangle x1="30.9753" y1="2.1971" x2="31.6103" y2="2.2225" layer="21"/>
<rectangle x1="-2.1971" y1="2.1971" x2="2.0701" y2="2.2225" layer="21"/>
<rectangle x1="2.3495" y1="2.2225" x2="6.5913" y2="2.2479" layer="21"/>
<rectangle x1="9.6393" y1="2.2225" x2="10.0711" y2="2.2479" layer="21"/>
<rectangle x1="11.9253" y1="2.2225" x2="13.3985" y2="2.2479" layer="21"/>
<rectangle x1="13.7795" y1="2.2225" x2="14.2621" y2="2.2479" layer="21"/>
<rectangle x1="14.6939" y1="2.2225" x2="15.1765" y2="2.2479" layer="21"/>
<rectangle x1="15.5321" y1="2.2225" x2="17.9705" y2="2.2479" layer="21"/>
<rectangle x1="18.3515" y1="2.2225" x2="19.0373" y2="2.2479" layer="21"/>
<rectangle x1="19.2659" y1="2.2225" x2="19.8755" y2="2.2479" layer="21"/>
<rectangle x1="20.2819" y1="2.2225" x2="20.7645" y2="2.2479" layer="21"/>
<rectangle x1="21.1963" y1="2.2225" x2="21.6789" y2="2.2479" layer="21"/>
<rectangle x1="22.0345" y1="2.2225" x2="22.4917" y2="2.2479" layer="21"/>
<rectangle x1="22.8219" y1="2.2225" x2="23.2791" y2="2.2479" layer="21"/>
<rectangle x1="23.6093" y1="2.2225" x2="26.0477" y2="2.2479" layer="21"/>
<rectangle x1="26.4541" y1="2.2225" x2="26.9367" y2="2.2479" layer="21"/>
<rectangle x1="27.3685" y1="2.2225" x2="27.8511" y2="2.2479" layer="21"/>
<rectangle x1="28.2067" y1="2.2225" x2="28.6385" y2="2.2479" layer="21"/>
<rectangle x1="29.2735" y1="2.2225" x2="29.7053" y2="2.2479" layer="21"/>
<rectangle x1="30.0863" y1="2.2225" x2="30.6959" y2="2.2479" layer="21"/>
<rectangle x1="30.9245" y1="2.2225" x2="31.6103" y2="2.2479" layer="21"/>
<rectangle x1="-2.1717" y1="2.2225" x2="2.0447" y2="2.2479" layer="21"/>
<rectangle x1="2.3749" y1="2.2479" x2="6.5659" y2="2.2733" layer="21"/>
<rectangle x1="9.6393" y1="2.2479" x2="10.0965" y2="2.2733" layer="21"/>
<rectangle x1="11.9253" y1="2.2479" x2="13.3731" y2="2.2733" layer="21"/>
<rectangle x1="13.7795" y1="2.2479" x2="14.3129" y2="2.2733" layer="21"/>
<rectangle x1="14.6431" y1="2.2479" x2="15.1765" y2="2.2733" layer="21"/>
<rectangle x1="15.5321" y1="2.2479" x2="17.9705" y2="2.2733" layer="21"/>
<rectangle x1="18.3515" y1="2.2479" x2="19.8501" y2="2.2733" layer="21"/>
<rectangle x1="20.2819" y1="2.2479" x2="20.8153" y2="2.2733" layer="21"/>
<rectangle x1="21.1455" y1="2.2479" x2="21.6789" y2="2.2733" layer="21"/>
<rectangle x1="22.0345" y1="2.2479" x2="22.4917" y2="2.2733" layer="21"/>
<rectangle x1="22.8219" y1="2.2479" x2="23.2791" y2="2.2733" layer="21"/>
<rectangle x1="23.6093" y1="2.2479" x2="26.0477" y2="2.2733" layer="21"/>
<rectangle x1="26.4541" y1="2.2479" x2="26.9875" y2="2.2733" layer="21"/>
<rectangle x1="27.3177" y1="2.2479" x2="27.8511" y2="2.2733" layer="21"/>
<rectangle x1="28.2067" y1="2.2479" x2="28.6385" y2="2.2733" layer="21"/>
<rectangle x1="29.2735" y1="2.2479" x2="29.7053" y2="2.2733" layer="21"/>
<rectangle x1="30.1117" y1="2.2479" x2="31.6103" y2="2.2733" layer="21"/>
<rectangle x1="-2.1463" y1="2.2479" x2="2.0193" y2="2.2733" layer="21"/>
<rectangle x1="2.4003" y1="2.2733" x2="6.5405" y2="2.2987" layer="21"/>
<rectangle x1="9.6393" y1="2.2733" x2="10.0965" y2="2.2987" layer="21"/>
<rectangle x1="11.9253" y1="2.2733" x2="13.3731" y2="2.2987" layer="21"/>
<rectangle x1="13.8049" y1="2.2733" x2="15.1765" y2="2.2987" layer="21"/>
<rectangle x1="15.5321" y1="2.2733" x2="17.9451" y2="2.2987" layer="21"/>
<rectangle x1="18.3515" y1="2.2733" x2="19.8247" y2="2.2987" layer="21"/>
<rectangle x1="20.3073" y1="2.2733" x2="21.6789" y2="2.2987" layer="21"/>
<rectangle x1="22.0345" y1="2.2733" x2="22.4917" y2="2.2987" layer="21"/>
<rectangle x1="22.8219" y1="2.2733" x2="23.2791" y2="2.2987" layer="21"/>
<rectangle x1="23.6093" y1="2.2733" x2="26.0223" y2="2.2987" layer="21"/>
<rectangle x1="26.4795" y1="2.2733" x2="27.8511" y2="2.2987" layer="21"/>
<rectangle x1="28.2067" y1="2.2733" x2="28.6385" y2="2.2987" layer="21"/>
<rectangle x1="29.2735" y1="2.2733" x2="29.7053" y2="2.2987" layer="21"/>
<rectangle x1="30.1117" y1="2.2733" x2="31.6103" y2="2.2987" layer="21"/>
<rectangle x1="-2.1209" y1="2.2733" x2="1.9939" y2="2.2987" layer="21"/>
<rectangle x1="2.4257" y1="2.2987" x2="6.5151" y2="2.3241" layer="21"/>
<rectangle x1="9.6393" y1="2.2987" x2="10.0965" y2="2.3241" layer="21"/>
<rectangle x1="11.9253" y1="2.2987" x2="13.3731" y2="2.3241" layer="21"/>
<rectangle x1="13.8049" y1="2.2987" x2="15.1511" y2="2.3241" layer="21"/>
<rectangle x1="15.5321" y1="2.2987" x2="17.9451" y2="2.3241" layer="21"/>
<rectangle x1="18.3515" y1="2.2987" x2="19.8247" y2="2.3241" layer="21"/>
<rectangle x1="20.3073" y1="2.2987" x2="21.6535" y2="2.3241" layer="21"/>
<rectangle x1="22.0345" y1="2.2987" x2="22.4917" y2="2.3241" layer="21"/>
<rectangle x1="22.8219" y1="2.2987" x2="23.2791" y2="2.3241" layer="21"/>
<rectangle x1="23.6093" y1="2.2987" x2="26.0223" y2="2.3241" layer="21"/>
<rectangle x1="26.4795" y1="2.2987" x2="27.8257" y2="2.3241" layer="21"/>
<rectangle x1="28.2067" y1="2.2987" x2="28.6385" y2="2.3241" layer="21"/>
<rectangle x1="29.2735" y1="2.2987" x2="29.7053" y2="2.3241" layer="21"/>
<rectangle x1="30.1371" y1="2.2987" x2="31.6103" y2="2.3241" layer="21"/>
<rectangle x1="-2.0955" y1="2.2987" x2="1.9685" y2="2.3241" layer="21"/>
<rectangle x1="2.4765" y1="2.3241" x2="6.4897" y2="2.3495" layer="21"/>
<rectangle x1="9.6393" y1="2.3241" x2="10.0965" y2="2.3495" layer="21"/>
<rectangle x1="11.9253" y1="2.3241" x2="12.3571" y2="2.3495" layer="21"/>
<rectangle x1="12.3825" y1="2.3241" x2="13.3477" y2="2.3495" layer="21"/>
<rectangle x1="13.8303" y1="2.3241" x2="15.1511" y2="2.3495" layer="21"/>
<rectangle x1="15.5321" y1="2.3241" x2="15.9639" y2="2.3495" layer="21"/>
<rectangle x1="15.9893" y1="2.3241" x2="16.9291" y2="2.3495" layer="21"/>
<rectangle x1="16.9545" y1="2.3241" x2="17.9451" y2="2.3495" layer="21"/>
<rectangle x1="18.3515" y1="2.3241" x2="19.7993" y2="2.3495" layer="21"/>
<rectangle x1="20.3327" y1="2.3241" x2="21.6535" y2="2.3495" layer="21"/>
<rectangle x1="22.0345" y1="2.3241" x2="22.4917" y2="2.3495" layer="21"/>
<rectangle x1="22.8219" y1="2.3241" x2="23.2791" y2="2.3495" layer="21"/>
<rectangle x1="23.6093" y1="2.3241" x2="24.0411" y2="2.3495" layer="21"/>
<rectangle x1="24.0665" y1="2.3241" x2="25.0063" y2="2.3495" layer="21"/>
<rectangle x1="25.0317" y1="2.3241" x2="26.0223" y2="2.3495" layer="21"/>
<rectangle x1="26.5049" y1="2.3241" x2="27.8257" y2="2.3495" layer="21"/>
<rectangle x1="28.2067" y1="2.3241" x2="28.6385" y2="2.3495" layer="21"/>
<rectangle x1="29.2735" y1="2.3241" x2="29.7053" y2="2.3495" layer="21"/>
<rectangle x1="30.1625" y1="2.3241" x2="31.6103" y2="2.3495" layer="21"/>
<rectangle x1="-2.0701" y1="2.3241" x2="1.9431" y2="2.3495" layer="21"/>
<rectangle x1="2.5019" y1="2.3495" x2="6.4643" y2="2.3749" layer="21"/>
<rectangle x1="9.6393" y1="2.3495" x2="10.0965" y2="2.3749" layer="21"/>
<rectangle x1="11.9253" y1="2.3495" x2="12.3571" y2="2.3749" layer="21"/>
<rectangle x1="12.4079" y1="2.3495" x2="13.3477" y2="2.3749" layer="21"/>
<rectangle x1="13.8557" y1="2.3495" x2="15.1257" y2="2.3749" layer="21"/>
<rectangle x1="15.5321" y1="2.3495" x2="15.9639" y2="2.3749" layer="21"/>
<rectangle x1="15.9893" y1="2.3495" x2="16.9037" y2="2.3749" layer="21"/>
<rectangle x1="16.9545" y1="2.3495" x2="17.9197" y2="2.3749" layer="21"/>
<rectangle x1="18.3515" y1="2.3495" x2="18.7579" y2="2.3749" layer="21"/>
<rectangle x1="18.7833" y1="2.3495" x2="19.7739" y2="2.3749" layer="21"/>
<rectangle x1="20.3581" y1="2.3495" x2="21.6281" y2="2.3749" layer="21"/>
<rectangle x1="22.0345" y1="2.3495" x2="22.4917" y2="2.3749" layer="21"/>
<rectangle x1="22.8219" y1="2.3495" x2="23.2791" y2="2.3749" layer="21"/>
<rectangle x1="23.6093" y1="2.3495" x2="24.0411" y2="2.3749" layer="21"/>
<rectangle x1="24.0665" y1="2.3495" x2="24.9809" y2="2.3749" layer="21"/>
<rectangle x1="25.0317" y1="2.3495" x2="25.9969" y2="2.3749" layer="21"/>
<rectangle x1="26.5303" y1="2.3495" x2="27.8003" y2="2.3749" layer="21"/>
<rectangle x1="28.2067" y1="2.3495" x2="28.6385" y2="2.3749" layer="21"/>
<rectangle x1="29.2735" y1="2.3495" x2="29.7053" y2="2.3749" layer="21"/>
<rectangle x1="30.1879" y1="2.3495" x2="31.1531" y2="2.3749" layer="21"/>
<rectangle x1="31.1785" y1="2.3495" x2="31.6103" y2="2.3749" layer="21"/>
<rectangle x1="-2.0193" y1="2.3495" x2="1.8923" y2="2.3749" layer="21"/>
<rectangle x1="2.5273" y1="2.3749" x2="6.4135" y2="2.4003" layer="21"/>
<rectangle x1="9.6647" y1="2.3749" x2="10.1219" y2="2.4003" layer="21"/>
<rectangle x1="11.9253" y1="2.3749" x2="12.3571" y2="2.4003" layer="21"/>
<rectangle x1="12.4333" y1="2.3749" x2="13.3223" y2="2.4003" layer="21"/>
<rectangle x1="13.8811" y1="2.3749" x2="15.1003" y2="2.4003" layer="21"/>
<rectangle x1="15.5321" y1="2.3749" x2="15.9639" y2="2.4003" layer="21"/>
<rectangle x1="16.0147" y1="2.3749" x2="16.8783" y2="2.4003" layer="21"/>
<rectangle x1="16.9799" y1="2.3749" x2="17.8943" y2="2.4003" layer="21"/>
<rectangle x1="18.3515" y1="2.3749" x2="18.7579" y2="2.4003" layer="21"/>
<rectangle x1="18.8087" y1="2.3749" x2="19.7485" y2="2.4003" layer="21"/>
<rectangle x1="20.3835" y1="2.3749" x2="21.6027" y2="2.4003" layer="21"/>
<rectangle x1="22.0345" y1="2.3749" x2="22.4917" y2="2.4003" layer="21"/>
<rectangle x1="22.8219" y1="2.3749" x2="23.2791" y2="2.4003" layer="21"/>
<rectangle x1="23.6093" y1="2.3749" x2="24.0411" y2="2.4003" layer="21"/>
<rectangle x1="24.0919" y1="2.3749" x2="24.9555" y2="2.4003" layer="21"/>
<rectangle x1="25.0571" y1="2.3749" x2="25.9715" y2="2.4003" layer="21"/>
<rectangle x1="26.5557" y1="2.3749" x2="27.7749" y2="2.4003" layer="21"/>
<rectangle x1="28.2067" y1="2.3749" x2="28.6385" y2="2.4003" layer="21"/>
<rectangle x1="29.2735" y1="2.3749" x2="29.7053" y2="2.4003" layer="21"/>
<rectangle x1="30.2133" y1="2.3749" x2="31.1277" y2="2.4003" layer="21"/>
<rectangle x1="31.1785" y1="2.3749" x2="31.6103" y2="2.4003" layer="21"/>
<rectangle x1="-1.9939" y1="2.3749" x2="1.8669" y2="2.4003" layer="21"/>
<rectangle x1="2.5527" y1="2.4003" x2="6.3881" y2="2.4257" layer="21"/>
<rectangle x1="9.6647" y1="2.4003" x2="10.1219" y2="2.4257" layer="21"/>
<rectangle x1="11.1633" y1="2.4003" x2="11.6205" y2="2.4257" layer="21"/>
<rectangle x1="11.9253" y1="2.4003" x2="12.3571" y2="2.4257" layer="21"/>
<rectangle x1="12.4333" y1="2.4003" x2="13.2969" y2="2.4257" layer="21"/>
<rectangle x1="13.9065" y1="2.4003" x2="15.1003" y2="2.4257" layer="21"/>
<rectangle x1="15.5321" y1="2.4003" x2="15.9639" y2="2.4257" layer="21"/>
<rectangle x1="16.0401" y1="2.4003" x2="16.8783" y2="2.4257" layer="21"/>
<rectangle x1="17.0053" y1="2.4003" x2="17.8689" y2="2.4257" layer="21"/>
<rectangle x1="18.3515" y1="2.4003" x2="18.7579" y2="2.4257" layer="21"/>
<rectangle x1="18.8341" y1="2.4003" x2="19.7231" y2="2.4257" layer="21"/>
<rectangle x1="20.4089" y1="2.4003" x2="21.5773" y2="2.4257" layer="21"/>
<rectangle x1="22.0345" y1="2.4003" x2="22.4917" y2="2.4257" layer="21"/>
<rectangle x1="22.8219" y1="2.4003" x2="23.2791" y2="2.4257" layer="21"/>
<rectangle x1="23.6093" y1="2.4003" x2="24.0411" y2="2.4257" layer="21"/>
<rectangle x1="24.1173" y1="2.4003" x2="24.9555" y2="2.4257" layer="21"/>
<rectangle x1="25.0825" y1="2.4003" x2="25.9461" y2="2.4257" layer="21"/>
<rectangle x1="26.5811" y1="2.4003" x2="27.7495" y2="2.4257" layer="21"/>
<rectangle x1="28.2067" y1="2.4003" x2="28.6385" y2="2.4257" layer="21"/>
<rectangle x1="29.2735" y1="2.4003" x2="29.7053" y2="2.4257" layer="21"/>
<rectangle x1="30.2387" y1="2.4003" x2="31.1023" y2="2.4257" layer="21"/>
<rectangle x1="31.1785" y1="2.4003" x2="31.6103" y2="2.4257" layer="21"/>
<rectangle x1="-1.9685" y1="2.4003" x2="1.8415" y2="2.4257" layer="21"/>
<rectangle x1="2.5781" y1="2.4257" x2="6.3627" y2="2.4511" layer="21"/>
<rectangle x1="9.6647" y1="2.4257" x2="10.1219" y2="2.4511" layer="21"/>
<rectangle x1="11.1633" y1="2.4257" x2="11.6205" y2="2.4511" layer="21"/>
<rectangle x1="11.9253" y1="2.4257" x2="12.3571" y2="2.4511" layer="21"/>
<rectangle x1="12.4841" y1="2.4257" x2="13.2715" y2="2.4511" layer="21"/>
<rectangle x1="13.9319" y1="2.4257" x2="15.0495" y2="2.4511" layer="21"/>
<rectangle x1="15.5321" y1="2.4257" x2="15.9639" y2="2.4511" layer="21"/>
<rectangle x1="16.0655" y1="2.4257" x2="16.8529" y2="2.4511" layer="21"/>
<rectangle x1="17.0307" y1="2.4257" x2="17.8435" y2="2.4511" layer="21"/>
<rectangle x1="18.3515" y1="2.4257" x2="18.7579" y2="2.4511" layer="21"/>
<rectangle x1="18.8595" y1="2.4257" x2="19.6977" y2="2.4511" layer="21"/>
<rectangle x1="20.4343" y1="2.4257" x2="21.5519" y2="2.4511" layer="21"/>
<rectangle x1="22.0345" y1="2.4257" x2="22.4917" y2="2.4511" layer="21"/>
<rectangle x1="22.8219" y1="2.4257" x2="23.2791" y2="2.4511" layer="21"/>
<rectangle x1="23.6093" y1="2.4257" x2="24.0411" y2="2.4511" layer="21"/>
<rectangle x1="24.1427" y1="2.4257" x2="24.9301" y2="2.4511" layer="21"/>
<rectangle x1="25.1079" y1="2.4257" x2="25.9207" y2="2.4511" layer="21"/>
<rectangle x1="26.6065" y1="2.4257" x2="27.7241" y2="2.4511" layer="21"/>
<rectangle x1="28.2067" y1="2.4257" x2="28.6385" y2="2.4511" layer="21"/>
<rectangle x1="29.2735" y1="2.4257" x2="29.7053" y2="2.4511" layer="21"/>
<rectangle x1="30.2641" y1="2.4257" x2="31.0769" y2="2.4511" layer="21"/>
<rectangle x1="31.1785" y1="2.4257" x2="31.6103" y2="2.4511" layer="21"/>
<rectangle x1="-1.9431" y1="2.4257" x2="1.8161" y2="2.4511" layer="21"/>
<rectangle x1="2.6289" y1="2.4511" x2="6.3373" y2="2.4765" layer="21"/>
<rectangle x1="9.6901" y1="2.4511" x2="10.1219" y2="2.4765" layer="21"/>
<rectangle x1="11.1379" y1="2.4511" x2="11.5951" y2="2.4765" layer="21"/>
<rectangle x1="11.9253" y1="2.4511" x2="12.3571" y2="2.4765" layer="21"/>
<rectangle x1="12.5095" y1="2.4511" x2="13.2461" y2="2.4765" layer="21"/>
<rectangle x1="13.9827" y1="2.4511" x2="15.0241" y2="2.4765" layer="21"/>
<rectangle x1="15.5321" y1="2.4511" x2="15.9639" y2="2.4765" layer="21"/>
<rectangle x1="16.0909" y1="2.4511" x2="16.8275" y2="2.4765" layer="21"/>
<rectangle x1="17.0815" y1="2.4511" x2="17.8181" y2="2.4765" layer="21"/>
<rectangle x1="18.3515" y1="2.4511" x2="18.7579" y2="2.4765" layer="21"/>
<rectangle x1="18.8849" y1="2.4511" x2="19.6723" y2="2.4765" layer="21"/>
<rectangle x1="20.4851" y1="2.4511" x2="21.5265" y2="2.4765" layer="21"/>
<rectangle x1="22.0345" y1="2.4511" x2="22.4917" y2="2.4765" layer="21"/>
<rectangle x1="22.8219" y1="2.4511" x2="23.2791" y2="2.4765" layer="21"/>
<rectangle x1="23.6093" y1="2.4511" x2="24.0411" y2="2.4765" layer="21"/>
<rectangle x1="24.1681" y1="2.4511" x2="24.9047" y2="2.4765" layer="21"/>
<rectangle x1="25.1587" y1="2.4511" x2="25.8953" y2="2.4765" layer="21"/>
<rectangle x1="26.6573" y1="2.4511" x2="27.6987" y2="2.4765" layer="21"/>
<rectangle x1="28.2067" y1="2.4511" x2="28.6385" y2="2.4765" layer="21"/>
<rectangle x1="29.2735" y1="2.4511" x2="29.7053" y2="2.4765" layer="21"/>
<rectangle x1="30.2895" y1="2.4511" x2="31.0515" y2="2.4765" layer="21"/>
<rectangle x1="31.1785" y1="2.4511" x2="31.6103" y2="2.4765" layer="21"/>
<rectangle x1="-1.8923" y1="2.4511" x2="1.7907" y2="2.4765" layer="21"/>
<rectangle x1="2.6543" y1="2.4765" x2="6.2865" y2="2.5019" layer="21"/>
<rectangle x1="9.6901" y1="2.4765" x2="10.1473" y2="2.5019" layer="21"/>
<rectangle x1="11.1379" y1="2.4765" x2="11.5951" y2="2.5019" layer="21"/>
<rectangle x1="11.9253" y1="2.4765" x2="12.3571" y2="2.5019" layer="21"/>
<rectangle x1="12.5349" y1="2.4765" x2="13.2207" y2="2.5019" layer="21"/>
<rectangle x1="14.0335" y1="2.4765" x2="14.9733" y2="2.5019" layer="21"/>
<rectangle x1="15.5321" y1="2.4765" x2="15.9639" y2="2.5019" layer="21"/>
<rectangle x1="16.1417" y1="2.4765" x2="16.7767" y2="2.5019" layer="21"/>
<rectangle x1="17.1069" y1="2.4765" x2="17.7927" y2="2.5019" layer="21"/>
<rectangle x1="18.3515" y1="2.4765" x2="18.7579" y2="2.5019" layer="21"/>
<rectangle x1="18.9103" y1="2.4765" x2="19.6215" y2="2.5019" layer="21"/>
<rectangle x1="20.5105" y1="2.4765" x2="21.4757" y2="2.5019" layer="21"/>
<rectangle x1="22.0345" y1="2.4765" x2="22.4917" y2="2.5019" layer="21"/>
<rectangle x1="22.8219" y1="2.4765" x2="23.2791" y2="2.5019" layer="21"/>
<rectangle x1="23.6093" y1="2.4765" x2="24.0411" y2="2.5019" layer="21"/>
<rectangle x1="24.2189" y1="2.4765" x2="24.8539" y2="2.5019" layer="21"/>
<rectangle x1="25.1841" y1="2.4765" x2="25.8699" y2="2.5019" layer="21"/>
<rectangle x1="26.6827" y1="2.4765" x2="27.6479" y2="2.5019" layer="21"/>
<rectangle x1="28.2067" y1="2.4765" x2="28.6385" y2="2.5019" layer="21"/>
<rectangle x1="29.2735" y1="2.4765" x2="29.7053" y2="2.5019" layer="21"/>
<rectangle x1="30.3403" y1="2.4765" x2="31.0261" y2="2.5019" layer="21"/>
<rectangle x1="31.1785" y1="2.4765" x2="31.6103" y2="2.5019" layer="21"/>
<rectangle x1="-1.8669" y1="2.4765" x2="1.7399" y2="2.5019" layer="21"/>
<rectangle x1="2.6797" y1="2.5019" x2="6.2611" y2="2.5273" layer="21"/>
<rectangle x1="9.6901" y1="2.5019" x2="10.1473" y2="2.5273" layer="21"/>
<rectangle x1="11.1125" y1="2.5019" x2="11.5951" y2="2.5273" layer="21"/>
<rectangle x1="11.9253" y1="2.5019" x2="12.3571" y2="2.5273" layer="21"/>
<rectangle x1="12.5857" y1="2.5019" x2="13.1699" y2="2.5273" layer="21"/>
<rectangle x1="14.0843" y1="2.5019" x2="14.9225" y2="2.5273" layer="21"/>
<rectangle x1="15.5321" y1="2.5019" x2="15.9639" y2="2.5273" layer="21"/>
<rectangle x1="16.1925" y1="2.5019" x2="16.7513" y2="2.5273" layer="21"/>
<rectangle x1="17.1577" y1="2.5019" x2="17.7419" y2="2.5273" layer="21"/>
<rectangle x1="18.3515" y1="2.5019" x2="18.7579" y2="2.5273" layer="21"/>
<rectangle x1="18.9611" y1="2.5019" x2="19.5707" y2="2.5273" layer="21"/>
<rectangle x1="20.5867" y1="2.5019" x2="21.4249" y2="2.5273" layer="21"/>
<rectangle x1="22.0345" y1="2.5019" x2="22.4917" y2="2.5273" layer="21"/>
<rectangle x1="22.8219" y1="2.5019" x2="23.2791" y2="2.5273" layer="21"/>
<rectangle x1="23.6093" y1="2.5019" x2="24.0411" y2="2.5273" layer="21"/>
<rectangle x1="24.2697" y1="2.5019" x2="24.8285" y2="2.5273" layer="21"/>
<rectangle x1="25.2349" y1="2.5019" x2="25.8191" y2="2.5273" layer="21"/>
<rectangle x1="26.7589" y1="2.5019" x2="27.5971" y2="2.5273" layer="21"/>
<rectangle x1="28.2067" y1="2.5019" x2="28.6385" y2="2.5273" layer="21"/>
<rectangle x1="29.2735" y1="2.5019" x2="29.7053" y2="2.5273" layer="21"/>
<rectangle x1="30.3657" y1="2.5019" x2="30.9753" y2="2.5273" layer="21"/>
<rectangle x1="31.1785" y1="2.5019" x2="31.6103" y2="2.5273" layer="21"/>
<rectangle x1="-1.8415" y1="2.5019" x2="1.7145" y2="2.5273" layer="21"/>
<rectangle x1="2.7305" y1="2.5273" x2="6.2357" y2="2.5527" layer="21"/>
<rectangle x1="9.7155" y1="2.5273" x2="10.1727" y2="2.5527" layer="21"/>
<rectangle x1="11.1125" y1="2.5273" x2="11.5951" y2="2.5527" layer="21"/>
<rectangle x1="11.9253" y1="2.5273" x2="12.3571" y2="2.5527" layer="21"/>
<rectangle x1="12.6365" y1="2.5273" x2="13.1191" y2="2.5527" layer="21"/>
<rectangle x1="14.1605" y1="2.5273" x2="14.8463" y2="2.5527" layer="21"/>
<rectangle x1="16.2433" y1="2.5273" x2="16.7005" y2="2.5527" layer="21"/>
<rectangle x1="17.2085" y1="2.5273" x2="17.6911" y2="2.5527" layer="21"/>
<rectangle x1="19.0119" y1="2.5273" x2="19.4945" y2="2.5527" layer="21"/>
<rectangle x1="20.6629" y1="2.5273" x2="21.3487" y2="2.5527" layer="21"/>
<rectangle x1="22.0345" y1="2.5273" x2="22.4917" y2="2.5527" layer="21"/>
<rectangle x1="24.3205" y1="2.5273" x2="24.7777" y2="2.5527" layer="21"/>
<rectangle x1="25.2857" y1="2.5273" x2="25.7683" y2="2.5527" layer="21"/>
<rectangle x1="26.8351" y1="2.5273" x2="27.5209" y2="2.5527" layer="21"/>
<rectangle x1="30.4419" y1="2.5273" x2="30.8991" y2="2.5527" layer="21"/>
<rectangle x1="31.1785" y1="2.5273" x2="31.6103" y2="2.5527" layer="21"/>
<rectangle x1="-1.7907" y1="2.5273" x2="1.6637" y2="2.5527" layer="21"/>
<rectangle x1="2.7559" y1="2.5527" x2="6.1849" y2="2.5781" layer="21"/>
<rectangle x1="9.7155" y1="2.5527" x2="10.1727" y2="2.5781" layer="21"/>
<rectangle x1="11.0871" y1="2.5527" x2="11.5697" y2="2.5781" layer="21"/>
<rectangle x1="11.9253" y1="2.5527" x2="12.3571" y2="2.5781" layer="21"/>
<rectangle x1="12.7127" y1="2.5527" x2="13.0175" y2="2.5781" layer="21"/>
<rectangle x1="14.2621" y1="2.5527" x2="14.7193" y2="2.5781" layer="21"/>
<rectangle x1="16.3195" y1="2.5527" x2="16.5989" y2="2.5781" layer="21"/>
<rectangle x1="17.2847" y1="2.5527" x2="17.5895" y2="2.5781" layer="21"/>
<rectangle x1="19.1135" y1="2.5527" x2="19.4183" y2="2.5781" layer="21"/>
<rectangle x1="20.7899" y1="2.5527" x2="21.2217" y2="2.5781" layer="21"/>
<rectangle x1="22.0345" y1="2.5527" x2="22.4917" y2="2.5781" layer="21"/>
<rectangle x1="24.3967" y1="2.5527" x2="24.6761" y2="2.5781" layer="21"/>
<rectangle x1="25.3619" y1="2.5527" x2="25.6667" y2="2.5781" layer="21"/>
<rectangle x1="26.9621" y1="2.5527" x2="27.3939" y2="2.5781" layer="21"/>
<rectangle x1="30.5435" y1="2.5527" x2="30.8229" y2="2.5781" layer="21"/>
<rectangle x1="31.1785" y1="2.5527" x2="31.6103" y2="2.5781" layer="21"/>
<rectangle x1="-1.7653" y1="2.5527" x2="1.6383" y2="2.5781" layer="21"/>
<rectangle x1="2.7813" y1="2.5781" x2="6.1595" y2="2.6035" layer="21"/>
<rectangle x1="9.7155" y1="2.5781" x2="10.1981" y2="2.6035" layer="21"/>
<rectangle x1="11.0871" y1="2.5781" x2="11.5697" y2="2.6035" layer="21"/>
<rectangle x1="11.9253" y1="2.5781" x2="12.3571" y2="2.6035" layer="21"/>
<rectangle x1="22.0345" y1="2.5781" x2="22.4917" y2="2.6035" layer="21"/>
<rectangle x1="31.1785" y1="2.5781" x2="31.6103" y2="2.6035" layer="21"/>
<rectangle x1="-1.7399" y1="2.5781" x2="1.6129" y2="2.6035" layer="21"/>
<rectangle x1="2.8321" y1="2.6035" x2="6.1087" y2="2.6289" layer="21"/>
<rectangle x1="9.7409" y1="2.6035" x2="10.2235" y2="2.6289" layer="21"/>
<rectangle x1="11.0617" y1="2.6035" x2="11.5697" y2="2.6289" layer="21"/>
<rectangle x1="11.9253" y1="2.6035" x2="12.3571" y2="2.6289" layer="21"/>
<rectangle x1="22.0345" y1="2.6035" x2="22.4917" y2="2.6289" layer="21"/>
<rectangle x1="31.1785" y1="2.6035" x2="31.6103" y2="2.6289" layer="21"/>
<rectangle x1="-1.6891" y1="2.6035" x2="1.5621" y2="2.6289" layer="21"/>
<rectangle x1="2.8829" y1="2.6289" x2="6.0833" y2="2.6543" layer="21"/>
<rectangle x1="9.7409" y1="2.6289" x2="10.2489" y2="2.6543" layer="21"/>
<rectangle x1="11.0363" y1="2.6289" x2="11.5697" y2="2.6543" layer="21"/>
<rectangle x1="11.9253" y1="2.6289" x2="12.3571" y2="2.6543" layer="21"/>
<rectangle x1="22.0345" y1="2.6289" x2="22.4917" y2="2.6543" layer="21"/>
<rectangle x1="31.1785" y1="2.6289" x2="31.6103" y2="2.6543" layer="21"/>
<rectangle x1="-1.6383" y1="2.6289" x2="1.5113" y2="2.6543" layer="21"/>
<rectangle x1="2.9083" y1="2.6543" x2="6.0325" y2="2.6797" layer="21"/>
<rectangle x1="9.7663" y1="2.6543" x2="10.2489" y2="2.6797" layer="21"/>
<rectangle x1="11.0109" y1="2.6543" x2="11.5443" y2="2.6797" layer="21"/>
<rectangle x1="11.9253" y1="2.6543" x2="12.3571" y2="2.6797" layer="21"/>
<rectangle x1="22.0345" y1="2.6543" x2="22.4917" y2="2.6797" layer="21"/>
<rectangle x1="31.1785" y1="2.6543" x2="31.6103" y2="2.6797" layer="21"/>
<rectangle x1="-1.6129" y1="2.6543" x2="1.4859" y2="2.6797" layer="21"/>
<rectangle x1="2.9591" y1="2.6797" x2="5.9817" y2="2.7051" layer="21"/>
<rectangle x1="9.7663" y1="2.6797" x2="10.2743" y2="2.7051" layer="21"/>
<rectangle x1="10.9855" y1="2.6797" x2="11.5443" y2="2.7051" layer="21"/>
<rectangle x1="11.9253" y1="2.6797" x2="12.3571" y2="2.7051" layer="21"/>
<rectangle x1="22.0345" y1="2.6797" x2="22.4917" y2="2.7051" layer="21"/>
<rectangle x1="31.1785" y1="2.6797" x2="31.6103" y2="2.7051" layer="21"/>
<rectangle x1="-1.5621" y1="2.6797" x2="1.4351" y2="2.7051" layer="21"/>
<rectangle x1="3.0099" y1="2.7051" x2="5.9563" y2="2.7305" layer="21"/>
<rectangle x1="9.7917" y1="2.7051" x2="10.3251" y2="2.7305" layer="21"/>
<rectangle x1="10.9601" y1="2.7051" x2="11.5189" y2="2.7305" layer="21"/>
<rectangle x1="11.9253" y1="2.7051" x2="12.3571" y2="2.7305" layer="21"/>
<rectangle x1="22.0345" y1="2.7051" x2="22.4917" y2="2.7305" layer="21"/>
<rectangle x1="31.1785" y1="2.7051" x2="31.6103" y2="2.7305" layer="21"/>
<rectangle x1="-1.5113" y1="2.7051" x2="1.3843" y2="2.7305" layer="21"/>
<rectangle x1="3.0353" y1="2.7305" x2="5.9055" y2="2.7559" layer="21"/>
<rectangle x1="9.7917" y1="2.7305" x2="10.3505" y2="2.7559" layer="21"/>
<rectangle x1="10.9347" y1="2.7305" x2="11.5189" y2="2.7559" layer="21"/>
<rectangle x1="11.9253" y1="2.7305" x2="12.3571" y2="2.7559" layer="21"/>
<rectangle x1="22.0345" y1="2.7305" x2="22.4917" y2="2.7559" layer="21"/>
<rectangle x1="31.1785" y1="2.7305" x2="31.6103" y2="2.7559" layer="21"/>
<rectangle x1="-1.4605" y1="2.7305" x2="1.3589" y2="2.7559" layer="21"/>
<rectangle x1="3.0861" y1="2.7559" x2="5.8547" y2="2.7813" layer="21"/>
<rectangle x1="9.8171" y1="2.7559" x2="10.4013" y2="2.7813" layer="21"/>
<rectangle x1="10.8839" y1="2.7559" x2="11.4935" y2="2.7813" layer="21"/>
<rectangle x1="11.9253" y1="2.7559" x2="12.3571" y2="2.7813" layer="21"/>
<rectangle x1="22.0345" y1="2.7559" x2="22.4917" y2="2.7813" layer="21"/>
<rectangle x1="31.1785" y1="2.7559" x2="31.6103" y2="2.7813" layer="21"/>
<rectangle x1="-1.4351" y1="2.7559" x2="1.3081" y2="2.7813" layer="21"/>
<rectangle x1="3.1369" y1="2.7813" x2="5.8039" y2="2.8067" layer="21"/>
<rectangle x1="9.8425" y1="2.7813" x2="10.4775" y2="2.8067" layer="21"/>
<rectangle x1="10.8077" y1="2.7813" x2="11.4935" y2="2.8067" layer="21"/>
<rectangle x1="11.9253" y1="2.7813" x2="12.3571" y2="2.8067" layer="21"/>
<rectangle x1="22.0345" y1="2.7813" x2="22.4917" y2="2.8067" layer="21"/>
<rectangle x1="22.8219" y1="2.7813" x2="23.2537" y2="2.8067" layer="21"/>
<rectangle x1="31.1785" y1="2.7813" x2="31.6103" y2="2.8067" layer="21"/>
<rectangle x1="-1.3843" y1="2.7813" x2="-1.0541" y2="2.8067" layer="21"/>
<rectangle x1="-1.0287" y1="2.7813" x2="1.2573" y2="2.8067" layer="21"/>
<rectangle x1="3.1877" y1="2.8067" x2="5.7531" y2="2.8321" layer="21"/>
<rectangle x1="9.8679" y1="2.8067" x2="11.4681" y2="2.8321" layer="21"/>
<rectangle x1="11.9253" y1="2.8067" x2="12.3571" y2="2.8321" layer="21"/>
<rectangle x1="22.0345" y1="2.8067" x2="22.4917" y2="2.8321" layer="21"/>
<rectangle x1="22.8219" y1="2.8067" x2="23.2791" y2="2.8321" layer="21"/>
<rectangle x1="31.1785" y1="2.8067" x2="31.6103" y2="2.8321" layer="21"/>
<rectangle x1="-1.3081" y1="2.8067" x2="1.1811" y2="2.8321" layer="21"/>
<rectangle x1="3.2639" y1="2.8321" x2="5.7023" y2="2.8575" layer="21"/>
<rectangle x1="9.8679" y1="2.8321" x2="11.4427" y2="2.8575" layer="21"/>
<rectangle x1="11.9253" y1="2.8321" x2="12.3571" y2="2.8575" layer="21"/>
<rectangle x1="22.0345" y1="2.8321" x2="22.4917" y2="2.8575" layer="21"/>
<rectangle x1="22.8219" y1="2.8321" x2="23.2791" y2="2.8575" layer="21"/>
<rectangle x1="31.1785" y1="2.8321" x2="31.6103" y2="2.8575" layer="21"/>
<rectangle x1="-1.2573" y1="2.8321" x2="1.1303" y2="2.8575" layer="21"/>
<rectangle x1="3.3147" y1="2.8575" x2="5.6261" y2="2.8829" layer="21"/>
<rectangle x1="9.8933" y1="2.8575" x2="11.4173" y2="2.8829" layer="21"/>
<rectangle x1="11.9253" y1="2.8575" x2="12.3571" y2="2.8829" layer="21"/>
<rectangle x1="22.0345" y1="2.8575" x2="22.4917" y2="2.8829" layer="21"/>
<rectangle x1="22.8219" y1="2.8575" x2="23.2791" y2="2.8829" layer="21"/>
<rectangle x1="31.1785" y1="2.8575" x2="31.6103" y2="2.8829" layer="21"/>
<rectangle x1="-1.2065" y1="2.8575" x2="1.0795" y2="2.8829" layer="21"/>
<rectangle x1="3.3909" y1="2.8829" x2="5.5753" y2="2.9083" layer="21"/>
<rectangle x1="9.9187" y1="2.8829" x2="11.4173" y2="2.9083" layer="21"/>
<rectangle x1="11.9253" y1="2.8829" x2="12.3571" y2="2.9083" layer="21"/>
<rectangle x1="22.0345" y1="2.8829" x2="22.4917" y2="2.9083" layer="21"/>
<rectangle x1="22.8219" y1="2.8829" x2="23.2791" y2="2.9083" layer="21"/>
<rectangle x1="31.1785" y1="2.8829" x2="31.6103" y2="2.9083" layer="21"/>
<rectangle x1="-1.1303" y1="2.8829" x2="1.0033" y2="2.9083" layer="21"/>
<rectangle x1="3.4417" y1="2.9083" x2="5.4991" y2="2.9337" layer="21"/>
<rectangle x1="9.9441" y1="2.9083" x2="11.3919" y2="2.9337" layer="21"/>
<rectangle x1="11.9253" y1="2.9083" x2="12.3571" y2="2.9337" layer="21"/>
<rectangle x1="22.0345" y1="2.9083" x2="22.4917" y2="2.9337" layer="21"/>
<rectangle x1="22.8219" y1="2.9083" x2="23.2791" y2="2.9337" layer="21"/>
<rectangle x1="31.1785" y1="2.9083" x2="31.6103" y2="2.9337" layer="21"/>
<rectangle x1="-1.0795" y1="2.9083" x2="0.9525" y2="2.9337" layer="21"/>
<rectangle x1="3.5179" y1="2.9337" x2="5.4229" y2="2.9591" layer="21"/>
<rectangle x1="9.9695" y1="2.9337" x2="11.3665" y2="2.9591" layer="21"/>
<rectangle x1="11.9253" y1="2.9337" x2="12.3571" y2="2.9591" layer="21"/>
<rectangle x1="22.0345" y1="2.9337" x2="22.4917" y2="2.9591" layer="21"/>
<rectangle x1="22.8219" y1="2.9337" x2="23.2791" y2="2.9591" layer="21"/>
<rectangle x1="31.1785" y1="2.9337" x2="31.6103" y2="2.9591" layer="21"/>
<rectangle x1="-1.0033" y1="2.9337" x2="0.8763" y2="2.9591" layer="21"/>
<rectangle x1="3.5941" y1="2.9591" x2="5.3467" y2="2.9845" layer="21"/>
<rectangle x1="9.9949" y1="2.9591" x2="11.3411" y2="2.9845" layer="21"/>
<rectangle x1="11.9253" y1="2.9591" x2="12.3571" y2="2.9845" layer="21"/>
<rectangle x1="22.0345" y1="2.9591" x2="22.4917" y2="2.9845" layer="21"/>
<rectangle x1="22.8219" y1="2.9591" x2="23.2791" y2="2.9845" layer="21"/>
<rectangle x1="31.1785" y1="2.9591" x2="31.6103" y2="2.9845" layer="21"/>
<rectangle x1="-0.9017" y1="2.9591" x2="0.7747" y2="2.9845" layer="21"/>
<rectangle x1="3.6957" y1="2.9845" x2="5.2451" y2="3.0099" layer="21"/>
<rectangle x1="10.0457" y1="2.9845" x2="11.2903" y2="3.0099" layer="21"/>
<rectangle x1="11.9253" y1="2.9845" x2="12.3571" y2="3.0099" layer="21"/>
<rectangle x1="22.0345" y1="2.9845" x2="22.4917" y2="3.0099" layer="21"/>
<rectangle x1="22.8219" y1="2.9845" x2="23.2791" y2="3.0099" layer="21"/>
<rectangle x1="31.1785" y1="2.9845" x2="31.6103" y2="3.0099" layer="21"/>
<rectangle x1="-0.8255" y1="2.9845" x2="0.6985" y2="3.0099" layer="21"/>
<rectangle x1="3.7973" y1="3.0099" x2="5.1435" y2="3.0353" layer="21"/>
<rectangle x1="10.0711" y1="3.0099" x2="11.2649" y2="3.0353" layer="21"/>
<rectangle x1="11.9253" y1="3.0099" x2="12.3571" y2="3.0353" layer="21"/>
<rectangle x1="22.0345" y1="3.0099" x2="22.4917" y2="3.0353" layer="21"/>
<rectangle x1="22.8219" y1="3.0099" x2="23.2791" y2="3.0353" layer="21"/>
<rectangle x1="31.1785" y1="3.0099" x2="31.6103" y2="3.0353" layer="21"/>
<rectangle x1="-0.7239" y1="3.0099" x2="0.5969" y2="3.0353" layer="21"/>
<rectangle x1="3.9243" y1="3.0353" x2="5.0419" y2="3.0607" layer="21"/>
<rectangle x1="10.1219" y1="3.0353" x2="11.2395" y2="3.0607" layer="21"/>
<rectangle x1="11.9253" y1="3.0353" x2="12.3571" y2="3.0607" layer="21"/>
<rectangle x1="22.0345" y1="3.0353" x2="22.4917" y2="3.0607" layer="21"/>
<rectangle x1="22.8219" y1="3.0353" x2="23.2791" y2="3.0607" layer="21"/>
<rectangle x1="31.1785" y1="3.0353" x2="31.6103" y2="3.0607" layer="21"/>
<rectangle x1="-0.5969" y1="3.0353" x2="0.4699" y2="3.0607" layer="21"/>
<rectangle x1="4.0767" y1="3.0607" x2="4.8641" y2="3.0861" layer="21"/>
<rectangle x1="10.1473" y1="3.0607" x2="11.1887" y2="3.0861" layer="21"/>
<rectangle x1="11.9253" y1="3.0607" x2="12.3571" y2="3.0861" layer="21"/>
<rectangle x1="22.0345" y1="3.0607" x2="22.4917" y2="3.0861" layer="21"/>
<rectangle x1="22.8219" y1="3.0607" x2="23.2791" y2="3.0861" layer="21"/>
<rectangle x1="31.1785" y1="3.0607" x2="31.6103" y2="3.0861" layer="21"/>
<rectangle x1="-0.4191" y1="3.0607" x2="0.2921" y2="3.0861" layer="21"/>
<rectangle x1="4.3815" y1="3.0861" x2="4.5847" y2="3.1115" layer="21"/>
<rectangle x1="10.1981" y1="3.0861" x2="11.1379" y2="3.1115" layer="21"/>
<rectangle x1="11.9253" y1="3.0861" x2="12.3571" y2="3.1115" layer="21"/>
<rectangle x1="22.0345" y1="3.0861" x2="22.4917" y2="3.1115" layer="21"/>
<rectangle x1="22.8219" y1="3.0861" x2="23.2791" y2="3.1115" layer="21"/>
<rectangle x1="31.1785" y1="3.0861" x2="31.6103" y2="3.1115" layer="21"/>
<rectangle x1="10.2743" y1="3.1115" x2="11.0871" y2="3.1369" layer="21"/>
<rectangle x1="11.9253" y1="3.1115" x2="12.3571" y2="3.1369" layer="21"/>
<rectangle x1="22.0345" y1="3.1115" x2="22.4917" y2="3.1369" layer="21"/>
<rectangle x1="22.8219" y1="3.1115" x2="23.2791" y2="3.1369" layer="21"/>
<rectangle x1="31.1785" y1="3.1115" x2="31.6103" y2="3.1369" layer="21"/>
<rectangle x1="10.3505" y1="3.1369" x2="11.0109" y2="3.1623" layer="21"/>
<rectangle x1="11.9253" y1="3.1369" x2="12.3571" y2="3.1623" layer="21"/>
<rectangle x1="22.0345" y1="3.1369" x2="22.4663" y2="3.1623" layer="21"/>
<rectangle x1="22.8219" y1="3.1369" x2="23.2537" y2="3.1623" layer="21"/>
<rectangle x1="31.1785" y1="3.1369" x2="31.6103" y2="3.1623" layer="21"/>
<rectangle x1="10.4521" y1="3.1623" x2="10.9093" y2="3.1877" layer="21"/>
</package>
</packages>
</library>
<library name="My_library 0v2">
<packages>
<package name="SOT23-5">
<wire x1="1.4224" y1="0.8104" x2="1.4224" y2="-0.8104" width="0.2032" layer="21"/>
<wire x1="-1.4224" y1="-0.8104" x2="-1.4224" y2="0.8104" width="0.2032" layer="21"/>
<wire x1="-1.3276" y1="-0.8104" x2="-1.4224" y2="-0.8104" width="0.2032" layer="21"/>
<wire x1="1.4224" y1="-0.8104" x2="1.3276" y2="-0.8104" width="0.2032" layer="21"/>
<wire x1="1.3276" y1="0.8104" x2="1.4224" y2="0.8104" width="0.2032" layer="21"/>
<wire x1="-1.4224" y1="0.8104" x2="-1.3276" y2="0.8104" width="0.2032" layer="21"/>
<wire x1="0.5" y1="-0.5" x2="-0.5" y2="-0.5" width="0.2032" layer="21"/>
<wire x1="-0.5" y1="-0.5" x2="-0.5" y2="-0.79" width="0.2032" layer="21"/>
<wire x1="0.5" y1="-0.5" x2="0.5" y2="-0.8" width="0.2032" layer="21"/>
<smd name="1" x="-0.95" y="-1.3001" dx="0.55" dy="1.2" layer="1"/>
<smd name="2" x="0" y="-1.3001" dx="0.55" dy="1.2" layer="1"/>
<smd name="3" x="0.95" y="-1.3001" dx="0.55" dy="1.2" layer="1"/>
<smd name="4" x="0.95" y="1.3001" dx="0.55" dy="1.2" layer="1"/>
<smd name="5" x="-0.95" y="1.3001" dx="0.55" dy="1.2" layer="1"/>
<text x="-0.8255" y="2.159" size="0.4064" layer="25">&gt;NAME</text>
<text x="-0.9525" y="-0.1905" size="0.4064" layer="27">&gt;VALUE</text>
</package>
</packages>
</library>
<library name="adafruit">
<packages>
<package name="LED3MM">
<description>&lt;B&gt;LED&lt;/B&gt;&lt;p&gt;
3 mm, round</description>
<wire x1="1.5748" y1="-1.27" x2="1.5748" y2="1.27" width="0.254" layer="51"/>
<wire x1="-1.524" y1="0" x2="-1.1708" y2="0.9756" width="0.1524" layer="51" curve="-39.80361" cap="flat"/>
<wire x1="-1.524" y1="0" x2="-1.1391" y2="-1.0125" width="0.1524" layer="51" curve="41.633208" cap="flat"/>
<wire x1="1.1571" y1="0.9918" x2="1.524" y2="0" width="0.1524" layer="51" curve="-40.601165" cap="flat"/>
<wire x1="1.1708" y1="-0.9756" x2="1.524" y2="0" width="0.1524" layer="51" curve="39.80361" cap="flat"/>
<wire x1="0" y1="1.524" x2="1.2401" y2="0.8858" width="0.1524" layer="21" curve="-54.461337" cap="flat"/>
<wire x1="-1.2192" y1="0.9144" x2="0" y2="1.524" width="0.1524" layer="21" curve="-53.130102" cap="flat"/>
<wire x1="0" y1="-1.524" x2="1.203" y2="-0.9356" width="0.1524" layer="21" curve="52.126876" cap="flat"/>
<wire x1="-1.203" y1="-0.9356" x2="0" y2="-1.524" width="0.1524" layer="21" curve="52.126876" cap="flat"/>
<wire x1="-0.635" y1="0" x2="0" y2="0.635" width="0.1524" layer="51" curve="-90" cap="flat"/>
<wire x1="-1.016" y1="0" x2="0" y2="1.016" width="0.1524" layer="51" curve="-90" cap="flat"/>
<wire x1="0" y1="-0.635" x2="0.635" y2="0" width="0.1524" layer="51" curve="90" cap="flat"/>
<wire x1="0" y1="-1.016" x2="1.016" y2="0" width="0.1524" layer="51" curve="90" cap="flat"/>
<wire x1="0" y1="2.032" x2="1.561" y2="1.3009" width="0.254" layer="21" curve="-50.193108" cap="flat"/>
<wire x1="-1.7929" y1="0.9562" x2="0" y2="2.032" width="0.254" layer="21" curve="-61.926949" cap="flat"/>
<wire x1="0" y1="-2.032" x2="1.5512" y2="-1.3126" width="0.254" layer="21" curve="49.763022" cap="flat"/>
<wire x1="-1.7643" y1="-1.0082" x2="0" y2="-2.032" width="0.254" layer="21" curve="60.255215" cap="flat"/>
<wire x1="-2.032" y1="0" x2="-1.7891" y2="0.9634" width="0.254" layer="51" curve="-28.301701" cap="flat"/>
<wire x1="-2.032" y1="0" x2="-1.7306" y2="-1.065" width="0.254" layer="51" curve="31.60822" cap="flat"/>
<wire x1="-2.5908" y1="1.7272" x2="-1.8542" y2="1.7272" width="0.127" layer="21"/>
<wire x1="-2.2352" y1="1.3208" x2="-2.2352" y2="2.1082" width="0.127" layer="21"/>
<pad name="A" x="-1.27" y="0" drill="0.8128" diameter="1.6764" shape="octagon"/>
<pad name="K" x="1.27" y="0" drill="0.8128" diameter="1.6764" shape="octagon"/>
<text x="1.905" y="0.381" size="1.27" layer="25" ratio="10">&gt;NAME</text>
<text x="1.905" y="-1.651" size="1.27" layer="27" ratio="10">&gt;VALUE</text>
</package>
</packages>
</library>
<library name="con-amp" urn="urn:adsk.eagle:library:127">
<description>&lt;b&gt;AMP Connectors&lt;/b&gt;&lt;p&gt;
RJ45 Jack connectors&lt;br&gt;
 Based on the previous libraris:
 &lt;ul&gt;
 &lt;li&gt;amp.lbr
 &lt;li&gt;amp-j.lbr
 &lt;li&gt;amp-mta.lbr
 &lt;li&gt;amp-nlok.lbr
 &lt;li&gt;amp-sim.lbr
 &lt;li&gt;amp-micro-match.lbr
 &lt;/ul&gt;
 Sources :
 &lt;ul&gt;
 &lt;li&gt;Catalog 82066 Revised 11-95 
 &lt;li&gt;Product Guide 296785 Rev. 8-99
 &lt;li&gt;Product Guide CD-ROM 1999
 &lt;li&gt;www.amp.com
 &lt;/ul&gt;
 &lt;author&gt;Created by librarian@cadsoft.de&lt;/author&gt;</description>
<packages>
<package name="215878-2" urn="urn:adsk.eagle:footprint:8080169/1" library_version="4">
<description>&lt;b&gt;Modular Jack&lt;/b&gt;&lt;p&gt;Keyed</description>
<wire x1="7.578" y1="10.028" x2="7.578" y2="-7.633" width="0.2032" layer="21"/>
<wire x1="-7.578" y1="-7.633" x2="-7.578" y2="10.028" width="0.2032" layer="21"/>
<wire x1="7.493" y1="-7.747" x2="-7.493" y2="-7.747" width="0.2032" layer="21"/>
<wire x1="-4.699" y1="9.525" x2="-4.699" y2="7.874" width="0.2032" layer="21"/>
<wire x1="-4.699" y1="7.874" x2="-4.699" y2="7.366" width="0.2032" layer="21"/>
<wire x1="-4.699" y1="7.366" x2="-4.699" y2="5.334" width="0.2032" layer="51"/>
<wire x1="-4.699" y1="5.334" x2="-4.699" y2="4.064" width="0.2032" layer="21"/>
<wire x1="-4.699" y1="4.064" x2="4.699" y2="4.064" width="0.2032" layer="21"/>
<wire x1="-4.699" y1="9.53" x2="-6.096" y2="9.525" width="0.2032" layer="21"/>
<wire x1="-6.096" y1="9.525" x2="-6.096" y2="10.038" width="0.2032" layer="21"/>
<wire x1="-6.096" y1="10.038" x2="-7.578" y2="10.038" width="0.2032" layer="21"/>
<wire x1="6.096" y1="10.0279" x2="7.578" y2="10.028" width="0.2032" layer="21"/>
<wire x1="6.096" y1="9.525" x2="6.096" y2="10.0279" width="0.2032" layer="21"/>
<wire x1="6.096" y1="10.0279" x2="6.096" y2="10.0381" width="0.2032" layer="21"/>
<wire x1="4.699" y1="9.52" x2="6.096" y2="9.525" width="0.2032" layer="51"/>
<wire x1="4.699" y1="7.874" x2="4.699" y2="4.064" width="0.2032" layer="21"/>
<wire x1="4.699" y1="9.52" x2="4.699" y2="7.874" width="0.2032" layer="51"/>
<wire x1="-4.699" y1="7.874" x2="4.699" y2="7.874" width="0.2032" layer="21"/>
<pad name="4" x="-0.635" y="8.89" drill="0.889"/>
<pad name="3" x="-1.905" y="6.35" drill="0.889"/>
<pad name="2" x="-3.175" y="8.89" drill="0.889"/>
<pad name="1" x="-4.445" y="6.35" drill="0.889"/>
<pad name="5" x="0.635" y="6.35" drill="0.889"/>
<pad name="6" x="1.905" y="8.89" drill="0.889"/>
<pad name="7" x="3.175" y="6.35" drill="0.889"/>
<pad name="8" x="4.445" y="8.89" drill="0.889"/>
<text x="-8.382" y="-4.191" size="1.778" layer="25" rot="R90">&gt;NAME</text>
<text x="9.652" y="-4.826" size="1.778" layer="27" rot="R90">&gt;VALUE</text>
<rectangle x1="4.445" y1="-7.747" x2="6.35" y2="-6.477" layer="21"/>
<hole x="-5.715" y="0" drill="3.2512"/>
<hole x="5.715" y="0" drill="3.2512"/>
</package>
</packages>
<packages3d>
<package3d name="215878-2" urn="urn:adsk.eagle:package:8081438/1" type="box" library_version="4">
<description>&lt;b&gt;Modular Jack&lt;/b&gt;&lt;p&gt;Keyed</description>
<packageinstances>
<packageinstance name="215878-2"/>
</packageinstances>
</package3d>
</packages3d>
</library>
<library name="con-molex" urn="urn:adsk.eagle:library:165">
<description>&lt;b&gt;Molex Connectors&lt;/b&gt;&lt;p&gt;
&lt;author&gt;Created by librarian@cadsoft.de&lt;/author&gt;</description>
<packages>
<package name="22-23-2021" urn="urn:adsk.eagle:footprint:8078259/1" library_version="5">
<description>&lt;b&gt;KK® 254 Solid Header, Vertical, with Friction Lock, 2 Circuits, Tin (Sn) Plating&lt;/b&gt;&lt;p&gt;&lt;a href =http://www.molex.com/pdm_docs/sd/022232021_sd.pdf&gt;Datasheet &lt;/a&gt;</description>
<wire x1="-2.54" y1="3.175" x2="2.54" y2="3.175" width="0.254" layer="21"/>
<wire x1="2.54" y1="3.175" x2="2.54" y2="1.27" width="0.254" layer="21"/>
<wire x1="2.54" y1="1.27" x2="2.54" y2="-3.175" width="0.254" layer="21"/>
<wire x1="2.54" y1="-3.175" x2="-2.54" y2="-3.175" width="0.254" layer="21"/>
<wire x1="-2.54" y1="-3.175" x2="-2.54" y2="1.27" width="0.254" layer="21"/>
<wire x1="-2.54" y1="1.27" x2="-2.54" y2="3.175" width="0.254" layer="21"/>
<wire x1="-2.54" y1="1.27" x2="2.54" y2="1.27" width="0.254" layer="21"/>
<pad name="1" x="-1.27" y="0" drill="1" shape="long" rot="R90"/>
<pad name="2" x="1.27" y="0" drill="1" shape="long" rot="R90"/>
<text x="-2.54" y="3.81" size="1.016" layer="25" ratio="10">&gt;NAME</text>
<text x="-2.54" y="-5.08" size="1.016" layer="27" ratio="10">&gt;VALUE</text>
</package>
<package name="22-23-2061" urn="urn:adsk.eagle:footprint:8078263/1" library_version="5">
<description>&lt;b&gt;KK® 254 Solid Header, Vertical, with Friction Lock, 6 Circuits, Tin (Sn) Plating&lt;/b&gt;&lt;p&gt;&lt;a href =http://www.molex.com/pdm_docs/sd/022232061_sd.pdf&gt;Datasheet &lt;/a&gt;</description>
<wire x1="-7.62" y1="3.175" x2="7.62" y2="3.175" width="0.254" layer="21"/>
<wire x1="7.62" y1="3.175" x2="7.62" y2="1.27" width="0.254" layer="21"/>
<wire x1="7.62" y1="1.27" x2="7.62" y2="-3.175" width="0.254" layer="21"/>
<wire x1="7.62" y1="-3.175" x2="-7.62" y2="-3.175" width="0.254" layer="21"/>
<wire x1="-7.62" y1="-3.175" x2="-7.62" y2="1.27" width="0.254" layer="21"/>
<wire x1="-7.62" y1="1.27" x2="-7.62" y2="3.175" width="0.254" layer="21"/>
<wire x1="-7.62" y1="1.27" x2="7.62" y2="1.27" width="0.254" layer="21"/>
<pad name="1" x="-6.35" y="0" drill="1" shape="long" rot="R90"/>
<pad name="2" x="-3.81" y="0" drill="1" shape="long" rot="R90"/>
<pad name="3" x="-1.27" y="0" drill="1" shape="long" rot="R90"/>
<pad name="4" x="1.27" y="0" drill="1" shape="long" rot="R90"/>
<pad name="5" x="3.81" y="0" drill="1" shape="long" rot="R90"/>
<pad name="6" x="6.35" y="0" drill="1" shape="long" rot="R90"/>
<text x="-7.62" y="3.81" size="1.016" layer="25" ratio="10">&gt;NAME</text>
<text x="-7.62" y="-5.08" size="1.016" layer="27" ratio="10">&gt;VALUE</text>
</package>
</packages>
<packages3d>
<package3d name="22-23-2021" urn="urn:adsk.eagle:package:8078633/1" type="box" library_version="5">
<description>&lt;b&gt;KK® 254 Solid Header, Vertical, with Friction Lock, 2 Circuits, Tin (Sn) Plating&lt;/b&gt;&lt;p&gt;&lt;a href =http://www.molex.com/pdm_docs/sd/022232021_sd.pdf&gt;Datasheet &lt;/a&gt;</description>
<packageinstances>
<packageinstance name="22-23-2021"/>
</packageinstances>
</package3d>
<package3d name="22-23-2061" urn="urn:adsk.eagle:package:8078637/1" type="box" library_version="5">
<description>&lt;b&gt;KK® 254 Solid Header, Vertical, with Friction Lock, 6 Circuits, Tin (Sn) Plating&lt;/b&gt;&lt;p&gt;&lt;a href =http://www.molex.com/pdm_docs/sd/022232061_sd.pdf&gt;Datasheet &lt;/a&gt;</description>
<packageinstances>
<packageinstance name="22-23-2061"/>
</packageinstances>
</package3d>
</packages3d>
</library>
<library name="MOSFET">
<packages>
<package name="SOT323">
<description>SOT - 323</description>
<wire x1="1.4224" y1="0.6604" x2="1.4224" y2="-0.6604" width="0.1524" layer="51"/>
<wire x1="1.4224" y1="-0.6604" x2="-1.4224" y2="-0.6604" width="0.1524" layer="51"/>
<wire x1="-1.4224" y1="-0.6604" x2="-1.4224" y2="0.6604" width="0.1524" layer="51"/>
<wire x1="-1.4224" y1="0.6604" x2="1.4224" y2="0.6604" width="0.1524" layer="51"/>
<wire x1="-0.8" y1="0.7" x2="-1.4" y2="0.7" width="0.2032" layer="21"/>
<wire x1="-1.4" y1="0.7" x2="-1.4" y2="-0.1" width="0.2032" layer="21"/>
<wire x1="0.8" y1="0.7" x2="1.4" y2="0.7" width="0.2032" layer="21"/>
<wire x1="1.4" y1="0.7" x2="1.4" y2="-0.1" width="0.2032" layer="21"/>
<smd name="3" x="0" y="0.95" dx="0.7" dy="0.9" layer="1"/>
<smd name="1" x="0.65" y="-0.95" dx="0.7" dy="0.9" layer="1"/>
<smd name="2" x="-0.65" y="-0.95" dx="0.7" dy="0.9" layer="1"/>
<text x="-0.8255" y="1.778" size="0.4064" layer="25">&gt;NAME</text>
<text x="-1.016" y="-0.1905" size="0.4064" layer="27">&gt;VALUE</text>
</package>
</packages>
</library>
<library name="transistor-npn">
<packages>
<package name="SOT323-BEC">
<description>SOT323 Philips</description>
<wire x1="0.9224" y1="0.4604" x2="0.9224" y2="-0.4604" width="0.127" layer="51"/>
<wire x1="0.9224" y1="-0.4604" x2="-0.9224" y2="-0.4604" width="0.127" layer="51"/>
<wire x1="-0.9224" y1="-0.4604" x2="-0.9224" y2="0.4604" width="0.127" layer="51"/>
<wire x1="-0.9224" y1="0.4604" x2="0.9224" y2="0.4604" width="0.127" layer="51"/>
<smd name="C" x="0" y="0.9" dx="0.6" dy="1" layer="1"/>
<smd name="B" x="-0.65" y="-0.9" dx="0.6" dy="1" layer="1"/>
<smd name="E" x="0.65" y="-0.9" dx="0.6" dy="1" layer="1"/>
<text x="-1.905" y="1.505" size="1.27" layer="25">&gt;NAME</text>
<text x="-1.905" y="-2.775" size="1.27" layer="27">&gt;VALUE</text>
<rectangle x1="-0.8" y1="-1.1" x2="-0.5" y2="-0.5" layer="51"/>
<rectangle x1="0.5" y1="-1.1" x2="0.8" y2="-0.5" layer="51"/>
<rectangle x1="-0.15" y1="0.5" x2="0.15" y2="1.1" layer="51"/>
</package>
</packages>
</library>
<library name="CNP-ics 1">
<packages>
<package name="SOT23-5">
<wire x1="1.4224" y1="0.8104" x2="1.4224" y2="-0.8104" width="0.2032" layer="21"/>
<wire x1="-1.4224" y1="-0.8104" x2="-1.4224" y2="0.8104" width="0.2032" layer="21"/>
<wire x1="-1.3276" y1="-0.8104" x2="-1.4224" y2="-0.8104" width="0.2032" layer="21"/>
<wire x1="1.4224" y1="-0.8104" x2="1.3276" y2="-0.8104" width="0.2032" layer="21"/>
<wire x1="1.3276" y1="0.8104" x2="1.4224" y2="0.8104" width="0.2032" layer="21"/>
<wire x1="-1.4224" y1="0.8104" x2="-1.3276" y2="0.8104" width="0.2032" layer="21"/>
<wire x1="0.5" y1="-0.5" x2="-0.5" y2="-0.5" width="0.2032" layer="21"/>
<wire x1="-0.5" y1="-0.5" x2="-0.5" y2="-0.79" width="0.2032" layer="21"/>
<wire x1="0.5" y1="-0.5" x2="0.5" y2="-0.8" width="0.2032" layer="21"/>
<smd name="1" x="-0.95" y="-1.3001" dx="0.55" dy="1.2" layer="1"/>
<smd name="2" x="0" y="-1.3001" dx="0.55" dy="1.2" layer="1"/>
<smd name="3" x="0.95" y="-1.3001" dx="0.55" dy="1.2" layer="1"/>
<smd name="4" x="0.95" y="1.3001" dx="0.55" dy="1.2" layer="1"/>
<smd name="5" x="-0.95" y="1.3001" dx="0.55" dy="1.2" layer="1"/>
<text x="-0.8255" y="2.159" size="0.4064" layer="25">&gt;NAME</text>
<text x="-0.9525" y="-0.1905" size="0.4064" layer="27">&gt;VALUE</text>
</package>
</packages>
</library>
<library name="testpad">
<description>&lt;b&gt;Test Pins/Pads&lt;/b&gt;&lt;p&gt;
Cream on SMD OFF.&lt;br&gt;
new: Attribute TP_SIGNAL_NAME&lt;br&gt;
&lt;author&gt;Created by librarian@cadsoft.de&lt;/author&gt;</description>
<packages>
<package name="TP08SQ">
<description>&lt;b&gt;TEST PAD&lt;/b&gt;</description>
<smd name="TP" x="0" y="0" dx="0.8" dy="0.8" layer="1" cream="no"/>
<text x="-0.3" y="0.4001" size="1.27" layer="25">&gt;NAME</text>
<text x="-0.381" y="-0.508" size="0.0254" layer="27">&gt;VALUE</text>
<text x="0" y="-1.905" size="1" layer="37">&gt;TP_SIGNAL_NAME</text>
</package>
</packages>
</library>
<library name="analog-devices" urn="urn:adsk.eagle:library:102">
<description>&lt;b&gt;Analog Devices Components&lt;/b&gt;&lt;p&gt;
&lt;author&gt;Created by librarian@cadsoft.de&lt;/author&gt;</description>
<packages>
<package name="SO8" urn="urn:adsk.eagle:footprint:30958/1" library_version="6">
<description>&lt;b&gt;SMALL OUTLINE INTEGRATED CIRCUIT&lt;/b&gt; SOP-8L&lt;p&gt;
Source: http://www.diodes.com/datasheets/ds31262.pdf</description>
<wire x1="2.4" y1="1.9" x2="2.4" y2="-1.4" width="0.2032" layer="51"/>
<wire x1="2.4" y1="-1.4" x2="2.4" y2="-1.9" width="0.2032" layer="51"/>
<wire x1="2.4" y1="-1.9" x2="-2.4" y2="-1.9" width="0.2032" layer="51"/>
<wire x1="-2.4" y1="-1.9" x2="-2.4" y2="-1.4" width="0.2032" layer="51"/>
<wire x1="-2.4" y1="-1.4" x2="-2.4" y2="1.9" width="0.2032" layer="51"/>
<wire x1="-2.4" y1="1.9" x2="2.4" y2="1.9" width="0.2032" layer="51"/>
<wire x1="2.4" y1="-1.4" x2="-2.4" y2="-1.4" width="0.2032" layer="51"/>
<smd name="2" x="-0.635" y="-2.6" dx="0.6" dy="2.2" layer="1"/>
<smd name="7" x="-0.635" y="2.6" dx="0.6" dy="2.2" layer="1"/>
<smd name="1" x="-1.905" y="-2.6" dx="0.6" dy="2.2" layer="1"/>
<smd name="3" x="0.635" y="-2.6" dx="0.6" dy="2.2" layer="1"/>
<smd name="4" x="1.905" y="-2.6" dx="0.6" dy="2.2" layer="1"/>
<smd name="8" x="-1.905" y="2.6" dx="0.6" dy="2.2" layer="1"/>
<smd name="6" x="0.635" y="2.6" dx="0.6" dy="2.2" layer="1"/>
<smd name="5" x="1.905" y="2.6" dx="0.6" dy="2.2" layer="1"/>
<text x="-3.175" y="-1.905" size="1.27" layer="25" rot="R90">&gt;NAME</text>
<text x="4.445" y="-1.905" size="1.27" layer="27" rot="R90">&gt;VALUE</text>
<rectangle x1="-2.1501" y1="-3.1001" x2="-1.6599" y2="-2" layer="51"/>
<rectangle x1="-0.8801" y1="-3.1001" x2="-0.3899" y2="-2" layer="51"/>
<rectangle x1="0.3899" y1="-3.1001" x2="0.8801" y2="-2" layer="51"/>
<rectangle x1="1.6599" y1="-3.1001" x2="2.1501" y2="-2" layer="51"/>
<rectangle x1="1.6599" y1="2" x2="2.1501" y2="3.1001" layer="51"/>
<rectangle x1="0.3899" y1="2" x2="0.8801" y2="3.1001" layer="51"/>
<rectangle x1="-0.8801" y1="2" x2="-0.3899" y2="3.1001" layer="51"/>
<rectangle x1="-2.1501" y1="2" x2="-1.6599" y2="3.1001" layer="51"/>
</package>
</packages>
<packages3d>
<package3d name="SO8" urn="urn:adsk.eagle:package:30987/2" type="model" library_version="6">
<description>SMALL OUTLINE INTEGRATED CIRCUIT SOP-8L
Source: http://www.diodes.com/datasheets/ds31262.pdf</description>
<packageinstances>
<packageinstance name="SO8"/>
</packageinstances>
</package3d>
</packages3d>
</library>
</libraries>
<attributes>
</attributes>
<variantdefs>
</variantdefs>
<classes>
<class number="0" name="default" width="0" drill="0">
</class>
</classes>
<designrules name="eC_2Layer_PClass6_BaseCopperO18_eCDefault *">
<description language="de">

&lt;p&gt;
&lt;b&gt;Eurocircuits-EAGLE design rules&lt;/b&gt;&lt;br&gt;
&lt;br&gt;
Setup for &lt;b&gt;2-layer PatternClass6 BaseCopperO18 eCDefault&lt;/b&gt;
&lt;p&gt;
 The option &lt;b&gt;Sizes-Minimum Drill&lt;/b&gt; is set to 0.35mm. This minimum drill endsize can be set lower if needed. Values below 0.25mm will result in a higher DrillClassification. For details see the Eurocircuits Classification overview.
&lt;p&gt;
&lt;u&gt;Extra Notes:&lt;/u&gt;&lt;br&gt;
- The option &lt;b&gt;Distance-Copper/Dimension&lt;/b&gt; is set to 0.25mm, the default for boards with a routed boardoutline. If you require Vcut on your board this parameter should be set to 0.45mm.&lt;br&gt;
- The option &lt;b&gt;Supply-Generate thermals for vias&lt;/b&gt; is on by default but may be changed if required.&lt;br&gt;
- The option &lt;b&gt;Mask-Stop&lt;/b&gt; is set to 0mm oversize which is the preffered value.&lt;br&gt;
- The option &lt;b&gt;Mask-Cream&lt;/b&gt; is set to 0mm oversize by default, but may be changed if required&lt;br&gt;
- The option &lt;b&gt;Mask-Limit&lt;/b&gt; is set to 0.45mm, resulting in covered or tented via holes for vias of 0.45mm and smaller. The option may be changed if required.&lt;br&gt;
- The options &lt;b&gt;Shapes&lt;/b&gt; and &lt;b&gt;Misc&lt;/b&gt; are not relevant. Values for &lt;b&gt;Shapes-Smds-Roundness&lt;/b&gt; are not critical and can be set as you require.
&lt;p&gt;
&lt;p&gt;
You can set higher minimum values if you wish, setting lower minimum values is &lt;u&gt;not advisable&lt;/u&gt;.&lt;br&gt;
If you need lower minimum values, please use a different Eurocircuits-EAGLE design rule file. For details see the Eurocircuits-EAGLE dru overview table.
&lt;p&gt;
Your Eurocircuits Team
</description>
<description language="en">

&lt;p&gt;
&lt;b&gt;Eurocircuits-EAGLE design rules&lt;/b&gt;&lt;br&gt;
&lt;br&gt;
Setup for &lt;b&gt;2-layer PatternClass6 BaseCopperO18 eCDefault&lt;/b&gt;
&lt;p&gt;
 The option &lt;b&gt;Sizes-Minimum Drill&lt;/b&gt; is set to 0.35mm. This minimum drill endsize can be set lower if needed. Values below 0.25mm will result in a higher DrillClassification. For details see the Eurocircuits Classification overview.
&lt;p&gt;
&lt;u&gt;Extra Notes:&lt;/u&gt;&lt;br&gt;
- The option &lt;b&gt;Distance-Copper/Dimension&lt;/b&gt; is set to 0.25mm, the default for boards with a routed boardoutline. If you require Vcut on your board this parameter should be set to 0.45mm.&lt;br&gt;
- The option &lt;b&gt;Supply-Generate thermals for vias&lt;/b&gt; is on by default but may be changed if required.&lt;br&gt;
- The option &lt;b&gt;Mask-Stop&lt;/b&gt; is set to 0mm oversize which is the preffered value.&lt;br&gt;
- The option &lt;b&gt;Mask-Cream&lt;/b&gt; is set to 0mm oversize by default, but may be changed if required&lt;br&gt;
- The option &lt;b&gt;Mask-Limit&lt;/b&gt; is set to 0.45mm, resulting in covered or tented via holes for vias of 0.45mm and smaller. The option may be changed if required.&lt;br&gt;
- The options &lt;b&gt;Shapes&lt;/b&gt; and &lt;b&gt;Misc&lt;/b&gt; are not relevant. Values for &lt;b&gt;Shapes-Smds-Roundness&lt;/b&gt; are not critical and can be set as you require.
&lt;p&gt;
&lt;p&gt;
You can set higher minimum values if you wish, setting lower minimum values is &lt;u&gt;not advisable&lt;/u&gt;.&lt;br&gt;
If you need lower minimum values, please use a different Eurocircuits-EAGLE design rule file. For details see the Eurocircuits-EAGLE dru overview table.
&lt;p&gt;
Your Eurocircuits Team
</description>
<param name="layerSetup" value="(1*16)"/>
<param name="mtCopper" value="0.018mm 0.035mm 0.035mm 0.035mm 0.035mm 0.035mm 0.035mm 0.035mm 0.035mm 0.035mm 0.035mm 0.035mm 0.035mm 0.035mm 0.035mm 0.018mm"/>
<param name="mtIsolate" value="1.55mm 0.71mm 0.36mm 0.2mm 0.2mm 0.2mm 0.2mm 0.15mm 0.2mm 0.15mm 0.2mm 0.15mm 0.2mm 0.15mm 0.2mm"/>
<param name="mdWireWire" value="0.15mm"/>
<param name="mdWirePad" value="0.15mm"/>
<param name="mdWireVia" value="0.15mm"/>
<param name="mdPadPad" value="0.15mm"/>
<param name="mdPadVia" value="0.15mm"/>
<param name="mdViaVia" value="0.15mm"/>
<param name="mdSmdPad" value="0mil"/>
<param name="mdSmdVia" value="0mil"/>
<param name="mdSmdSmd" value="0mil"/>
<param name="mdViaViaSameLayer" value="0.2mm"/>
<param name="mnLayersViaInSmd" value="2"/>
<param name="mdCopperDimension" value="0.25mm"/>
<param name="mdDrill" value="0.35mm"/>
<param name="mdSmdStop" value="0mil"/>
<param name="msWidth" value="0.15mm"/>
<param name="msDrill" value="0.35mm"/>
<param name="msMicroVia" value="25mm"/>
<param name="msBlindViaRatio" value="0.5"/>
<param name="rvPadTop" value="0.25"/>
<param name="rvPadInner" value="0.25"/>
<param name="rvPadBottom" value="0.25"/>
<param name="rvViaOuter" value="0.25"/>
<param name="rvViaInner" value="0.25"/>
<param name="rvMicroViaOuter" value="0"/>
<param name="rvMicroViaInner" value="0"/>
<param name="rlMinPadTop" value="0.175mm"/>
<param name="rlMaxPadTop" value="2.5mm"/>
<param name="rlMinPadInner" value="0.175mm"/>
<param name="rlMaxPadInner" value="2.5mm"/>
<param name="rlMinPadBottom" value="0.175mm"/>
<param name="rlMaxPadBottom" value="2.5mm"/>
<param name="rlMinViaOuter" value="0.125mm"/>
<param name="rlMaxViaOuter" value="2.5mm"/>
<param name="rlMinViaInner" value="0.125mm"/>
<param name="rlMaxViaInner" value="2.5mm"/>
<param name="rlMinMicroViaOuter" value="2.5mm"/>
<param name="rlMaxMicroViaOuter" value="25mm"/>
<param name="rlMinMicroViaInner" value="2.5mm"/>
<param name="rlMaxMicroViaInner" value="25mm"/>
<param name="psTop" value="-1"/>
<param name="psBottom" value="-1"/>
<param name="psFirst" value="-1"/>
<param name="psElongationLong" value="100"/>
<param name="psElongationOffset" value="100"/>
<param name="mvStopFrame" value="0"/>
<param name="mvCreamFrame" value="0"/>
<param name="mlMinStopFrame" value="0mil"/>
<param name="mlMaxStopFrame" value="0mil"/>
<param name="mlMinCreamFrame" value="0mil"/>
<param name="mlMaxCreamFrame" value="0mil"/>
<param name="mlViaStopLimit" value="0.45mm"/>
<param name="srRoundness" value="0"/>
<param name="srMinRoundness" value="0mil"/>
<param name="srMaxRoundness" value="0mil"/>
<param name="slThermalIsolate" value="0.2mm"/>
<param name="slThermalsForVias" value="0"/>
<param name="dpMaxLengthDifference" value="10mm"/>
<param name="dpGapFactor" value="2.5"/>
<param name="checkAngle" value="0"/>
<param name="checkFont" value="1"/>
<param name="checkRestrict" value="1"/>
<param name="checkStop" value="0"/>
<param name="checkValues" value="0"/>
<param name="checkNames" value="1"/>
<param name="checkWireStubs" value="1"/>
<param name="checkPolygonWidth" value="0"/>
<param name="useDiameter" value="13"/>
<param name="maxErrors" value="50"/>
</designrules>
<autorouter>
<pass name="Default">
<param name="RoutingGrid" value="50mil"/>
<param name="AutoGrid" value="1"/>
<param name="Efforts" value="0"/>
<param name="TopRouterVariant" value="1"/>
<param name="tpViaShape" value="round"/>
<param name="PrefDir.1" value="|"/>
<param name="PrefDir.2" value="0"/>
<param name="PrefDir.3" value="0"/>
<param name="PrefDir.4" value="0"/>
<param name="PrefDir.5" value="0"/>
<param name="PrefDir.6" value="0"/>
<param name="PrefDir.7" value="0"/>
<param name="PrefDir.8" value="0"/>
<param name="PrefDir.9" value="0"/>
<param name="PrefDir.10" value="0"/>
<param name="PrefDir.11" value="0"/>
<param name="PrefDir.12" value="0"/>
<param name="PrefDir.13" value="0"/>
<param name="PrefDir.14" value="0"/>
<param name="PrefDir.15" value="0"/>
<param name="PrefDir.16" value="-"/>
<param name="cfVia" value="8"/>
<param name="cfNonPref" value="5"/>
<param name="cfChangeDir" value="2"/>
<param name="cfOrthStep" value="2"/>
<param name="cfDiagStep" value="3"/>
<param name="cfExtdStep" value="0"/>
<param name="cfBonusStep" value="1"/>
<param name="cfMalusStep" value="1"/>
<param name="cfPadImpact" value="4"/>
<param name="cfSmdImpact" value="4"/>
<param name="cfBusImpact" value="0"/>
<param name="cfHugging" value="3"/>
<param name="cfAvoid" value="4"/>
<param name="cfPolygon" value="10"/>
<param name="cfBase.1" value="0"/>
<param name="cfBase.2" value="1"/>
<param name="cfBase.3" value="1"/>
<param name="cfBase.4" value="1"/>
<param name="cfBase.5" value="1"/>
<param name="cfBase.6" value="1"/>
<param name="cfBase.7" value="1"/>
<param name="cfBase.8" value="1"/>
<param name="cfBase.9" value="1"/>
<param name="cfBase.10" value="1"/>
<param name="cfBase.11" value="1"/>
<param name="cfBase.12" value="1"/>
<param name="cfBase.13" value="1"/>
<param name="cfBase.14" value="1"/>
<param name="cfBase.15" value="1"/>
<param name="cfBase.16" value="0"/>
<param name="mnVias" value="20"/>
<param name="mnSegments" value="9999"/>
<param name="mnExtdSteps" value="9999"/>
<param name="mnRipupLevel" value="10"/>
<param name="mnRipupSteps" value="100"/>
<param name="mnRipupTotal" value="100"/>
</pass>
<pass name="Follow-me" refer="Default" active="yes">
</pass>
<pass name="Busses" refer="Default" active="yes">
<param name="cfNonPref" value="4"/>
<param name="cfBusImpact" value="4"/>
<param name="cfHugging" value="0"/>
<param name="mnVias" value="0"/>
</pass>
<pass name="Route" refer="Default" active="yes">
</pass>
<pass name="Optimize1" refer="Default" active="yes">
<param name="cfVia" value="99"/>
<param name="cfExtdStep" value="10"/>
<param name="cfHugging" value="1"/>
<param name="mnExtdSteps" value="1"/>
<param name="mnRipupLevel" value="0"/>
</pass>
<pass name="Optimize2" refer="Optimize1" active="yes">
<param name="cfNonPref" value="0"/>
<param name="cfChangeDir" value="6"/>
<param name="cfExtdStep" value="0"/>
<param name="cfBonusStep" value="2"/>
<param name="cfMalusStep" value="2"/>
<param name="cfPadImpact" value="2"/>
<param name="cfSmdImpact" value="2"/>
<param name="cfHugging" value="0"/>
</pass>
<pass name="Optimize3" refer="Optimize2" active="yes">
<param name="cfChangeDir" value="8"/>
<param name="cfPadImpact" value="0"/>
<param name="cfSmdImpact" value="0"/>
</pass>
<pass name="Optimize4" refer="Optimize3" active="yes">
<param name="cfChangeDir" value="25"/>
</pass>
</autorouter>
<elements>
<element name="LED1" library="adafruit" package="LED3MM" value="" x="24.25" y="21.2" smashed="yes">
<attribute name="NAME" x="22.853" y="23.867" size="0.8128" layer="25" font="vector" ratio="12"/>
<attribute name="VALUE" x="26.155" y="19.549" size="1.27" layer="27" ratio="10"/>
</element>
<element name="R2" library="rcl" library_urn="urn:adsk.eagle:library:334" package="R0402" package3d_urn="urn:adsk.eagle:package:23547/3" value="3.6k" x="22.981378125" y="41.0832" smashed="yes" rot="R90">
<attribute name="NAME" x="24.449490625" y="40.4456625" size="0.8128" layer="25" font="vector" ratio="12" rot="R90"/>
<attribute name="POPULARITY" value="0" x="22.981378125" y="41.0832" size="1.778" layer="27" rot="R90" display="off"/>
<attribute name="SPICEPREFIX" value="R" x="22.981378125" y="41.0832" size="1.778" layer="27" rot="R90" display="off"/>
<attribute name="VALUE" x="24.886378125" y="40.4482" size="1.27" layer="27" rot="R90"/>
</element>
<element name="J1" library="con-amp" library_urn="urn:adsk.eagle:library:127" package="215878-2" package3d_urn="urn:adsk.eagle:package:8081438/1" value="" x="24.25" y="71.789659375" smashed="yes" rot="R180">
<attribute name="NAME" x="23.524840625" y="68.4645" size="1.016" layer="25" font="vector" ratio="12"/>
<attribute name="POPULARITY" value="0" x="24.25" y="71.789659375" size="1.778" layer="27" rot="R180" display="off"/>
<attribute name="VALUE" x="14.598" y="76.615659375" size="1.778" layer="27" rot="R270"/>
</element>
<element name="R1" library="rcl" library_urn="urn:adsk.eagle:library:334" package="R0402" package3d_urn="urn:adsk.eagle:package:23547/3" value="150" x="19.85561875" y="41.525184375" smashed="yes">
<attribute name="NAME" x="20.557534375" y="43.078621875" size="0.8128" layer="25" font="vector" ratio="12" rot="R180"/>
<attribute name="POPULARITY" value="0" x="19.85561875" y="41.525184375" size="1.778" layer="27" display="off"/>
<attribute name="SPICEPREFIX" value="R" x="19.85561875" y="41.525184375" size="1.778" layer="27" display="off"/>
<attribute name="VALUE" x="19.22061875" y="39.620184375" size="1.27" layer="27"/>
</element>
<element name="U$2" library="CNP-miscellaneous" package="LOGO_7" value="" x="23.78338125" y="34.44081875" smashed="yes"/>
<element name="VALVE" library="con-molex" library_urn="urn:adsk.eagle:library:165" package="22-23-2021" package3d_urn="urn:adsk.eagle:package:8078633/1" value="22-23-2021" x="10.45" y="51.7" smashed="yes">
<attribute name="MF" value="MOLEX" x="10.45" y="51.7" size="1.778" layer="27" display="off"/>
<attribute name="MPN" value="22-23-2021" x="10.45" y="51.7" size="1.778" layer="27" display="off"/>
<attribute name="NAME" x="7.04511875" y="48.7659" size="1.016" layer="25" font="vector" ratio="12" rot="R90"/>
<attribute name="OC_FARNELL" value="1462926" x="10.45" y="51.7" size="1.778" layer="27" display="off"/>
<attribute name="OC_NEWARK" value="25C3832" x="10.45" y="51.7" size="1.778" layer="27" display="off"/>
<attribute name="POPULARITY" value="40" x="10.45" y="51.7" size="1.778" layer="27" display="off"/>
<attribute name="VALUE" x="7.91" y="46.62" size="1.016" layer="27" ratio="10"/>
</element>
<element name="Q2" library="MOSFET" package="SOT323" value="RTU002P02T106" x="21.309340625" y="44.92981875" smashed="yes" rot="R180">
<attribute name="NAME" x="19.5260375" y="44.44788125" size="0.8128" layer="25" font="vector" ratio="12" rot="R90"/>
<attribute name="VALUE" x="22.325340625" y="45.12031875" size="0.4064" layer="27" rot="R180"/>
</element>
<element name="Q1" library="transistor-npn" package="SOT323-BEC" value="BC817-40W" x="21.848678125" y="49.8755" smashed="yes" rot="R180">
<attribute name="NAME" x="20.47931875" y="49.2913" size="0.8128" layer="25" font="vector" ratio="12" rot="R90"/>
<attribute name="VALUE" x="23.753678125" y="52.6505" size="1.27" layer="27" rot="R180"/>
</element>
<element name="R5" library="rcl" library_urn="urn:adsk.eagle:library:334" package="R0402" package3d_urn="urn:adsk.eagle:package:23547/3" value="10k" x="23.06621875" y="52.4544" smashed="yes" rot="R180">
<attribute name="NAME" x="20.466840625" y="52.058978125" size="0.8128" layer="25" font="vector" ratio="12"/>
<attribute name="POPULARITY" value="0" x="23.06621875" y="52.4544" size="1.778" layer="27" rot="R180" display="off"/>
<attribute name="SPICEPREFIX" value="R" x="23.06621875" y="52.4544" size="1.778" layer="27" rot="R180" display="off"/>
<attribute name="VALUE" x="23.70121875" y="54.3594" size="1.27" layer="27" rot="R180"/>
</element>
<element name="R4" library="rcl" library_urn="urn:adsk.eagle:library:334" package="R0402" package3d_urn="urn:adsk.eagle:package:23547/3" value="10k" x="21.31931875" y="47.4535" smashed="yes">
<attribute name="NAME" x="17.933840625" y="47.082759375" size="0.8128" layer="25" font="vector" ratio="12"/>
<attribute name="POPULARITY" value="0" x="21.31931875" y="47.4535" size="1.778" layer="27" display="off"/>
<attribute name="SPICEPREFIX" value="R" x="21.31931875" y="47.4535" size="1.778" layer="27" display="off"/>
<attribute name="VALUE" x="20.68431875" y="45.5485" size="1.27" layer="27"/>
</element>
<element name="R10" library="rcl" library_urn="urn:adsk.eagle:library:334" package="R0402" package3d_urn="urn:adsk.eagle:package:23547/3" value="2M" x="33.979559375" y="34.870259375" smashed="yes" rot="R270">
<attribute name="NAME" x="34.3093625" y="36.122740625" size="0.8128" layer="25" font="vector" ratio="12" rot="R90"/>
<attribute name="POPULARITY" value="0" x="33.979559375" y="34.870259375" size="1.778" layer="27" rot="R270" display="off"/>
<attribute name="SPICEPREFIX" value="R" x="33.979559375" y="34.870259375" size="1.778" layer="27" rot="R270" display="off"/>
<attribute name="VALUE" x="32.074559375" y="35.505259375" size="1.27" layer="27" rot="R270"/>
</element>
<element name="L1" library="rcl" library_urn="urn:adsk.eagle:library:334" package="R0402" package3d_urn="urn:adsk.eagle:package:23547/3" value="1k@100M" x="38.593659375" y="38.409778125" smashed="yes">
<attribute name="NAME" x="40.04248125" y="38.189559375" size="0.8128" layer="25" font="vector" ratio="12"/>
<attribute name="POPULARITY" value="0" x="38.593659375" y="38.409778125" size="1.778" layer="27" display="off"/>
<attribute name="SPICEPREFIX" value="R" x="38.593659375" y="38.409778125" size="1.778" layer="27" display="off"/>
<attribute name="VALUE" x="37.958659375" y="36.504778125" size="1.27" layer="27"/>
</element>
<element name="C2" library="rcl" library_urn="urn:adsk.eagle:library:334" package="C0402" package3d_urn="urn:adsk.eagle:package:23626/2" value="100nF" x="39.07828125" y="36.936540625" smashed="yes" rot="R180">
<attribute name="NAME" x="36.051359375" y="36.545659375" size="0.8128" layer="25" font="vector" ratio="12"/>
<attribute name="POPULARITY" value="18" x="39.07828125" y="36.936540625" size="1.778" layer="27" rot="R180" display="off"/>
<attribute name="SPICEPREFIX" value="C" x="39.07828125" y="36.936540625" size="1.778" layer="27" rot="R180" display="off"/>
<attribute name="VALUE" x="39.71328125" y="38.841540625" size="1.27" layer="27" rot="R180"/>
</element>
<element name="C1" library="rcl" library_urn="urn:adsk.eagle:library:334" package="C0603" package3d_urn="urn:adsk.eagle:package:23616/2" value="10uF" x="32.23888125" y="39.563421875" smashed="yes">
<attribute name="NAME" x="29.2086625" y="39.179884375" size="0.8128" layer="25" font="vector" ratio="12"/>
<attribute name="POPULARITY" value="73" x="32.23888125" y="39.563421875" size="1.778" layer="27" display="off"/>
<attribute name="SPICEPREFIX" value="C" x="32.23888125" y="39.563421875" size="1.778" layer="27" display="off"/>
<attribute name="VALUE" x="31.60388125" y="37.658421875" size="1.27" layer="27"/>
</element>
<element name="C3" library="rcl" library_urn="urn:adsk.eagle:library:334" package="C0402" package3d_urn="urn:adsk.eagle:package:23626/2" value="100nF" x="32.85" y="43.25" smashed="yes" rot="R270">
<attribute name="NAME" x="32.038940625" y="42.57151875" size="0.8128" layer="25" font="vector" ratio="12" rot="R90"/>
<attribute name="POPULARITY" value="18" x="32.85" y="43.25" size="1.778" layer="27" rot="R270" display="off"/>
<attribute name="SPICEPREFIX" value="C" x="32.85" y="43.25" size="1.778" layer="27" rot="R270" display="off"/>
<attribute name="VALUE" x="30.945" y="43.885" size="1.27" layer="27" rot="R270"/>
</element>
<element name="R11" library="rcl" library_urn="urn:adsk.eagle:library:334" package="R0402" package3d_urn="urn:adsk.eagle:package:23547/3" value="499" x="38.1" y="43.5" smashed="yes" rot="R270">
<attribute name="NAME" x="39.61891875" y="42.54758125" size="0.8128" layer="25" font="vector" ratio="12" rot="R90"/>
<attribute name="POPULARITY" value="0" x="38.1" y="43.5" size="1.778" layer="27" rot="R270" display="off"/>
<attribute name="SPICEPREFIX" value="R" x="38.1" y="43.5" size="1.778" layer="27" rot="R270" display="off"/>
<attribute name="VALUE" x="36.195" y="44.135" size="1.27" layer="27" rot="R270"/>
</element>
<element name="IC2" library="CNP-ics 1" package="SOT23-5" value="AD8531SOT23-5" x="35.35" y="42.75" smashed="yes">
<attribute name="NAME" x="34.5245" y="44.909" size="0.8128" layer="25" font="vector" ratio="12"/>
<attribute name="VALUE" x="34.3975" y="42.5595" size="0.4064" layer="27"/>
</element>
<element name="IC3" library="My_library 0v2" package="SOT23-5" value="M74VHC1GT50DTT1G" x="35.385840625" y="55" smashed="yes">
<attribute name="NAME" x="38.058015625" y="54.1198625" size="0.8128" layer="25" font="vector" ratio="12" rot="R90"/>
<attribute name="VALUE" x="34.433340625" y="54.8095" size="0.4064" layer="27"/>
</element>
<element name="C4" library="rcl" library_urn="urn:adsk.eagle:library:334" package="C0402" package3d_urn="urn:adsk.eagle:package:23626/2" value="100nF" x="32.9" y="55" smashed="yes" rot="R270">
<attribute name="NAME" x="32.014340625" y="54.40818125" size="0.8128" layer="25" font="vector" ratio="12" rot="R90"/>
<attribute name="POPULARITY" value="18" x="32.9" y="55" size="1.778" layer="27" rot="R270" display="off"/>
<attribute name="SPICEPREFIX" value="C" x="32.9" y="55" size="1.778" layer="27" rot="R270" display="off"/>
<attribute name="VALUE" x="30.995" y="55.635" size="1.27" layer="27" rot="R270"/>
</element>
<element name="L2" library="rcl" library_urn="urn:adsk.eagle:library:334" package="R0402" package3d_urn="urn:adsk.eagle:package:23547/3" value="1k@100M" x="32.9" y="57.75" smashed="yes" rot="R90">
<attribute name="NAME" x="32.00131875" y="57.059140625" size="0.8128" layer="25" font="vector" ratio="12" rot="R90"/>
<attribute name="POPULARITY" value="0" x="32.9" y="57.75" size="1.778" layer="27" rot="R90" display="off"/>
<attribute name="SPICEPREFIX" value="R" x="32.9" y="57.75" size="1.778" layer="27" rot="R90" display="off"/>
<attribute name="VALUE" x="34.805" y="57.115" size="1.27" layer="27" rot="R90"/>
</element>
<element name="C7" library="rcl" library_urn="urn:adsk.eagle:library:334" package="C0402" package3d_urn="urn:adsk.eagle:package:23626/2" value="0.5pF" x="32.084721875" y="34.85978125" smashed="yes" rot="R270">
<attribute name="NAME" x="32.378959375" y="36.5701" size="0.8128" layer="25" font="vector" ratio="12" rot="R90"/>
<attribute name="POPULARITY" value="18" x="32.084721875" y="34.85978125" size="1.778" layer="27" rot="R270" display="off"/>
<attribute name="SPICEPREFIX" value="C" x="32.084721875" y="34.85978125" size="1.778" layer="27" rot="R270" display="off"/>
<attribute name="VALUE" x="30.179721875" y="35.49478125" size="1.27" layer="27" rot="R270"/>
</element>
<element name="P1" library="CNP-miscellaneous" package="POT-TC33X-2" value="POT_BOURNS_3296TC33X-2" x="35.106321875" y="49.08948125" smashed="yes" rot="R90">
<attribute name="NAME" x="33.2924625" y="50.95035625" size="0.8128" layer="25" font="vector" ratio="12"/>
<attribute name="VALUE" x="36.256321875" y="46.92948125" size="0.8128" layer="27" rot="R90"/>
</element>
<element name="TP1" library="testpad" package="TP08SQ" value="TPTP08SQ" x="30.09328125" y="35.504140625" smashed="yes">
<attribute name="NAME" x="27.37011875" y="35.071121875" size="0.8128" layer="25" font="vector" ratio="12"/>
<attribute name="TP_SIGNAL_NAME" value="" x="30.09328125" y="33.599140625" size="1" layer="37"/>
<attribute name="VALUE" x="29.71228125" y="34.996140625" size="0.0254" layer="27"/>
</element>
<element name="TP2" library="testpad" package="TP08SQ" value="TPTP08SQ" x="30.095440625" y="36.579578125" smashed="yes">
<attribute name="NAME" x="27.291" y="36.1872" size="0.8128" layer="25" font="vector" ratio="12"/>
<attribute name="TP_SIGNAL_NAME" value="" x="30.095440625" y="34.674578125" size="1" layer="37"/>
<attribute name="VALUE" x="29.714440625" y="36.071578125" size="0.0254" layer="27"/>
</element>
<element name="IC1" library="analog-devices" library_urn="urn:adsk.eagle:library:102" package="SO8" package3d_urn="urn:adsk.eagle:package:30987/2" value="AD8656R" x="39" y="33.6" smashed="yes" rot="R270">
<attribute name="MF" value="" x="39" y="33.6" size="1.778" layer="27" rot="R270" display="off"/>
<attribute name="MPN" value="AD8656ARZ" x="39" y="33.6" size="1.778" layer="27" rot="R270" display="off"/>
<attribute name="NAME" x="38.177040625" y="29.894140625" size="0.8128" layer="25" font="vector" ratio="12"/>
<attribute name="OC_FARNELL" value="1117887" x="39" y="33.6" size="1.778" layer="27" rot="R270" display="off"/>
<attribute name="OC_NEWARK" value="19M0993" x="39" y="33.6" size="1.778" layer="27" rot="R270" display="off"/>
<attribute name="POPULARITY" value="0" x="39" y="33.6" size="1.778" layer="27" rot="R270" display="off"/>
<attribute name="VALUE" x="37.095" y="29.155" size="1.27" layer="27"/>
</element>
<element name="R12" library="rcl" library_urn="urn:adsk.eagle:library:334" package="R0402" package3d_urn="urn:adsk.eagle:package:23547/3" value="2M" x="44.5441" y="33.6061" smashed="yes" rot="R270">
<attribute name="NAME" x="45.014784375" y="29.9726375" size="0.8128" layer="25" font="vector" ratio="12" rot="R90"/>
<attribute name="POPULARITY" value="0" x="44.5441" y="33.6061" size="1.778" layer="27" rot="R270" display="off"/>
<attribute name="SPICEPREFIX" value="R" x="44.5441" y="33.6061" size="1.778" layer="27" rot="R270" display="off"/>
<attribute name="VALUE" x="42.6391" y="34.2411" size="1.27" layer="27" rot="R270"/>
</element>
<element name="C5" library="rcl" library_urn="urn:adsk.eagle:library:334" package="C0402" package3d_urn="urn:adsk.eagle:package:23626/2" value="100nF" x="41.895721875" y="43.23691875" smashed="yes" rot="R270">
<attribute name="NAME" x="41.1404375" y="42.6542625" size="0.8128" layer="25" font="vector" ratio="12" rot="R90"/>
<attribute name="POPULARITY" value="18" x="41.895721875" y="43.23691875" size="1.778" layer="27" rot="R270" display="off"/>
<attribute name="SPICEPREFIX" value="C" x="41.895721875" y="43.23691875" size="1.778" layer="27" rot="R270" display="off"/>
<attribute name="VALUE" x="39.990721875" y="43.87191875" size="1.27" layer="27" rot="R270"/>
</element>
<element name="R13" library="rcl" library_urn="urn:adsk.eagle:library:334" package="R0402" package3d_urn="urn:adsk.eagle:package:23547/3" value="499" x="47.0813625" y="43.5143" smashed="yes" rot="R270">
<attribute name="NAME" x="47.46251875" y="44.910721875" size="0.8128" layer="25" font="vector" ratio="12" rot="R90"/>
<attribute name="POPULARITY" value="0" x="47.0813625" y="43.5143" size="1.778" layer="27" rot="R270" display="off"/>
<attribute name="SPICEPREFIX" value="R" x="47.0813625" y="43.5143" size="1.778" layer="27" rot="R270" display="off"/>
<attribute name="VALUE" x="45.1763625" y="44.1493" size="1.27" layer="27" rot="R270"/>
</element>
<element name="IC4" library="CNP-ics 1" package="SOT23-5" value="AD8531SOT23-5" x="44.395721875" y="42.73691875" smashed="yes">
<attribute name="NAME" x="43.320221875" y="44.89591875" size="0.8128" layer="25" font="vector" ratio="12"/>
<attribute name="VALUE" x="43.443221875" y="42.54641875" size="0.4064" layer="27"/>
</element>
<element name="IC5" library="My_library 0v2" package="SOT23-5" value="M74VHC1GT50DTT1G" x="44.3786" y="55" smashed="yes">
<attribute name="NAME" x="47.04578125" y="54.100621875" size="0.8128" layer="25" font="vector" ratio="12" rot="R90"/>
<attribute name="VALUE" x="43.4261" y="54.8095" size="0.4064" layer="27"/>
</element>
<element name="C6" library="rcl" library_urn="urn:adsk.eagle:library:334" package="C0402" package3d_urn="urn:adsk.eagle:package:23626/2" value="100nF" x="41.70988125" y="55" smashed="yes" rot="R270">
<attribute name="NAME" x="40.79395625" y="54.30381875" size="0.8128" layer="25" font="vector" ratio="12" rot="R90"/>
<attribute name="POPULARITY" value="18" x="41.70988125" y="55" size="1.778" layer="27" rot="R270" display="off"/>
<attribute name="SPICEPREFIX" value="C" x="41.70988125" y="55" size="1.778" layer="27" rot="R270" display="off"/>
<attribute name="VALUE" x="39.80488125" y="55.635" size="1.27" layer="27" rot="R270"/>
</element>
<element name="L3" library="rcl" library_urn="urn:adsk.eagle:library:334" package="R0402" package3d_urn="urn:adsk.eagle:package:23547/3" value="1k@100M" x="41.70988125" y="57.75" smashed="yes" rot="R90">
<attribute name="NAME" x="40.773640625" y="57.17738125" size="0.8128" layer="25" font="vector" ratio="12" rot="R90"/>
<attribute name="POPULARITY" value="0" x="41.70988125" y="57.75" size="1.778" layer="27" rot="R90" display="off"/>
<attribute name="SPICEPREFIX" value="R" x="41.70988125" y="57.75" size="1.778" layer="27" rot="R90" display="off"/>
<attribute name="VALUE" x="43.61488125" y="57.115" size="1.27" layer="27" rot="R90"/>
</element>
<element name="C8" library="rcl" library_urn="urn:adsk.eagle:library:334" package="C0402" package3d_urn="urn:adsk.eagle:package:23626/2" value="0.5pF" x="46.556484375" y="33.6033" smashed="yes" rot="R270">
<attribute name="NAME" x="46.903840625" y="30.488525" size="0.8128" layer="25" font="vector" ratio="12" rot="R90"/>
<attribute name="POPULARITY" value="18" x="46.556484375" y="33.6033" size="1.778" layer="27" rot="R270" display="off"/>
<attribute name="SPICEPREFIX" value="C" x="46.556484375" y="33.6033" size="1.778" layer="27" rot="R270" display="off"/>
<attribute name="VALUE" x="44.651484375" y="34.2383" size="1.27" layer="27" rot="R270"/>
</element>
<element name="P2" library="CNP-miscellaneous" package="POT-TC33X-2" value="POT_BOURNS_3296TC33X-2" x="44.1" y="49" smashed="yes" rot="R90">
<attribute name="NAME" x="42.329578125" y="50.83798125" size="0.8128" layer="25" font="vector" ratio="12"/>
<attribute name="VALUE" x="45.25" y="46.84" size="0.8128" layer="27" rot="R90"/>
</element>
<element name="TP3" library="testpad" package="TP08SQ" value="TPTP08SQ" x="40.195140625" y="39.6935625" smashed="yes">
<attribute name="NAME" x="37.517696875" y="39.369759375" size="0.8128" layer="25" font="vector" ratio="12"/>
<attribute name="TP_SIGNAL_NAME" value="" x="40.195140625" y="37.7885625" size="1" layer="37"/>
<attribute name="VALUE" x="39.814140625" y="39.1855625" size="0.0254" layer="27"/>
</element>
<element name="TP4" library="testpad" package="TP08SQ" value="TPTP08SQ" x="40.19298125" y="40.7443625" smashed="yes">
<attribute name="NAME" x="37.525703125" y="40.588203125" size="0.8128" layer="25" font="vector" ratio="12"/>
<attribute name="TP_SIGNAL_NAME" value="" x="40.19298125" y="38.8393625" size="1" layer="37"/>
<attribute name="VALUE" x="39.81198125" y="40.2363625" size="0.0254" layer="27"/>
</element>
<element name="R6" library="rcl" library_urn="urn:adsk.eagle:library:334" package="R0805" package3d_urn="urn:adsk.eagle:package:23553/2" value="300" x="15.85" y="31.3" smashed="yes" rot="R90">
<attribute name="NAME" x="14.715" y="30.665" size="0.8128" layer="25" font="vector" ratio="12" rot="R90"/>
<attribute name="POPULARITY" value="86" x="15.85" y="31.3" size="1.778" layer="27" rot="R90" display="off"/>
<attribute name="SPICEPREFIX" value="R" x="15.85" y="31.3" size="1.778" layer="27" rot="R90" display="off"/>
<attribute name="VALUE" x="17.755" y="30.665" size="1.27" layer="27" rot="R90"/>
</element>
<element name="R7" library="rcl" library_urn="urn:adsk.eagle:library:334" package="R0805" package3d_urn="urn:adsk.eagle:package:23553/2" value="49.9" x="12.873521875" y="31.3" smashed="yes" rot="R90">
<attribute name="NAME" x="11.738521875" y="30.665" size="0.8128" layer="25" font="vector" ratio="12" rot="R90"/>
<attribute name="POPULARITY" value="86" x="12.873521875" y="31.3" size="1.778" layer="27" rot="R90" display="off"/>
<attribute name="SPICEPREFIX" value="R" x="12.873521875" y="31.3" size="1.778" layer="27" rot="R90" display="off"/>
<attribute name="VALUE" x="14.778521875" y="30.665" size="1.27" layer="27" rot="R90"/>
</element>
<element name="R8" library="rcl" library_urn="urn:adsk.eagle:library:334" package="R0805" package3d_urn="urn:adsk.eagle:package:23553/2" value="300" x="9.5801" y="31.3" smashed="yes" rot="R90">
<attribute name="NAME" x="8.4451" y="30.665" size="0.8128" layer="25" font="vector" ratio="12" rot="R90"/>
<attribute name="POPULARITY" value="86" x="9.5801" y="31.3" size="1.778" layer="27" rot="R90" display="off"/>
<attribute name="SPICEPREFIX" value="R" x="9.5801" y="31.3" size="1.778" layer="27" rot="R90" display="off"/>
<attribute name="VALUE" x="11.4851" y="30.665" size="1.27" layer="27" rot="R90"/>
</element>
<element name="R9" library="rcl" library_urn="urn:adsk.eagle:library:334" package="R0805" package3d_urn="urn:adsk.eagle:package:23553/2" value="49.9" x="6.454396875" y="31.280521875" smashed="yes" rot="R90">
<attribute name="NAME" x="5.319396875" y="30.645521875" size="0.8128" layer="25" font="vector" ratio="12" rot="R90"/>
<attribute name="POPULARITY" value="86" x="6.454396875" y="31.280521875" size="1.778" layer="27" rot="R90" display="off"/>
<attribute name="SPICEPREFIX" value="R" x="6.454396875" y="31.280521875" size="1.778" layer="27" rot="R90" display="off"/>
<attribute name="VALUE" x="8.359396875" y="30.645521875" size="1.27" layer="27" rot="R90"/>
</element>
<element name="U1" library="CNP-miscellaneous" package="SMD-2" value="DIODESMD-2" x="45.3" y="11.25" smashed="yes" rot="R270">
<attribute name="NAME" x="42.188759375" y="12.200140625" size="0.8128" layer="25" font="vector" ratio="12" rot="R270"/>
<attribute name="VALUE" x="43" y="12.35" size="1.27" layer="27" rot="R270"/>
</element>
<element name="U2" library="CNP-miscellaneous" package="SMD-2" value="DIODESMD-2" x="45.3" y="18.75" smashed="yes" rot="R270">
<attribute name="NAME" x="42.177578125" y="19.80428125" size="0.8128" layer="25" font="vector" ratio="12" rot="R270"/>
<attribute name="VALUE" x="41.73" y="21.12" size="1.27" layer="27" rot="R270"/>
</element>
<element name="LED3" library="CNP-miscellaneous" package="LED_LUXEON_2835" value="LEDLUXEON_2835" x="3.2" y="9.2" smashed="yes">
<attribute name="NAME" x="5.5441625" y="8.88938125" size="0.8128" layer="25" font="vector" ratio="12"/>
<attribute name="VALUE" x="0.965" y="6.076" size="1.27" layer="27"/>
</element>
<element name="LED5" library="CNP-miscellaneous" package="LED_LUXEON_2835" value="LEDLUXEON_2835" x="3.2" y="17.2" smashed="yes">
<attribute name="NAME" x="5.37888125" y="16.779859375" size="0.8128" layer="25" font="vector" ratio="12"/>
<attribute name="VALUE" x="0.965" y="14.076" size="1.27" layer="27"/>
</element>
<element name="X1" library="con-molex" library_urn="urn:adsk.eagle:library:165" package="22-23-2061" package3d_urn="urn:adsk.eagle:package:8078637/1" value="" x="3.25" y="61.65" smashed="yes" rot="R90">
<attribute name="MF" value="MOLEX" x="3.25" y="61.65" size="1.778" layer="27" rot="R90" display="off"/>
<attribute name="MPN" value="22-23-2061" x="3.25" y="61.65" size="1.778" layer="27" rot="R90" display="off"/>
<attribute name="NAME" x="0.38" y="52.71" size="0.8128" layer="25" font="vector" ratio="12"/>
<attribute name="OC_FARNELL" value="1462922" x="3.25" y="61.65" size="1.778" layer="27" rot="R90" display="off"/>
<attribute name="OC_NEWARK" value="27C1933" x="3.25" y="61.65" size="1.778" layer="27" rot="R90" display="off"/>
<attribute name="POPULARITY" value="6" x="3.25" y="61.65" size="1.778" layer="27" rot="R90" display="off"/>
<attribute name="VALUE" x="8.33" y="54.03" size="1.016" layer="27" ratio="10" rot="R90"/>
</element>
<element name="LED6" library="CNP-miscellaneous" package="LED_LUXEON_2720" value="LEDLUXEON_2720" x="3.2" y="21.2" smashed="yes">
<attribute name="NAME" x="5.015040625" y="20.9144" size="0.8128" layer="25" font="vector" ratio="12"/>
<attribute name="VALUE" x="0.965" y="18.076" size="1.27" layer="27"/>
</element>
<element name="LED4" library="CNP-miscellaneous" package="LED_LUXEON_2720" value="LEDLUXEON_2720" x="3.2" y="13.2" smashed="yes">
<attribute name="NAME" x="5.09021875" y="12.820359375" size="0.8128" layer="25" font="vector" ratio="12"/>
<attribute name="VALUE" x="-0.305" y="10.076" size="1.27" layer="27"/>
</element>
<element name="D1" library="CNP-miscellaneous" package="SOD-323-DIODE" value="DIODE" x="10.5" y="47" smashed="yes" rot="R180">
<attribute name="NAME" x="9.936659375" y="45.234259375" size="0.8128" layer="25" font="vector" ratio="12"/>
<attribute name="VALUE" x="11.6" y="49.3" size="1.27" layer="27" rot="R180"/>
</element>
<element name="U$1" library="CNP-miscellaneous" package="LOGO_5" value="" x="38.5" y="46" smashed="yes" rot="MR0"/>
</elements>
<signals>
<signal name="GND">
<polygon width="0.2032" layer="1" rank="2">
<vertex x="0" y="84.2"/>
<vertex x="48.5" y="84.2"/>
<vertex x="48.5" y="0"/>
<vertex x="28" y="0"/>
<vertex x="28" y="57.5"/>
<vertex x="27.5" y="57.5"/>
<vertex x="27.5" y="0"/>
<vertex x="0" y="0"/>
</polygon>
<polygon width="0.2032" layer="16">
<vertex x="0" y="84.2"/>
<vertex x="48.5" y="84.2"/>
<vertex x="48.5" y="0"/>
<vertex x="28" y="0"/>
<vertex x="28" y="57.5"/>
<vertex x="27.5" y="57.5"/>
<vertex x="27.5" y="0"/>
<vertex x="0" y="0"/>
</polygon>
<contactref element="J1" pad="5"/>
<contactref element="LED1" pad="K"/>
<contactref element="Q1" pad="E"/>
<contactref element="C2" pad="2"/>
<contactref element="C1" pad="2"/>
<contactref element="IC2" pad="2"/>
<contactref element="C3" pad="2"/>
<contactref element="R11" pad="2"/>
<contactref element="IC3" pad="1"/>
<contactref element="IC3" pad="3"/>
<contactref element="C4" pad="2"/>
<contactref element="IC1" pad="4"/>
<contactref element="IC1" pad="3"/>
<contactref element="IC4" pad="2"/>
<contactref element="C5" pad="2"/>
<contactref element="R13" pad="2"/>
<contactref element="IC5" pad="1"/>
<contactref element="IC5" pad="3"/>
<contactref element="C6" pad="2"/>
<contactref element="IC1" pad="5"/>
<contactref element="U1" pad="A"/>
<contactref element="U2" pad="A"/>
<contactref element="LED3" pad="KATHODE"/>
<contactref element="LED5" pad="KATHODE"/>
<contactref element="X1" pad="2"/>
<contactref element="X1" pad="4"/>
<contactref element="LED6" pad="KATHODE"/>
<contactref element="LED4" pad="KATHODE"/>
<via x="34.705659375" y="32.323940625" extent="1-16" drill="0.35"/>
<via x="41.724878125" y="30.567721875" extent="1-16" drill="0.35"/>
<via x="32.8032" y="41.33078125" extent="1-16" drill="0.35"/>
<via x="41.906240625" y="41.3695625" extent="1-16" drill="0.35"/>
<via x="35.3494" y="40.245021875" extent="1-16" drill="0.35"/>
<via x="41.7248" y="53.11774375" extent="1-16" drill="0.35"/>
<via x="32.887040625" y="53.107225" extent="1-16" drill="0.35"/>
<via x="36.36398125" y="52.636965625" extent="1-16" drill="0.35"/>
<via x="45.3303625" y="52.626446875" extent="1-16" drill="0.35"/>
<via x="34.166959375" y="39.569303125" extent="1-16" drill="0.35"/>
<via x="36.255159375" y="30.570203125" extent="1-16" drill="0.35"/>
<via x="44.443540625" y="15.28264375" extent="1-16" drill="0.35"/>
<via x="46.2499" y="15.2889625" extent="1-16" drill="0.35"/>
<via x="44.45351875" y="7.766721875" extent="1-16" drill="0.35"/>
<via x="46.2954375" y="7.7956625" extent="1-16" drill="0.35"/>
<via x="1.156496875" y="21.210403125" extent="1-16" drill="0.35"/>
<via x="0.811815625" y="17.197921875" extent="1-16" drill="0.35"/>
<via x="1.206275" y="13.223040625" extent="1-16" drill="0.35"/>
<via x="0.75745625" y="9.1994" extent="1-16" drill="0.35"/>
<via x="20.20431875" y="51.292221875" extent="1-16" drill="0.35"/>
<via x="44.3546" y="40.322621875" extent="1-16" drill="0.35"/>
<via x="43.37458125" y="37.741903125" extent="1-16" drill="0.35"/>
<via x="47.09518125" y="41.9237625" extent="1-16" drill="0.35"/>
<via x="46.661" y="36.103521875" extent="1-16" drill="0.35"/>
<via x="35.255159375" y="27.570203125" extent="1-16" drill="0.35"/>
<via x="35.255159375" y="22.570203125" extent="1-16" drill="0.35"/>
<via x="32.255159375" y="22.570203125" extent="1-16" drill="0.35"/>
<via x="32.255159375" y="27.570203125" extent="1-16" drill="0.35"/>
<via x="41.255159375" y="27.570203125" extent="1-16" drill="0.35"/>
<via x="41.255159375" y="22.570203125" extent="1-16" drill="0.35"/>
<via x="45.255159375" y="22.570203125" extent="1-16" drill="0.35"/>
<via x="41.255159375" y="8.570203125" extent="1-16" drill="0.35"/>
<via x="41.255159375" y="12.570203125" extent="1-16" drill="0.35"/>
<via x="19.656496875" y="36.710403125" extent="1-16" drill="0.35"/>
<via x="19.656496875" y="32.210403125" extent="1-16" drill="0.35"/>
<via x="19.656496875" y="27.210403125" extent="1-16" drill="0.35"/>
<via x="19.656496875" y="21.710403125" extent="1-16" drill="0.35"/>
<via x="2.656496875" y="32.210403125" extent="1-16" drill="0.35"/>
<via x="2.656496875" y="38.210403125" extent="1-16" drill="0.35"/>
<via x="18.656496875" y="53.710403125" extent="1-16" drill="0.35"/>
<via x="17.656496875" y="44.210403125" extent="1-16" drill="0.35"/>
<via x="28.656496875" y="54.210403125" extent="1-16" drill="0.35"/>
<via x="28.656496875" y="49.710403125" extent="1-16" drill="0.35"/>
<via x="28.656496875" y="45.210403125" extent="1-16" drill="0.35"/>
<via x="28.656496875" y="40.710403125" extent="1-16" drill="0.35"/>
<via x="28.656496875" y="33.210403125" extent="1-16" drill="0.35"/>
<via x="28.656496875" y="28.210403125" extent="1-16" drill="0.35"/>
<via x="28.656496875" y="23.710403125" extent="1-16" drill="0.35"/>
</signal>
<signal name="+5V">
<contactref element="J1" pad="4"/>
<contactref element="Q2" pad="1"/>
<contactref element="R4" pad="1"/>
<via x="6.4175" y="38.711559375" extent="1-16" drill="0.35" diameter="0.6"/>
<contactref element="L1" pad="1"/>
<contactref element="C1" pad="1"/>
<contactref element="L2" pad="2"/>
<contactref element="L3" pad="2"/>
<contactref element="R6" pad="2"/>
<contactref element="R7" pad="2"/>
<contactref element="R8" pad="2"/>
<contactref element="R9" pad="2"/>
<contactref element="X1" pad="1"/>
<via x="24.87718125" y="38.12281875" extent="1-16" drill="0.35"/>
<wire x1="24.87718125" y1="38.12281875" x2="24.87718125" y2="39" width="0.6096" layer="1"/>
<wire x1="37.01434375" y1="38.419996875" x2="31.620459375" y2="38.419996875" width="0.4064" layer="16"/>
<wire x1="31.620459375" y1="38.419996875" x2="25.174359375" y2="38.419996875" width="0.4064" layer="16"/>
<wire x1="24.87718125" y1="38.12281875" x2="25.174359375" y2="38.419996875" width="0.4064" layer="16"/>
<wire x1="37.01434375" y1="38.419996875" x2="37.035559375" y2="38.39878125" width="0.4064" layer="16"/>
<wire x1="24.87718125" y1="39" x2="24.87718125" y2="38.93" width="0.6096" layer="16"/>
<via x="24.87718125" y="39" extent="1-16" drill="0.35"/>
<wire x1="24.87718125" y1="38.93" x2="16" y2="38.93" width="0.6096" layer="16"/>
<wire x1="16" y1="38.93" x2="13" y2="38.93" width="0.6096" layer="16"/>
<wire x1="13" y1="38.93" x2="10" y2="38.93" width="0.6096" layer="16"/>
<wire x1="10" y1="38.93" x2="6.635940625" y2="38.93" width="0.6096" layer="16"/>
<wire x1="6.4175" y1="38.711559375" x2="6.635940625" y2="38.93" width="0.6096" layer="16"/>
<wire x1="24.885" y1="62.899659375" x2="24.885" y2="58" width="0.6096" layer="1"/>
<wire x1="24.885" y1="58" x2="24.885" y2="55.52948125" width="0.6096" layer="1"/>
<wire x1="24.885" y1="55.52948125" x2="24.885" y2="47.576740625" width="0.6096" layer="1"/>
<wire x1="24.885" y1="47.576740625" x2="24.885" y2="39.00781875" width="0.6096" layer="1"/>
<wire x1="24.885" y1="39.00781875" x2="24.87718125" y2="39" width="0.6096" layer="1"/>
<via x="24.885" y="58" extent="1-16" drill="0.35"/>
<wire x1="24.885" y1="58" x2="34" y2="58" width="0.4064" layer="16"/>
<via x="43" y="58" extent="1-16" drill="0.35"/>
<wire x1="34" y1="58" x2="43" y2="58" width="0.4064" layer="16"/>
<wire x1="43" y1="58" x2="41.95988125" y2="58" width="0.3048" layer="1"/>
<wire x1="41.95988125" y1="58" x2="41.70988125" y2="58.25" width="0.3048" layer="1"/>
<wire x1="32.9" y1="58.25" x2="33.15" y2="58" width="0.3048" layer="1"/>
<wire x1="33.15" y1="58" x2="34" y2="58" width="0.3048" layer="1"/>
<via x="34" y="58" extent="1-16" drill="0.35"/>
<wire x1="38.093659375" y1="38.409778125" x2="38.093659375" y2="38.41241875" width="0.4064" layer="1"/>
<wire x1="38.093659375" y1="38.41241875" x2="37.049196875" y2="38.41241875" width="0.4064" layer="1"/>
<wire x1="37.049196875" y1="38.41241875" x2="37.035559375" y2="38.39878125" width="0.4064" layer="1"/>
<via x="37.035559375" y="38.39878125" extent="1-16" drill="0.35"/>
<wire x1="3.25" y1="55.3" x2="24.715859375" y2="55.3" width="0.4064" layer="16"/>
<wire x1="24.715859375" y1="55.3" x2="24.892" y2="55.476140625" width="0.4064" layer="16"/>
<wire x1="24.892" y1="55.476140625" x2="24.892" y2="55.52248125" width="0.4064" layer="16"/>
<wire x1="24.892" y1="55.52248125" x2="24.885" y2="55.52948125" width="0.4064" layer="16"/>
<via x="24.885" y="55.52948125" extent="1-16" drill="0.35"/>
<wire x1="20.659340625" y1="45.87981875" x2="20.81931875" y2="46.039796875" width="0.254" layer="1"/>
<wire x1="20.81931875" y1="46.039796875" x2="20.81931875" y2="47.4535" width="0.4064" layer="1"/>
<wire x1="20.81931875" y1="47.4535" x2="19.90211875" y2="47.4535" width="0.254" layer="1"/>
<wire x1="19.880578125" y1="47.431959375" x2="19.7104" y2="47.431959375" width="0.254" layer="1"/>
<via x="19.7104" y="47.431959375" extent="1-16" drill="0.35"/>
<wire x1="19.7104" y1="47.431959375" x2="24.775159375" y2="47.431959375" width="0.4064" layer="16"/>
<wire x1="24.775159375" y1="47.431959375" x2="24.892" y2="47.5488" width="0.4064" layer="16"/>
<wire x1="24.892" y1="47.5488" x2="24.892" y2="47.569740625" width="0.4064" layer="16"/>
<wire x1="24.892" y1="47.569740625" x2="24.885" y2="47.576740625" width="0.4064" layer="16"/>
<via x="24.885" y="47.576740625" extent="1-16" drill="0.35"/>
<wire x1="19.90211875" y1="47.4535" x2="19.880578125" y2="47.431959375" width="0.254" layer="1"/>
<wire x1="31.38888125" y1="39.563421875" x2="31.38888125" y2="38.633840625" width="0.4064" layer="1"/>
<wire x1="31.602725" y1="38.419996875" x2="31.620459375" y2="38.419996875" width="0.4064" layer="1"/>
<via x="31.620459375" y="38.419996875" extent="1-16" drill="0.35"/>
<wire x1="31.38888125" y1="38.633840625" x2="31.602725" y2="38.419996875" width="0.4064" layer="1"/>
<wire x1="15.85" y1="32.25" x2="16" y2="32.4" width="0.4064" layer="1"/>
<wire x1="16" y1="32.4" x2="16" y2="38.93" width="0.4064" layer="1"/>
<via x="16" y="38.93" extent="1-16" drill="0.35"/>
<wire x1="12.873521875" y1="32.25" x2="13" y2="32.376478125" width="0.4064" layer="1"/>
<wire x1="13" y1="32.376478125" x2="13" y2="38.93" width="0.4064" layer="1"/>
<via x="13" y="38.93" extent="1-16" drill="0.35"/>
<wire x1="9.5801" y1="32.25" x2="10" y2="32.6699" width="0.4064" layer="1"/>
<wire x1="10" y1="32.6699" x2="10" y2="38.93" width="0.4064" layer="1"/>
<via x="10" y="38.93" extent="1-16" drill="0.35"/>
<wire x1="6.454396875" y1="32.230521875" x2="6.454396875" y2="38.6746625" width="0.4064" layer="1"/>
<wire x1="6.454396875" y1="38.6746625" x2="6.4175" y2="38.711559375" width="0.4064" layer="1"/>
</signal>
<signal name="N$14">
<contactref element="LED1" pad="A"/>
<contactref element="R2" pad="1"/>
<wire x1="22.98" y1="40.581821875" x2="22.981378125" y2="40.5832" width="0.4064" layer="1"/>
<wire x1="22.98" y1="21.2" x2="22.98" y2="40.581821875" width="0.4064" layer="1"/>
</signal>
<signal name="LED">
<contactref element="R1" pad="2"/>
<contactref element="R2" pad="2"/>
<contactref element="Q2" pad="3"/>
<wire x1="21.309340625" y1="43.97981875" x2="21.309340625" y2="41.55591875" width="0.4064" layer="1"/>
<wire x1="22.981378125" y1="41.5832" x2="22.954096875" y2="41.55591875" width="0.4064" layer="1"/>
<wire x1="22.954096875" y1="41.55591875" x2="22" y2="41.55591875" width="0.4064" layer="1"/>
<wire x1="22" y1="41.55591875" x2="21.984459375" y2="41.55591875" width="0.4064" layer="1"/>
<wire x1="20.35561875" y1="41.525184375" x2="20.386353125" y2="41.55591875" width="0.4064" layer="1"/>
<wire x1="20.386353125" y1="41.55591875" x2="21" y2="41.55591875" width="0.4064" layer="1"/>
<wire x1="21" y1="41.55591875" x2="21.309340625" y2="41.55591875" width="0.4064" layer="1"/>
<wire x1="21.984459375" y1="41.55591875" x2="21.309340625" y2="41.55591875" width="0.4064" layer="1"/>
</signal>
<signal name="N$5">
<contactref element="J1" pad="7"/>
<contactref element="VALVE" pad="1"/>
<wire x1="9.18" y1="51.7" x2="9.18" y2="56.912" width="0.4064" layer="1"/>
<wire x1="9.18" y1="56.912" x2="9.18" y2="64.938140625" width="0.4064" layer="1"/>
<wire x1="9.18" y1="47.404" x2="9.18" y2="47.5" width="0.254" layer="1"/>
<wire x1="9.18" y1="47.5" x2="9.18" y2="56.912" width="0.254" layer="1"/>
<wire x1="9.18" y1="64.938140625" x2="9.46951875" y2="65.227659375" width="0.4064" layer="1"/>
<via x="9.46951875" y="65.227659375" extent="1-16" drill="0.35" diameter="0.6"/>
<wire x1="21.075" y1="65.439659375" x2="21.06748125" y2="65.447178125" width="0.4064" layer="16"/>
<wire x1="21.06748125" y1="65.447178125" x2="9.6890375" y2="65.447178125" width="0.4064" layer="16"/>
<wire x1="9.6890375" y1="65.447178125" x2="9.46951875" y2="65.227659375" width="0.4064" layer="16"/>
<contactref element="D1" pad="A"/>
<wire x1="9.18" y1="47.404" x2="9.18" y2="47.22" width="0.254" layer="1"/>
<wire x1="9.18" y1="47.22" x2="9.4" y2="47" width="0.254" layer="1"/>
</signal>
<signal name="N$6">
<contactref element="J1" pad="6"/>
<contactref element="VALVE" pad="2"/>
<wire x1="11.72" y1="51.7" x2="11.72" y2="56.5056" width="0.4064" layer="1"/>
<wire x1="11.72" y1="56.5056" x2="11.72" y2="63.37" width="0.4064" layer="1"/>
<wire x1="11.72" y1="47.404" x2="11.72" y2="47.5" width="0.254" layer="1"/>
<wire x1="11.72" y1="47.5" x2="11.72" y2="56.5056" width="0.254" layer="1"/>
<wire x1="11.72" y1="63.37" x2="12" y2="63.65" width="0.4064" layer="1"/>
<via x="12" y="63.65" extent="1-16" drill="0.35" diameter="0.6"/>
<wire x1="12" y1="63.65" x2="12.35" y2="64" width="0.4064" layer="16"/>
<wire x1="21.244659375" y1="64" x2="22.345" y2="62.899659375" width="0.4064" layer="16"/>
<wire x1="12.35" y1="64" x2="21.244659375" y2="64" width="0.4064" layer="16"/>
<contactref element="D1" pad="C"/>
<wire x1="11.72" y1="47.404" x2="11.72" y2="47.12" width="0.254" layer="1"/>
<wire x1="11.72" y1="47.12" x2="11.6" y2="47" width="0.254" layer="1"/>
</signal>
<signal name="N$3">
</signal>
<signal name="N$8">
<contactref element="J1" pad="3"/>
<contactref element="R5" pad="1"/>
<wire x1="26.155" y1="65.439659375" x2="25.52101875" y2="65.439659375" width="0.254" layer="1"/>
<wire x1="25.52101875" y1="65.439659375" x2="23.632459375" y2="63.5511" width="0.254" layer="1"/>
<wire x1="23.632459375" y1="52.520640625" x2="23.56621875" y2="52.4544" width="0.254" layer="1"/>
<wire x1="23.632459375" y1="63.5511" x2="23.632459375" y2="52.520640625" width="0.254" layer="1"/>
</signal>
<signal name="N$18">
<contactref element="Q1" pad="C"/>
<contactref element="R4" pad="2"/>
<contactref element="Q2" pad="2"/>
<wire x1="21.848678125" y1="48.9755" x2="21.81931875" y2="48.946140625" width="0.254" layer="1"/>
<wire x1="21.81931875" y1="48.946140625" x2="21.81931875" y2="47.4535" width="0.254" layer="1"/>
<wire x1="21.81931875" y1="47.4535" x2="21.959340625" y2="47.313478125" width="0.254" layer="1"/>
<wire x1="21.959340625" y1="47.313478125" x2="21.959340625" y2="45.87981875" width="0.254" layer="1"/>
</signal>
<signal name="N$19">
<contactref element="Q1" pad="B"/>
<contactref element="R5" pad="2"/>
<wire x1="22.498678125" y1="50.7755" x2="22.498678125" y2="52.386859375" width="0.254" layer="1"/>
<wire x1="22.498678125" y1="52.386859375" x2="22.56621875" y2="52.4544" width="0.254" layer="1"/>
</signal>
<signal name="LED_EXT">
<contactref element="R1" pad="1"/>
<via x="15.703903125" y="59.993459375" extent="1-16" drill="0.35" diameter="0.6"/>
<wire x1="15.703903125" y1="59.993459375" x2="15.693740625" y2="59.993459375" width="0.4064" layer="16"/>
<wire x1="15.693740625" y1="59.993459375" x2="15.307659375" y2="60.379540625" width="0.4064" layer="16"/>
<wire x1="15.307659375" y1="60.379540625" x2="13.020459375" y2="60.379540625" width="0.4064" layer="16"/>
<wire x1="13.020459375" y1="60.379540625" x2="13.02" y2="60.38" width="0.4064" layer="16"/>
<wire x1="13.02" y1="60.38" x2="3.25" y2="60.38" width="0.4064" layer="16"/>
<contactref element="X1" pad="3"/>
<wire x1="15.703903125" y1="59.993459375" x2="15.703903125" y2="42.081096875" width="0.4064" layer="1"/>
<wire x1="15.703903125" y1="42.081096875" x2="16.266159375" y2="41.518840625" width="0.4064" layer="1"/>
<wire x1="16.266159375" y1="41.518840625" x2="19.349275" y2="41.518840625" width="0.4064" layer="1"/>
<wire x1="19.349275" y1="41.518840625" x2="19.35561875" y2="41.525184375" width="0.4064" layer="1"/>
</signal>
<signal name="N$7">
<contactref element="IC2" pad="1"/>
<contactref element="IC3" pad="2"/>
<wire x1="34.4" y1="41.4499" x2="34.4" y2="41.997140625" width="0.254" layer="1"/>
<wire x1="35.360440625" y1="53.6745" x2="35.360440625" y2="42.95758125" width="0.254" layer="1"/>
<wire x1="35.360440625" y1="53.6745" x2="35.385840625" y2="53.6999" width="0.254" layer="1"/>
<wire x1="34.4" y1="41.997140625" x2="35.360440625" y2="42.95758125" width="0.254" layer="1"/>
</signal>
<signal name="IN2">
<contactref element="R11" pad="1"/>
<contactref element="IC2" pad="4"/>
<contactref element="P1" pad="P1"/>
<wire x1="36.3" y1="44.0501" x2="38.0499" y2="44.0501" width="0.254" layer="1"/>
<wire x1="38.0499" y1="44.0501" x2="38.1" y2="44" width="0.254" layer="1"/>
<wire x1="38.1" y1="44" x2="38.1" y2="47.691040625" width="0.254" layer="1"/>
<wire x1="38.1" y1="47.691040625" x2="37.683440625" y2="48.1076" width="0.254" layer="1"/>
<wire x1="37.683440625" y1="48.1076" x2="36.924440625" y2="48.1076" width="0.254" layer="1"/>
<wire x1="36.924440625" y1="48.1076" x2="36.906321875" y2="48.08948125" width="0.254" layer="1"/>
</signal>
<signal name="N$2">
<contactref element="IC3" pad="5"/>
<contactref element="C4" pad="1"/>
<contactref element="L2" pad="1"/>
<wire x1="32.9" y1="55.65" x2="32.9" y2="57.25" width="0.3048" layer="1"/>
<wire x1="34.435840625" y1="56.3001" x2="33.5501" y2="56.3001" width="0.3048" layer="1"/>
<wire x1="33.5501" y1="56.3001" x2="32.9" y2="55.65" width="0.3048" layer="1"/>
</signal>
<signal name="5V_FILT">
<contactref element="C3" pad="1"/>
<contactref element="IC2" pad="5"/>
<contactref element="P1" pad="P2"/>
<contactref element="L1" pad="2"/>
<contactref element="C2" pad="1"/>
<contactref element="IC1" pad="8"/>
<contactref element="C5" pad="1"/>
<contactref element="IC4" pad="5"/>
<contactref element="P2" pad="P2"/>
<wire x1="41.895721875" y1="43.88691875" x2="42.045821875" y2="44.03701875" width="0.3048" layer="1"/>
<wire x1="42.045821875" y1="44.03701875" x2="43.445721875" y2="44.03701875" width="0.3048" layer="1"/>
<wire x1="32.85" y1="43.9" x2="33.0001" y2="44.0501" width="0.3048" layer="1"/>
<wire x1="33.0001" y1="44.0501" x2="34.4" y2="44.0501" width="0.3048" layer="1"/>
<wire x1="32.85" y1="43.9" x2="32.85" y2="45.836659375" width="0.3048" layer="1"/>
<wire x1="32.85" y1="45.836659375" x2="32.7025" y2="45.984159375" width="0.3048" layer="1"/>
<wire x1="32.7025" y1="45.984159375" x2="32.696153125" y2="45.9778125" width="0.3048" layer="1"/>
<via x="32.696153125" y="45.9778125" extent="1-16" drill="0.35"/>
<wire x1="32.696153125" y1="45.9778125" x2="32.718340625" y2="46" width="0.508" layer="16"/>
<wire x1="32.718340625" y1="46" x2="38" y2="46" width="0.508" layer="16"/>
<wire x1="39" y1="46" x2="38" y2="46" width="0.508" layer="16"/>
<wire x1="39" y1="46" x2="41.760140625" y2="46" width="0.508" layer="16"/>
<wire x1="41.895721875" y1="43.88691875" x2="41.895721875" y2="45.873978125" width="0.3048" layer="1"/>
<wire x1="41.7697" y1="46" x2="41.760140625" y2="46" width="0.3048" layer="1"/>
<via x="41.760140625" y="46" extent="1-16" drill="0.35"/>
<wire x1="41.895721875" y1="45.873978125" x2="41.7697" y2="46" width="0.3048" layer="1"/>
<wire x1="42.65" y1="49" x2="42.65" y2="46.8803" width="0.3048" layer="1"/>
<wire x1="42.65" y1="46.8803" x2="41.7697" y2="46" width="0.3048" layer="1"/>
<wire x1="33.656321875" y1="49.08948125" x2="33.656321875" y2="46.93798125" width="0.3048" layer="1"/>
<wire x1="33.656321875" y1="46.93798125" x2="32.7025" y2="45.984159375" width="0.3048" layer="1"/>
<wire x1="39.72828125" y1="36.936540625" x2="39.728296875" y2="37.775140625" width="0.4064" layer="1"/>
<wire x1="39.728296875" y1="37.775140625" x2="39.093659375" y2="38.409778125" width="0.4064" layer="1"/>
<wire x1="41.6" y1="35.505" x2="41.6" y2="36.4" width="0.4064" layer="1"/>
<wire x1="41.6" y1="36.4" x2="41" y2="37" width="0.4064" layer="1"/>
<wire x1="41" y1="37" x2="39.791740625" y2="37" width="0.4064" layer="1"/>
<wire x1="39.791740625" y1="37" x2="39.72828125" y2="36.936540625" width="0.4064" layer="1"/>
<wire x1="39.093659375" y1="38.409778125" x2="39.093659375" y2="45.906340625" width="0.4064" layer="1"/>
<wire x1="39.093659375" y1="45.906340625" x2="39" y2="46" width="0.4064" layer="1"/>
<via x="39" y="46" extent="1-16" drill="0.35"/>
</signal>
<signal name="N$4">
<contactref element="C7" pad="2"/>
<contactref element="R10" pad="2"/>
<contactref element="IC1" pad="2"/>
<contactref element="U1" pad="C"/>
<wire x1="45.3" y1="13.515" x2="41.47915625" y2="13.515" width="0.254" layer="1"/>
<wire x1="33.979559375" y1="21.014596875" x2="33.979559375" y2="34.370259375" width="0.254" layer="1"/>
<wire x1="41.47915625" y1="13.515" x2="33.979559375" y2="21.014596875" width="0.254" layer="1"/>
<wire x1="36.4" y1="34.235" x2="34.11481875" y2="34.235" width="0.254" layer="1"/>
<wire x1="34.11481875" y1="34.235" x2="33.979559375" y2="34.370259375" width="0.254" layer="1"/>
<wire x1="32.084721875" y1="34.20978125" x2="34.0896" y2="34.20978125" width="0.254" layer="1"/>
<wire x1="34.0896" y1="34.20978125" x2="34.11481875" y2="34.235" width="0.254" layer="1"/>
</signal>
<signal name="N$9">
<contactref element="TP1" pad="TP"/>
<contactref element="C7" pad="1"/>
<contactref element="R10" pad="1"/>
<contactref element="IC1" pad="1"/>
<contactref element="IC2" pad="3"/>
<wire x1="36.3" y1="41.4499" x2="36.3" y2="35.605" width="0.254" layer="1"/>
<wire x1="36.3" y1="35.605" x2="36.4" y2="35.505" width="0.254" layer="1"/>
<wire x1="36.4" y1="35.505" x2="36.265259375" y2="35.370259375" width="0.254" layer="1"/>
<wire x1="36.265259375" y1="35.370259375" x2="33.979559375" y2="35.370259375" width="0.254" layer="1"/>
<wire x1="32.084721875" y1="35.50978125" x2="33.8400375" y2="35.50978125" width="0.254" layer="1"/>
<wire x1="33.8400375" y1="35.50978125" x2="33.979559375" y2="35.370259375" width="0.254" layer="1"/>
<wire x1="30.09328125" y1="35.504140625" x2="30.098921875" y2="35.50978125" width="0.254" layer="1"/>
<wire x1="30.098921875" y1="35.50978125" x2="32.084721875" y2="35.50978125" width="0.254" layer="1"/>
</signal>
<signal name="N$11">
<contactref element="IC4" pad="1"/>
<contactref element="IC5" pad="2"/>
<wire x1="44.3786" y1="53.6999" x2="44.3786" y2="53.7714" width="0.254" layer="1"/>
<wire x1="43.445721875" y1="41.43681875" x2="43.445721875" y2="41.980140625" width="0.254" layer="1"/>
<wire x1="43.445721875" y1="41.980140625" x2="44.40428125" y2="42.9387" width="0.254" layer="1"/>
<wire x1="44.40428125" y1="53.74571875" x2="44.3786" y2="53.7714" width="0.254" layer="1"/>
<wire x1="44.40428125" y1="42.9387" x2="44.40428125" y2="53.74571875" width="0.254" layer="1"/>
</signal>
<signal name="IN1">
<contactref element="R13" pad="1"/>
<contactref element="IC4" pad="4"/>
<contactref element="P2" pad="P1"/>
<wire x1="45.345721875" y1="44.03701875" x2="47.05864375" y2="44.03701875" width="0.254" layer="1"/>
<wire x1="47.05864375" y1="44.03701875" x2="47.0813625" y2="44.0143" width="0.254" layer="1"/>
<wire x1="47.0813625" y1="44.0143" x2="47.0813625" y2="47.6733375" width="0.254" layer="1"/>
<wire x1="46.7547" y1="48" x2="45.9" y2="48" width="0.254" layer="1"/>
<wire x1="47.0813625" y1="47.6733375" x2="46.7547" y2="48" width="0.254" layer="1"/>
</signal>
<signal name="N$12">
<contactref element="IC5" pad="5"/>
<contactref element="C6" pad="1"/>
<contactref element="L3" pad="1"/>
<wire x1="41.70988125" y1="57.25" x2="41.70988125" y2="55.65" width="0.3048" layer="1"/>
<wire x1="41.70988125" y1="55.65" x2="42.35998125" y2="56.3001" width="0.3048" layer="1"/>
<wire x1="42.35998125" y1="56.3001" x2="43.4286" y2="56.3001" width="0.3048" layer="1"/>
</signal>
<signal name="N$15">
<contactref element="C8" pad="2"/>
<contactref element="R12" pad="2"/>
<contactref element="IC1" pad="6"/>
<contactref element="U2" pad="C"/>
<wire x1="41.6" y1="32.965" x2="44" y2="32.965" width="0.254" layer="1"/>
<wire x1="44" y1="32.965" x2="44.403" y2="32.965" width="0.254" layer="1"/>
<wire x1="44.403" y1="32.965" x2="44.5441" y2="33.1061" width="0.254" layer="1"/>
<wire x1="44.5441" y1="33.1061" x2="46.403684375" y2="33.1061" width="0.254" layer="1"/>
<wire x1="46.403684375" y1="33.1061" x2="46.556484375" y2="32.9533" width="0.254" layer="1"/>
<wire x1="45.3" y1="21.015" x2="43.985" y2="21.015" width="0.254" layer="1"/>
<wire x1="43.985" y1="21.015" x2="43" y2="22" width="0.254" layer="1"/>
<wire x1="43" y1="22" x2="43" y2="27" width="0.254" layer="1"/>
<wire x1="43" y1="27" x2="44" y2="28" width="0.254" layer="1"/>
<wire x1="44" y1="28" x2="44" y2="32.965" width="0.254" layer="1"/>
</signal>
<signal name="N$16">
<contactref element="TP3" pad="TP"/>
<contactref element="C8" pad="1"/>
<contactref element="R12" pad="1"/>
<contactref element="IC1" pad="7"/>
<contactref element="IC4" pad="3"/>
<wire x1="41.6" y1="34.235" x2="44.4152" y2="34.235" width="0.254" layer="1"/>
<wire x1="44.4152" y1="34.235" x2="44.5441" y2="34.1061" width="0.254" layer="1"/>
<wire x1="44.5441" y1="34.1061" x2="45" y2="34.1061" width="0.254" layer="1"/>
<wire x1="45" y1="34.1061" x2="46.409284375" y2="34.1061" width="0.254" layer="1"/>
<wire x1="46.409284375" y1="34.1061" x2="46.556484375" y2="34.2533" width="0.254" layer="1"/>
<wire x1="45.345721875" y1="41.43681875" x2="45.345721875" y2="40" width="0.254" layer="1"/>
<wire x1="45.345721875" y1="40" x2="45.345721875" y2="34.451821875" width="0.254" layer="1"/>
<wire x1="45.345721875" y1="34.451821875" x2="45" y2="34.1061" width="0.254" layer="1"/>
<wire x1="40.195140625" y1="39.6935625" x2="45.039284375" y2="39.6935625" width="0.254" layer="1"/>
<wire x1="45.039284375" y1="39.6935625" x2="45.345721875" y2="40" width="0.254" layer="1"/>
</signal>
<signal name="OUT2">
<contactref element="IC5" pad="4"/>
<contactref element="TP4" pad="TP"/>
<contactref element="X1" pad="6"/>
<contactref element="J1" pad="2"/>
<wire x1="3.7833" y1="67.99261875" x2="26.64421875" y2="67.99261875" width="0.254" layer="16"/>
<wire x1="3.25" y1="68" x2="3.77591875" y2="68" width="0.3048" layer="16"/>
<wire x1="3.77591875" y1="68" x2="3.7833" y2="67.99261875" width="0.3048" layer="16"/>
<wire x1="27.425" y1="62.899659375" x2="27.425" y2="67.575" width="0.254" layer="1"/>
<wire x1="27.425" y1="67.575" x2="27" y2="68" width="0.254" layer="1"/>
<wire x1="27" y1="68" x2="26.6516" y2="68" width="0.3048" layer="1"/>
<wire x1="26.6516" y1="68" x2="26.64421875" y2="67.99261875" width="0.3048" layer="1"/>
<via x="26.64421875" y="67.99261875" extent="1-16" drill="0.35"/>
<wire x1="26.64421875" y1="67.99261875" x2="40" y2="67.99261875" width="0.254" layer="16"/>
<wire x1="40" y1="67.99261875" x2="44.648759375" y2="67.99261875" width="0.254" layer="16"/>
<wire x1="44.648759375" y1="67.99261875" x2="45.336459375" y2="67.30491875" width="0.254" layer="16"/>
<wire x1="45.336459375" y1="67.30491875" x2="45.35805" y2="67.326509375" width="0.3048" layer="16"/>
<via x="45.35805" y="67.326509375" extent="1-16" drill="0.35"/>
<wire x1="45.3286" y1="56.3001" x2="45.3286" y2="67.297059375" width="0.254" layer="1"/>
<wire x1="45.3286" y1="67.297059375" x2="45.35805" y2="67.326509375" width="0.3048" layer="1"/>
<wire x1="40.19298125" y1="40.7443625" x2="40.19298125" y2="67.80701875" width="0.254" layer="1"/>
<wire x1="40.19298125" y1="67.80701875" x2="40" y2="68" width="0.254" layer="1"/>
<wire x1="40" y1="68" x2="40" y2="67.99261875" width="0.254" layer="1"/>
<via x="40" y="67.99261875" extent="1-16" drill="0.35"/>
</signal>
<signal name="N$1">
<contactref element="R6" pad="1"/>
<contactref element="LED3" pad="ANODE"/>
<wire x1="3.935" y1="9.2" x2="9.2" y2="9.2" width="0.4064" layer="1"/>
<wire x1="15.85" y1="21.214478125" x2="15.85" y2="30.35" width="0.4064" layer="1"/>
<wire x1="9.2" y1="9.2" x2="10" y2="10" width="0.4064" layer="1"/>
<wire x1="10" y1="10" x2="10" y2="15.364478125" width="0.4064" layer="1"/>
<wire x1="10" y1="15.364478125" x2="15.85" y2="21.214478125" width="0.4064" layer="1"/>
</signal>
<signal name="N$10">
<contactref element="R7" pad="1"/>
<contactref element="LED4" pad="ANODE"/>
<wire x1="3.6" y1="13.2" x2="5.6435" y2="13.2" width="0.4064" layer="1"/>
<wire x1="12.873521875" y1="20.430021875" x2="12.873521875" y2="30.35" width="0.4064" layer="1"/>
<wire x1="5.6435" y1="13.2" x2="12.873521875" y2="20.430021875" width="0.4064" layer="1"/>
</signal>
<signal name="N$17">
<contactref element="R8" pad="1"/>
<contactref element="LED5" pad="ANODE"/>
<wire x1="3.935" y1="17.2" x2="7" y2="20.265" width="0.4064" layer="1"/>
<wire x1="9.5801" y1="24.12921875" x2="9.5801" y2="30.35" width="0.4064" layer="1"/>
<wire x1="7" y1="20.265" x2="7" y2="21.54911875" width="0.4064" layer="1"/>
<wire x1="7" y1="21.54911875" x2="9.5801" y2="24.12921875" width="0.4064" layer="1"/>
</signal>
<signal name="N$20">
<contactref element="R9" pad="1"/>
<contactref element="LED6" pad="ANODE"/>
<wire x1="3.6" y1="21.2" x2="6.454396875" y2="24.054396875" width="0.4064" layer="1"/>
<wire x1="6.454396875" y1="24.054396875" x2="6.454396875" y2="30.330521875" width="0.4064" layer="1"/>
</signal>
<signal name="OUT1">
<contactref element="IC3" pad="4"/>
<contactref element="TP2" pad="TP"/>
<contactref element="X1" pad="5"/>
<contactref element="J1" pad="1"/>
<wire x1="28.695" y1="65.439659375" x2="30" y2="65.439659375" width="0.254" layer="1"/>
<wire x1="30" y1="65.439659375" x2="35.957140625" y2="65.439659375" width="0.254" layer="1"/>
<wire x1="36.36518125" y1="65.03161875" x2="35.957140625" y2="65.439659375" width="0.254" layer="1"/>
<wire x1="36.335840625" y1="56.3001" x2="36.335840625" y2="65.002278125" width="0.254" layer="1"/>
<wire x1="36.335840625" y1="65.002278125" x2="36.36518125" y2="65.03161875" width="0.3048" layer="1"/>
<wire x1="5.79" y1="67" x2="4.25" y2="65.46" width="0.254" layer="16"/>
<wire x1="3.25" y1="65.46" x2="4.25" y2="65.46" width="0.254" layer="16"/>
<wire x1="28.695" y1="66.30861875" x2="28.695" y2="65.439659375" width="0.254" layer="16"/>
<wire x1="5.79" y1="67" x2="28.00361875" y2="67" width="0.254" layer="16"/>
<wire x1="28.00361875" y1="67" x2="28.695" y2="66.30861875" width="0.254" layer="16"/>
<wire x1="30.095440625" y1="36.579578125" x2="30.095440625" y2="65.34421875" width="0.254" layer="1"/>
<wire x1="30.095440625" y1="65.34421875" x2="30" y2="65.439659375" width="0.254" layer="1"/>
</signal>
</signals>
<mfgpreviewcolors>
<mfgpreviewcolor name="soldermaskcolor" color="0xC8008000"/>
<mfgpreviewcolor name="silkscreencolor" color="0xFFFEFEFE"/>
<mfgpreviewcolor name="backgroundcolor" color="0xFF282828"/>
<mfgpreviewcolor name="coppercolor" color="0xFFFFBF00"/>
<mfgpreviewcolor name="substratecolor" color="0xFF786E46"/>
</mfgpreviewcolors>
</board>
</drawing>
<compatibility>
<note version="6.3" minversion="6.2.2" severity="warning">
Since Version 6.2.2 text objects can contain more than one line,
which will not be processed correctly with this version.
</note>
<note version="8.2" severity="warning">
Since Version 8.2, EAGLE supports online libraries. The ids
of those online libraries will not be understood (or retained)
with this version.
</note>
<note version="8.3" severity="warning">
Since Version 8.3, EAGLE supports URNs for individual library
assets (packages, symbols, and devices). The URNs of those assets
will not be understood (or retained) with this version.
</note>
<note version="8.3" severity="warning">
Since Version 8.3, EAGLE supports the association of 3D packages
with devices in libraries, schematics, and board files. Those 3D
packages will not be understood (or retained) with this version.
</note>
</compatibility>
</eagle>
