# Supplementary material for: High-Precision Optical Fiber-Based Lickometer
Source: eNeuro. 2024 Jul 16;11(7):ENEURO.0189-24.2024. doi: 10.1523/ENEURO.0189-24.2024 (PMC11258538; doi:10.1523/ENEURO.0189-24.2024)
Supplement: Extended Data — Design files and assembly instructions for the mechanical parts and printed circuit board of the proposed optical lickometer. Download Extended Data, ZIP file. [file eneuro-11-ENEURO.0189-24.2024-s004.zip › Hardware/PCB/lickometer v1.0.GBL]

G04 EAGLE Gerber RS-274X export*
G75*
%MOMM*%
%FSLAX34Y34*%
%LPD*%
%INBottom Copper*%
%IPPOS*%
%AMOC8*
5,1,8,0,0,1.08239X$1,22.5*%
G01*
%ADD10P,1.814519X8X22.500000*%
%ADD11C,1.333500*%
%ADD12C,1.500000*%
%ADD13C,0.600000*%
%ADD14C,0.406400*%
%ADD15C,0.609600*%
%ADD16C,0.508000*%
%ADD17C,0.254000*%
%ADD18C,0.304800*%

G36*
X130056Y2514D02*
X130056Y2514D01*
X130100Y2511D01*
X132339Y2731D01*
X132615Y2798D01*
X132622Y2802D01*
X132628Y2804D01*
X136766Y4518D01*
X136793Y4533D01*
X136822Y4543D01*
X136886Y4588D01*
X137011Y4662D01*
X137055Y4709D01*
X137095Y4738D01*
X140262Y7905D01*
X140272Y7917D01*
X140277Y7922D01*
X140284Y7932D01*
X140304Y7949D01*
X140346Y8016D01*
X140433Y8132D01*
X140456Y8192D01*
X140482Y8234D01*
X142196Y12372D01*
X142267Y12647D01*
X142267Y12655D01*
X142269Y12661D01*
X142489Y14900D01*
X142487Y14957D01*
X142494Y15000D01*
X142494Y52000D01*
X142486Y52056D01*
X142489Y52100D01*
X142269Y54339D01*
X142202Y54615D01*
X142198Y54622D01*
X142196Y54628D01*
X140482Y58766D01*
X140467Y58793D01*
X140457Y58822D01*
X140412Y58886D01*
X140338Y59011D01*
X140291Y59055D01*
X140262Y59095D01*
X137095Y62262D01*
X137071Y62281D01*
X137051Y62304D01*
X136984Y62346D01*
X136868Y62433D01*
X136808Y62456D01*
X136766Y62482D01*
X132628Y64196D01*
X132353Y64267D01*
X132345Y64267D01*
X132339Y64269D01*
X130100Y64489D01*
X130043Y64487D01*
X130000Y64494D01*
X124515Y64494D01*
X119000Y66779D01*
X114779Y71000D01*
X112494Y76515D01*
X112494Y142916D01*
X115127Y154451D01*
X116058Y156385D01*
X117036Y158415D01*
X117036Y158416D01*
X118503Y161461D01*
X119481Y163491D01*
X119481Y163492D01*
X120261Y165112D01*
X127638Y174362D01*
X136888Y181739D01*
X147549Y186873D01*
X159084Y189506D01*
X275000Y189506D01*
X275058Y189514D01*
X275116Y189512D01*
X275198Y189534D01*
X275282Y189546D01*
X275335Y189569D01*
X275391Y189584D01*
X275464Y189627D01*
X275541Y189662D01*
X275586Y189700D01*
X275636Y189729D01*
X275694Y189791D01*
X275758Y189845D01*
X275790Y189894D01*
X275830Y189937D01*
X275869Y190012D01*
X275916Y190082D01*
X275933Y190138D01*
X275960Y190190D01*
X275971Y190258D01*
X276001Y190353D01*
X276004Y190453D01*
X276015Y190521D01*
X276015Y379652D01*
X276007Y379710D01*
X276009Y379768D01*
X275987Y379850D01*
X275975Y379933D01*
X275952Y379987D01*
X275937Y380043D01*
X275894Y380116D01*
X275859Y380193D01*
X275821Y380238D01*
X275792Y380288D01*
X275730Y380346D01*
X275676Y380410D01*
X275627Y380442D01*
X275584Y380482D01*
X275509Y380521D01*
X275439Y380567D01*
X275383Y380585D01*
X275331Y380612D01*
X275263Y380623D01*
X275168Y380653D01*
X275068Y380656D01*
X275000Y380667D01*
X254288Y380667D01*
X254230Y380659D01*
X254171Y380661D01*
X254090Y380639D01*
X254006Y380627D01*
X253953Y380603D01*
X253896Y380589D01*
X253824Y380546D01*
X253747Y380511D01*
X253702Y380473D01*
X253652Y380443D01*
X253594Y380382D01*
X253530Y380327D01*
X253497Y380279D01*
X253457Y380236D01*
X253419Y380161D01*
X253372Y380091D01*
X253355Y380035D01*
X253328Y379983D01*
X253317Y379915D01*
X253287Y379820D01*
X253284Y379720D01*
X253273Y379652D01*
X253273Y379364D01*
X250636Y376727D01*
X246908Y376727D01*
X244271Y379364D01*
X244271Y383112D01*
X244300Y383155D01*
X244368Y383245D01*
X244378Y383273D01*
X244394Y383297D01*
X244429Y383405D01*
X244469Y383511D01*
X244471Y383540D01*
X244480Y383568D01*
X244483Y383681D01*
X244492Y383794D01*
X244487Y383823D01*
X244487Y383852D01*
X244459Y383962D01*
X244437Y384073D01*
X244423Y384099D01*
X244416Y384127D01*
X244358Y384224D01*
X244306Y384325D01*
X244285Y384347D01*
X244270Y384372D01*
X244188Y384449D01*
X244110Y384531D01*
X244085Y384546D01*
X244063Y384566D01*
X243962Y384618D01*
X243865Y384675D01*
X243836Y384682D01*
X243810Y384696D01*
X243733Y384709D01*
X243589Y384745D01*
X243527Y384743D01*
X243479Y384751D01*
X68664Y384751D01*
X68577Y384739D01*
X68490Y384736D01*
X68437Y384719D01*
X68383Y384711D01*
X68303Y384676D01*
X68220Y384649D01*
X68180Y384621D01*
X68123Y384595D01*
X68010Y384499D01*
X67946Y384454D01*
X66059Y382567D01*
X62291Y382567D01*
X59626Y385231D01*
X59626Y389000D01*
X64475Y393849D01*
X245767Y393849D01*
X245854Y393861D01*
X245941Y393864D01*
X245994Y393881D01*
X246049Y393889D01*
X246128Y393924D01*
X246212Y393951D01*
X246251Y393979D01*
X246308Y394005D01*
X246421Y394101D01*
X246485Y394146D01*
X246888Y394549D01*
X250656Y394549D01*
X253321Y391884D01*
X253321Y388748D01*
X253329Y388690D01*
X253327Y388632D01*
X253349Y388550D01*
X253360Y388466D01*
X253384Y388413D01*
X253399Y388357D01*
X253442Y388284D01*
X253477Y388207D01*
X253514Y388162D01*
X253544Y388112D01*
X253606Y388054D01*
X253660Y387990D01*
X253709Y387958D01*
X253752Y387918D01*
X253827Y387879D01*
X253897Y387832D01*
X253953Y387815D01*
X254005Y387788D01*
X254073Y387777D01*
X254168Y387747D01*
X254268Y387744D01*
X254336Y387733D01*
X275000Y387733D01*
X275058Y387741D01*
X275116Y387739D01*
X275198Y387761D01*
X275282Y387773D01*
X275335Y387796D01*
X275391Y387811D01*
X275464Y387854D01*
X275541Y387889D01*
X275586Y387927D01*
X275636Y387956D01*
X275694Y388018D01*
X275758Y388072D01*
X275790Y388121D01*
X275830Y388164D01*
X275869Y388239D01*
X275916Y388309D01*
X275933Y388365D01*
X275960Y388417D01*
X275971Y388485D01*
X276001Y388580D01*
X276004Y388680D01*
X276015Y388748D01*
X276015Y573985D01*
X278985Y573985D01*
X278985Y388748D01*
X278993Y388690D01*
X278991Y388632D01*
X279013Y388550D01*
X279025Y388466D01*
X279049Y388413D01*
X279063Y388357D01*
X279106Y388284D01*
X279141Y388207D01*
X279179Y388162D01*
X279209Y388112D01*
X279270Y388054D01*
X279325Y387990D01*
X279373Y387958D01*
X279416Y387918D01*
X279491Y387879D01*
X279561Y387832D01*
X279617Y387815D01*
X279669Y387788D01*
X279737Y387777D01*
X279832Y387747D01*
X279932Y387744D01*
X280000Y387733D01*
X312952Y387733D01*
X313038Y387745D01*
X313126Y387748D01*
X313179Y387765D01*
X313233Y387773D01*
X313313Y387808D01*
X313396Y387835D01*
X313436Y387863D01*
X313493Y387889D01*
X313606Y387985D01*
X313670Y388030D01*
X314340Y388701D01*
X318069Y388701D01*
X318739Y388030D01*
X318809Y387977D01*
X318873Y387918D01*
X318922Y387892D01*
X318967Y387859D01*
X319048Y387828D01*
X319126Y387788D01*
X319174Y387780D01*
X319232Y387758D01*
X319380Y387746D01*
X319457Y387733D01*
X367315Y387733D01*
X367402Y387745D01*
X367489Y387748D01*
X367542Y387765D01*
X367596Y387773D01*
X367676Y387808D01*
X367759Y387835D01*
X367799Y387863D01*
X367856Y387889D01*
X367969Y387985D01*
X368033Y388030D01*
X368491Y388489D01*
X372220Y388489D01*
X374856Y385852D01*
X374856Y382124D01*
X372220Y379487D01*
X368491Y379487D01*
X367609Y380370D01*
X367539Y380422D01*
X367475Y380482D01*
X367425Y380508D01*
X367381Y380541D01*
X367300Y380572D01*
X367222Y380612D01*
X367174Y380620D01*
X367116Y380642D01*
X366968Y380654D01*
X366891Y380667D01*
X319457Y380667D01*
X319371Y380655D01*
X319283Y380652D01*
X319231Y380635D01*
X319176Y380627D01*
X319096Y380592D01*
X319013Y380565D01*
X318973Y380537D01*
X318916Y380511D01*
X318803Y380415D01*
X318739Y380370D01*
X318069Y379699D01*
X314340Y379699D01*
X313670Y380370D01*
X313600Y380422D01*
X313536Y380482D01*
X313487Y380508D01*
X313443Y380541D01*
X313361Y380572D01*
X313283Y380612D01*
X313235Y380620D01*
X313177Y380642D01*
X313029Y380654D01*
X312952Y380667D01*
X280000Y380667D01*
X279942Y380659D01*
X279884Y380661D01*
X279802Y380639D01*
X279719Y380627D01*
X279665Y380603D01*
X279609Y380589D01*
X279536Y380546D01*
X279459Y380511D01*
X279414Y380473D01*
X279364Y380443D01*
X279306Y380382D01*
X279242Y380327D01*
X279210Y380279D01*
X279170Y380236D01*
X279131Y380161D01*
X279085Y380091D01*
X279067Y380035D01*
X279040Y379983D01*
X279029Y379915D01*
X278999Y379820D01*
X278996Y379720D01*
X278985Y379652D01*
X278985Y190521D01*
X278993Y190463D01*
X278991Y190405D01*
X279013Y190323D01*
X279025Y190239D01*
X279049Y190186D01*
X279063Y190130D01*
X279106Y190057D01*
X279141Y189980D01*
X279179Y189935D01*
X279209Y189885D01*
X279270Y189827D01*
X279325Y189763D01*
X279373Y189731D01*
X279416Y189691D01*
X279491Y189652D01*
X279561Y189605D01*
X279617Y189588D01*
X279669Y189561D01*
X279737Y189550D01*
X279832Y189520D01*
X279932Y189517D01*
X280000Y189506D01*
X325916Y189506D01*
X337451Y186873D01*
X348112Y181739D01*
X357362Y174362D01*
X364739Y165112D01*
X369873Y154451D01*
X372506Y142916D01*
X372506Y76515D01*
X370221Y71000D01*
X366000Y66779D01*
X360485Y64494D01*
X355000Y64494D01*
X354944Y64486D01*
X354900Y64489D01*
X352661Y64269D01*
X352385Y64202D01*
X352378Y64198D01*
X352372Y64196D01*
X348234Y62482D01*
X348207Y62467D01*
X348178Y62457D01*
X348114Y62412D01*
X347989Y62338D01*
X347945Y62291D01*
X347905Y62262D01*
X344738Y59095D01*
X344719Y59071D01*
X344696Y59051D01*
X344654Y58984D01*
X344567Y58868D01*
X344545Y58812D01*
X344526Y58783D01*
X344524Y58777D01*
X344518Y58766D01*
X342804Y54628D01*
X342733Y54353D01*
X342733Y54345D01*
X342731Y54339D01*
X342511Y52100D01*
X342513Y52043D01*
X342506Y52000D01*
X342506Y15000D01*
X342514Y14944D01*
X342511Y14900D01*
X342731Y12661D01*
X342798Y12385D01*
X342802Y12378D01*
X342804Y12372D01*
X344518Y8234D01*
X344533Y8207D01*
X344543Y8178D01*
X344588Y8114D01*
X344662Y7989D01*
X344687Y7966D01*
X344689Y7961D01*
X344713Y7939D01*
X344738Y7905D01*
X347905Y4738D01*
X347929Y4719D01*
X347949Y4696D01*
X348016Y4654D01*
X348132Y4567D01*
X348192Y4544D01*
X348234Y4518D01*
X352372Y2804D01*
X352647Y2733D01*
X352655Y2733D01*
X352661Y2731D01*
X354900Y2511D01*
X354957Y2513D01*
X355000Y2506D01*
X445000Y2506D01*
X445037Y2511D01*
X445066Y2508D01*
X449828Y2820D01*
X449948Y2845D01*
X450024Y2852D01*
X459223Y5317D01*
X459415Y5399D01*
X459468Y5419D01*
X467715Y10180D01*
X467879Y10309D01*
X467925Y10341D01*
X474659Y17075D01*
X474784Y17242D01*
X474820Y17285D01*
X479581Y25532D01*
X479659Y25726D01*
X479683Y25777D01*
X482148Y34976D01*
X482162Y35098D01*
X482180Y35172D01*
X482492Y39934D01*
X482489Y39970D01*
X482494Y40000D01*
X482494Y802000D01*
X482489Y802037D01*
X482492Y802066D01*
X482180Y806828D01*
X482155Y806948D01*
X482148Y807024D01*
X479683Y816223D01*
X479601Y816415D01*
X479581Y816468D01*
X474820Y824715D01*
X474691Y824879D01*
X474659Y824925D01*
X467925Y831659D01*
X467825Y831734D01*
X467776Y831780D01*
X467742Y831797D01*
X467715Y831820D01*
X459468Y836581D01*
X459274Y836659D01*
X459223Y836683D01*
X450024Y839148D01*
X449902Y839162D01*
X449828Y839180D01*
X445066Y839492D01*
X445030Y839489D01*
X445000Y839494D01*
X40000Y839494D01*
X39963Y839489D01*
X39934Y839492D01*
X35172Y839180D01*
X35052Y839155D01*
X34976Y839148D01*
X25777Y836683D01*
X25585Y836601D01*
X25532Y836581D01*
X17285Y831820D01*
X17276Y831813D01*
X17268Y831809D01*
X17224Y831772D01*
X17121Y831691D01*
X17075Y831659D01*
X10341Y824925D01*
X10216Y824758D01*
X10180Y824715D01*
X5419Y816468D01*
X5341Y816274D01*
X5317Y816223D01*
X2852Y807024D01*
X2838Y806902D01*
X2820Y806828D01*
X2508Y802066D01*
X2511Y802030D01*
X2506Y802000D01*
X2506Y40000D01*
X2511Y39963D01*
X2508Y39934D01*
X2820Y35172D01*
X2845Y35052D01*
X2852Y34976D01*
X5317Y25777D01*
X5399Y25585D01*
X5419Y25532D01*
X10180Y17285D01*
X10309Y17121D01*
X10341Y17075D01*
X17075Y10341D01*
X17098Y10324D01*
X17117Y10301D01*
X17212Y10238D01*
X17241Y10217D01*
X17285Y10180D01*
X25532Y5419D01*
X25725Y5341D01*
X25777Y5317D01*
X34976Y2852D01*
X35098Y2838D01*
X35172Y2820D01*
X39933Y2508D01*
X39970Y2511D01*
X40000Y2506D01*
X130000Y2506D01*
X130056Y2514D01*
G37*
%LPC*%
G36*
X451716Y668764D02*
X451716Y668764D01*
X449080Y671401D01*
X449080Y672995D01*
X449068Y673082D01*
X449065Y673169D01*
X449048Y673222D01*
X449040Y673277D01*
X449004Y673356D01*
X448977Y673440D01*
X448949Y673479D01*
X448924Y673536D01*
X448828Y673649D01*
X448782Y673713D01*
X445637Y676858D01*
X445567Y676911D01*
X445504Y676971D01*
X445454Y676996D01*
X445410Y677029D01*
X445328Y677060D01*
X445250Y677100D01*
X445203Y677108D01*
X445144Y677130D01*
X444997Y677142D01*
X444919Y677155D01*
X404015Y677155D01*
X403928Y677143D01*
X403841Y677140D01*
X403788Y677123D01*
X403733Y677116D01*
X403653Y677080D01*
X403570Y677053D01*
X403531Y677025D01*
X403474Y676999D01*
X403361Y676903D01*
X403297Y676858D01*
X401864Y675425D01*
X398136Y675425D01*
X396703Y676858D01*
X396633Y676911D01*
X396569Y676971D01*
X396520Y676996D01*
X396476Y677029D01*
X396394Y677060D01*
X396316Y677100D01*
X396269Y677108D01*
X396210Y677130D01*
X396063Y677142D01*
X395985Y677155D01*
X270457Y677155D01*
X270370Y677143D01*
X270283Y677140D01*
X270230Y677123D01*
X270175Y677116D01*
X270096Y677080D01*
X270012Y677053D01*
X269973Y677025D01*
X269916Y676999D01*
X269803Y676903D01*
X269739Y676858D01*
X268306Y675425D01*
X264578Y675425D01*
X263145Y676858D01*
X263076Y676911D01*
X263012Y676971D01*
X262962Y676996D01*
X262918Y677029D01*
X262836Y677060D01*
X262758Y677100D01*
X262711Y677108D01*
X262652Y677130D01*
X262505Y677142D01*
X262427Y677155D01*
X49242Y677155D01*
X49241Y677155D01*
X49239Y677155D01*
X49099Y677135D01*
X48961Y677116D01*
X48959Y677115D01*
X48958Y677115D01*
X48830Y677057D01*
X48702Y676999D01*
X48700Y676998D01*
X48699Y676998D01*
X48592Y676906D01*
X48485Y676816D01*
X48484Y676814D01*
X48482Y676813D01*
X48474Y676800D01*
X48327Y676579D01*
X48318Y676550D01*
X48304Y676529D01*
X47630Y674901D01*
X45099Y672370D01*
X41790Y670999D01*
X23210Y670999D01*
X19901Y672370D01*
X17370Y674901D01*
X15999Y678210D01*
X15999Y681790D01*
X17370Y685099D01*
X19901Y687630D01*
X23210Y689001D01*
X41790Y689001D01*
X45099Y687630D01*
X47630Y685099D01*
X48366Y683324D01*
X48366Y683322D01*
X48367Y683321D01*
X48438Y683200D01*
X48510Y683079D01*
X48511Y683078D01*
X48512Y683076D01*
X48616Y682979D01*
X48717Y682884D01*
X48718Y682883D01*
X48719Y682882D01*
X48845Y682818D01*
X48970Y682753D01*
X48971Y682753D01*
X48973Y682752D01*
X48987Y682750D01*
X49248Y682698D01*
X49279Y682701D01*
X49304Y682697D01*
X262427Y682697D01*
X262514Y682709D01*
X262601Y682712D01*
X262654Y682729D01*
X262709Y682737D01*
X262789Y682773D01*
X262872Y682799D01*
X262911Y682827D01*
X262968Y682853D01*
X263082Y682949D01*
X263145Y682994D01*
X264578Y684427D01*
X268306Y684427D01*
X269739Y682994D01*
X269809Y682942D01*
X269873Y682882D01*
X269922Y682857D01*
X269966Y682823D01*
X270048Y682792D01*
X270126Y682752D01*
X270173Y682744D01*
X270232Y682722D01*
X270380Y682710D01*
X270457Y682697D01*
X395985Y682697D01*
X396072Y682709D01*
X396159Y682712D01*
X396212Y682729D01*
X396267Y682737D01*
X396347Y682773D01*
X396430Y682799D01*
X396469Y682827D01*
X396526Y682853D01*
X396639Y682949D01*
X396703Y682994D01*
X398136Y684427D01*
X401864Y684427D01*
X403297Y682994D01*
X403367Y682942D01*
X403431Y682882D01*
X403480Y682857D01*
X403524Y682823D01*
X403606Y682792D01*
X403684Y682752D01*
X403731Y682744D01*
X403790Y682722D01*
X403937Y682710D01*
X404015Y682697D01*
X447635Y682697D01*
X452269Y678063D01*
X452339Y678011D01*
X452403Y677951D01*
X452452Y677926D01*
X452496Y677892D01*
X452578Y677861D01*
X452656Y677821D01*
X452703Y677813D01*
X452762Y677791D01*
X452910Y677779D01*
X452987Y677766D01*
X455445Y677766D01*
X458081Y675129D01*
X458081Y671401D01*
X455445Y668764D01*
X451716Y668764D01*
G37*
%LPD*%
%LPC*%
G36*
X23210Y645599D02*
X23210Y645599D01*
X19901Y646970D01*
X17370Y649501D01*
X15999Y652810D01*
X15999Y656390D01*
X17370Y659699D01*
X19901Y662230D01*
X23210Y663601D01*
X41790Y663601D01*
X45259Y662164D01*
X45261Y662163D01*
X45262Y662163D01*
X45396Y662129D01*
X45534Y662093D01*
X45536Y662093D01*
X45538Y662093D01*
X45678Y662097D01*
X45819Y662101D01*
X45820Y662102D01*
X45822Y662102D01*
X45955Y662145D01*
X46089Y662188D01*
X46091Y662189D01*
X46092Y662189D01*
X46104Y662198D01*
X46326Y662346D01*
X46345Y662370D01*
X46366Y662384D01*
X54832Y670850D01*
X56752Y672771D01*
X281184Y672771D01*
X289721Y664234D01*
X289721Y662769D01*
X289721Y662767D01*
X289721Y662765D01*
X289742Y662620D01*
X289761Y662487D01*
X289761Y662486D01*
X289761Y662484D01*
X289819Y662356D01*
X289877Y662228D01*
X289878Y662226D01*
X289879Y662225D01*
X289970Y662118D01*
X290060Y662011D01*
X290062Y662010D01*
X290063Y662009D01*
X290076Y662000D01*
X290297Y661853D01*
X290326Y661844D01*
X290347Y661831D01*
X291577Y661321D01*
X293875Y659024D01*
X295118Y656021D01*
X295118Y652772D01*
X293875Y649770D01*
X291577Y647472D01*
X288575Y646228D01*
X285325Y646228D01*
X282323Y647472D01*
X280025Y649770D01*
X278782Y652772D01*
X278782Y656021D01*
X280025Y659024D01*
X282323Y661321D01*
X282668Y661464D01*
X282767Y661523D01*
X282869Y661576D01*
X282889Y661595D01*
X282913Y661609D01*
X282992Y661692D01*
X283075Y661771D01*
X283089Y661795D01*
X283108Y661815D01*
X283161Y661918D01*
X283219Y662017D01*
X283226Y662043D01*
X283238Y662068D01*
X283261Y662181D01*
X283289Y662292D01*
X283288Y662320D01*
X283294Y662347D01*
X283284Y662462D01*
X283280Y662576D01*
X283271Y662603D01*
X283269Y662630D01*
X283228Y662738D01*
X283193Y662847D01*
X283178Y662867D01*
X283167Y662896D01*
X283085Y663004D01*
X283055Y663054D01*
X283027Y663080D01*
X283007Y663107D01*
X282998Y663120D01*
X279186Y666932D01*
X279116Y666984D01*
X279052Y667044D01*
X279003Y667070D01*
X278959Y667103D01*
X278877Y667134D01*
X278799Y667174D01*
X278751Y667182D01*
X278693Y667204D01*
X278545Y667216D01*
X278468Y667229D01*
X59468Y667229D01*
X59382Y667217D01*
X59294Y667214D01*
X59241Y667197D01*
X59187Y667189D01*
X59107Y667154D01*
X59024Y667127D01*
X58984Y667099D01*
X58927Y667073D01*
X58814Y666977D01*
X58750Y666932D01*
X49248Y657430D01*
X49248Y657429D01*
X49246Y657428D01*
X49160Y657312D01*
X49078Y657203D01*
X49077Y657201D01*
X49076Y657200D01*
X49026Y657068D01*
X48976Y656937D01*
X48976Y656936D01*
X48976Y656934D01*
X48964Y656792D01*
X48953Y656654D01*
X48953Y656652D01*
X48953Y656651D01*
X48957Y656635D01*
X49001Y656415D01*
X49001Y652810D01*
X47630Y649501D01*
X45099Y646970D01*
X41790Y645599D01*
X23210Y645599D01*
G37*
%LPD*%
%LPC*%
G36*
X23210Y543999D02*
X23210Y543999D01*
X19901Y545370D01*
X17370Y547901D01*
X15999Y551210D01*
X15999Y554790D01*
X17370Y558099D01*
X19901Y560630D01*
X23210Y562001D01*
X41790Y562001D01*
X45099Y560630D01*
X47630Y558099D01*
X48019Y557159D01*
X48020Y557158D01*
X48021Y557157D01*
X48091Y557038D01*
X48164Y556915D01*
X48165Y556914D01*
X48166Y556912D01*
X48270Y556815D01*
X48371Y556719D01*
X48372Y556719D01*
X48373Y556718D01*
X48499Y556653D01*
X48623Y556589D01*
X48625Y556589D01*
X48626Y556588D01*
X48641Y556586D01*
X48902Y556534D01*
X48933Y556537D01*
X48957Y556533D01*
X243334Y556533D01*
X243392Y556541D01*
X243450Y556539D01*
X243532Y556561D01*
X243616Y556573D01*
X243669Y556596D01*
X243725Y556611D01*
X243798Y556654D01*
X243875Y556689D01*
X243920Y556727D01*
X243970Y556756D01*
X244028Y556818D01*
X244092Y556872D01*
X244124Y556921D01*
X244164Y556964D01*
X244175Y556985D01*
X246986Y559796D01*
X250714Y559796D01*
X253351Y557159D01*
X253351Y553431D01*
X250714Y550794D01*
X250369Y550794D01*
X250283Y550782D01*
X250195Y550779D01*
X250143Y550762D01*
X250088Y550754D01*
X250008Y550718D01*
X249925Y550692D01*
X249885Y550664D01*
X249828Y550638D01*
X249715Y550542D01*
X249651Y550497D01*
X248622Y549467D01*
X48957Y549467D01*
X48956Y549467D01*
X48954Y549467D01*
X48815Y549447D01*
X48676Y549427D01*
X48674Y549427D01*
X48673Y549427D01*
X48547Y549370D01*
X48416Y549311D01*
X48415Y549310D01*
X48414Y549309D01*
X48307Y549218D01*
X48199Y549128D01*
X48199Y549126D01*
X48197Y549125D01*
X48189Y549112D01*
X48042Y548891D01*
X48033Y548862D01*
X48019Y548841D01*
X47630Y547901D01*
X45099Y545370D01*
X41790Y543999D01*
X23210Y543999D01*
G37*
%LPD*%
%LPC*%
G36*
X246986Y575499D02*
X246986Y575499D01*
X244349Y578136D01*
X244349Y581864D01*
X246986Y584501D01*
X250714Y584501D01*
X251385Y583830D01*
X251455Y583778D01*
X251519Y583718D01*
X251568Y583692D01*
X251612Y583659D01*
X251694Y583628D01*
X251772Y583588D01*
X251819Y583580D01*
X251878Y583558D01*
X252025Y583546D01*
X252103Y583533D01*
X336747Y583533D01*
X336834Y583545D01*
X336921Y583548D01*
X336974Y583565D01*
X337029Y583573D01*
X337109Y583608D01*
X337192Y583635D01*
X337231Y583663D01*
X337288Y583689D01*
X337401Y583785D01*
X337465Y583830D01*
X338136Y584501D01*
X341864Y584501D01*
X342535Y583830D01*
X342605Y583778D01*
X342669Y583718D01*
X342718Y583692D01*
X342762Y583659D01*
X342844Y583628D01*
X342922Y583588D01*
X342969Y583580D01*
X343028Y583558D01*
X343175Y583546D01*
X343253Y583533D01*
X426747Y583533D01*
X426834Y583545D01*
X426921Y583548D01*
X426974Y583565D01*
X427029Y583573D01*
X427109Y583608D01*
X427192Y583635D01*
X427231Y583663D01*
X427288Y583689D01*
X427401Y583785D01*
X427465Y583830D01*
X428136Y584501D01*
X431864Y584501D01*
X434501Y581864D01*
X434501Y578136D01*
X431864Y575499D01*
X428136Y575499D01*
X427465Y576170D01*
X427395Y576222D01*
X427331Y576282D01*
X427282Y576308D01*
X427238Y576341D01*
X427156Y576372D01*
X427078Y576412D01*
X427031Y576420D01*
X426972Y576442D01*
X426825Y576454D01*
X426747Y576467D01*
X343253Y576467D01*
X343166Y576455D01*
X343079Y576452D01*
X343026Y576435D01*
X342971Y576427D01*
X342891Y576392D01*
X342808Y576365D01*
X342769Y576337D01*
X342712Y576311D01*
X342599Y576215D01*
X342535Y576170D01*
X341864Y575499D01*
X338136Y575499D01*
X337465Y576170D01*
X337395Y576222D01*
X337331Y576282D01*
X337282Y576308D01*
X337238Y576341D01*
X337156Y576372D01*
X337078Y576412D01*
X337031Y576420D01*
X336972Y576442D01*
X336825Y576454D01*
X336747Y576467D01*
X252103Y576467D01*
X252016Y576455D01*
X251929Y576452D01*
X251876Y576435D01*
X251821Y576427D01*
X251741Y576392D01*
X251658Y576365D01*
X251619Y576337D01*
X251562Y576311D01*
X251449Y576215D01*
X251385Y576170D01*
X250714Y575499D01*
X246986Y575499D01*
G37*
%LPD*%
%LPC*%
G36*
X23210Y594799D02*
X23210Y594799D01*
X19901Y596170D01*
X17370Y598701D01*
X15999Y602010D01*
X15999Y605590D01*
X17370Y608899D01*
X19901Y611430D01*
X23210Y612801D01*
X41790Y612801D01*
X45099Y611430D01*
X47630Y608899D01*
X48019Y607959D01*
X48020Y607958D01*
X48021Y607957D01*
X48091Y607838D01*
X48164Y607715D01*
X48165Y607714D01*
X48166Y607712D01*
X48270Y607615D01*
X48371Y607519D01*
X48372Y607519D01*
X48373Y607518D01*
X48499Y607453D01*
X48623Y607389D01*
X48625Y607389D01*
X48626Y607388D01*
X48641Y607386D01*
X48902Y607334D01*
X48933Y607337D01*
X48957Y607333D01*
X132061Y607333D01*
X132088Y607328D01*
X154540Y607328D01*
X157135Y604733D01*
X157205Y604680D01*
X157269Y604620D01*
X157318Y604595D01*
X157363Y604562D01*
X157444Y604531D01*
X157522Y604491D01*
X157570Y604483D01*
X157628Y604461D01*
X157776Y604448D01*
X157853Y604435D01*
X158903Y604435D01*
X161540Y601799D01*
X161540Y598070D01*
X158903Y595434D01*
X155175Y595434D01*
X152538Y598070D01*
X152538Y598917D01*
X152526Y599004D01*
X152523Y599091D01*
X152506Y599144D01*
X152498Y599199D01*
X152463Y599278D01*
X152436Y599362D01*
X152408Y599401D01*
X152382Y599458D01*
X152286Y599571D01*
X152241Y599635D01*
X151911Y599965D01*
X151841Y600018D01*
X151777Y600078D01*
X151728Y600103D01*
X151683Y600136D01*
X151602Y600167D01*
X151524Y600207D01*
X151476Y600215D01*
X151418Y600237D01*
X151270Y600250D01*
X151193Y600263D01*
X128344Y600263D01*
X128316Y600267D01*
X48957Y600267D01*
X48956Y600267D01*
X48954Y600267D01*
X48815Y600247D01*
X48676Y600227D01*
X48674Y600227D01*
X48673Y600227D01*
X48547Y600170D01*
X48416Y600111D01*
X48415Y600110D01*
X48414Y600109D01*
X48307Y600018D01*
X48199Y599928D01*
X48199Y599926D01*
X48197Y599925D01*
X48189Y599912D01*
X48042Y599691D01*
X48033Y599662D01*
X48019Y599641D01*
X47630Y598701D01*
X45099Y596170D01*
X41790Y594799D01*
X23210Y594799D01*
G37*
%LPD*%
%LPC*%
G36*
X196425Y620828D02*
X196425Y620828D01*
X193423Y622072D01*
X191125Y624370D01*
X189882Y627372D01*
X189882Y630621D01*
X191125Y633624D01*
X192236Y634734D01*
X192254Y634758D01*
X192276Y634777D01*
X192339Y634871D01*
X192407Y634961D01*
X192417Y634989D01*
X192434Y635013D01*
X192468Y635121D01*
X192508Y635227D01*
X192510Y635256D01*
X192519Y635284D01*
X192522Y635398D01*
X192532Y635510D01*
X192526Y635539D01*
X192527Y635568D01*
X192498Y635678D01*
X192476Y635789D01*
X192462Y635815D01*
X192455Y635843D01*
X192397Y635941D01*
X192345Y636041D01*
X192324Y636063D01*
X192310Y636088D01*
X192227Y636165D01*
X192149Y636247D01*
X192124Y636262D01*
X192102Y636282D01*
X192001Y636334D01*
X191904Y636391D01*
X191875Y636398D01*
X191849Y636412D01*
X191772Y636425D01*
X191628Y636461D01*
X191566Y636459D01*
X191518Y636467D01*
X125516Y636467D01*
X125458Y636459D01*
X125400Y636461D01*
X125318Y636439D01*
X125234Y636427D01*
X125181Y636404D01*
X125125Y636389D01*
X125052Y636346D01*
X124975Y636311D01*
X124930Y636273D01*
X124880Y636244D01*
X124822Y636182D01*
X124758Y636128D01*
X124726Y636079D01*
X124686Y636036D01*
X124647Y635961D01*
X124600Y635891D01*
X124583Y635835D01*
X124556Y635783D01*
X124545Y635715D01*
X124515Y635620D01*
X124512Y635520D01*
X124501Y635452D01*
X124501Y634636D01*
X121864Y631999D01*
X118136Y631999D01*
X115499Y634636D01*
X115499Y638364D01*
X118136Y641001D01*
X119084Y641001D01*
X119171Y641013D01*
X119258Y641016D01*
X119311Y641033D01*
X119366Y641041D01*
X119445Y641076D01*
X119529Y641103D01*
X119568Y641131D01*
X119625Y641157D01*
X119738Y641253D01*
X119802Y641298D01*
X122037Y643533D01*
X213910Y643533D01*
X216277Y641166D01*
X220251Y637191D01*
X220253Y637190D01*
X220254Y637189D01*
X220366Y637105D01*
X220479Y637020D01*
X220480Y637020D01*
X220481Y637019D01*
X220615Y636968D01*
X220744Y636919D01*
X220746Y636919D01*
X220747Y636918D01*
X220891Y636907D01*
X221027Y636896D01*
X221029Y636896D01*
X221031Y636896D01*
X221046Y636899D01*
X221306Y636951D01*
X221333Y636966D01*
X221358Y636971D01*
X221825Y637165D01*
X225075Y637165D01*
X228077Y635921D01*
X230375Y633624D01*
X231618Y630621D01*
X231618Y627372D01*
X230375Y624370D01*
X228077Y622072D01*
X225075Y620828D01*
X221825Y620828D01*
X218823Y622072D01*
X216525Y624370D01*
X215282Y627372D01*
X215282Y630621D01*
X215475Y631089D01*
X215476Y631090D01*
X215477Y631092D01*
X215510Y631225D01*
X215546Y631364D01*
X215546Y631366D01*
X215547Y631367D01*
X215542Y631504D01*
X215538Y631648D01*
X215538Y631650D01*
X215538Y631651D01*
X215495Y631784D01*
X215452Y631919D01*
X215451Y631920D01*
X215450Y631922D01*
X215442Y631934D01*
X215293Y632155D01*
X215270Y632175D01*
X215255Y632195D01*
X211281Y636170D01*
X211211Y636222D01*
X211147Y636282D01*
X211098Y636308D01*
X211053Y636341D01*
X210972Y636372D01*
X210894Y636412D01*
X210846Y636420D01*
X210788Y636442D01*
X210640Y636454D01*
X210563Y636467D01*
X204582Y636467D01*
X204553Y636463D01*
X204524Y636466D01*
X204413Y636443D01*
X204300Y636427D01*
X204274Y636415D01*
X204245Y636410D01*
X204144Y636357D01*
X204041Y636311D01*
X204019Y636292D01*
X203993Y636279D01*
X203910Y636201D01*
X203824Y636128D01*
X203808Y636103D01*
X203787Y636083D01*
X203729Y635985D01*
X203666Y635891D01*
X203658Y635863D01*
X203643Y635838D01*
X203615Y635728D01*
X203581Y635620D01*
X203580Y635590D01*
X203573Y635562D01*
X203576Y635449D01*
X203573Y635336D01*
X203581Y635307D01*
X203582Y635278D01*
X203617Y635170D01*
X203645Y635061D01*
X203660Y635035D01*
X203669Y635007D01*
X203715Y634943D01*
X203790Y634816D01*
X203836Y634773D01*
X203864Y634734D01*
X204975Y633624D01*
X206218Y630621D01*
X206218Y627372D01*
X204975Y624370D01*
X202677Y622072D01*
X199675Y620828D01*
X196425Y620828D01*
G37*
%LPD*%
%LPC*%
G36*
X295919Y699140D02*
X295919Y699140D01*
X289025Y701995D01*
X283749Y707272D01*
X280893Y714166D01*
X280893Y721628D01*
X283749Y728521D01*
X289025Y733798D01*
X295919Y736653D01*
X303381Y736653D01*
X310275Y733798D01*
X315551Y728521D01*
X318407Y721628D01*
X318407Y714166D01*
X315551Y707272D01*
X310275Y701995D01*
X303381Y699140D01*
X295919Y699140D01*
G37*
%LPD*%
%LPC*%
G36*
X181619Y699140D02*
X181619Y699140D01*
X174725Y701995D01*
X169449Y707272D01*
X166593Y714166D01*
X166593Y721628D01*
X169449Y728521D01*
X174725Y733798D01*
X181619Y736653D01*
X189081Y736653D01*
X195975Y733798D01*
X201251Y728521D01*
X204107Y721628D01*
X204107Y714166D01*
X201251Y707272D01*
X195975Y701995D01*
X189081Y699140D01*
X181619Y699140D01*
G37*
%LPD*%
%LPC*%
G36*
X28320Y239499D02*
X28320Y239499D01*
X21520Y242316D01*
X16316Y247520D01*
X13499Y254320D01*
X13499Y261680D01*
X16316Y268480D01*
X21520Y273684D01*
X28320Y276501D01*
X35680Y276501D01*
X42480Y273684D01*
X47684Y268480D01*
X50501Y261680D01*
X50501Y254320D01*
X47684Y247520D01*
X42480Y242316D01*
X35680Y239499D01*
X28320Y239499D01*
G37*
%LPD*%
%LPC*%
G36*
X386320Y183499D02*
X386320Y183499D01*
X379520Y186316D01*
X374316Y191520D01*
X371499Y198320D01*
X371499Y205680D01*
X374316Y212480D01*
X379520Y217684D01*
X386320Y220501D01*
X393680Y220501D01*
X400480Y217684D01*
X405684Y212480D01*
X408501Y205680D01*
X408501Y198320D01*
X405684Y191520D01*
X400480Y186316D01*
X393680Y183499D01*
X386320Y183499D01*
G37*
%LPD*%
%LPC*%
G36*
X406320Y741499D02*
X406320Y741499D01*
X399520Y744316D01*
X394316Y749520D01*
X391499Y756320D01*
X391499Y763680D01*
X394316Y770480D01*
X399520Y775684D01*
X406320Y778501D01*
X413680Y778501D01*
X420480Y775684D01*
X425684Y770480D01*
X428501Y763680D01*
X428501Y756320D01*
X425684Y749520D01*
X420480Y744316D01*
X413680Y741499D01*
X406320Y741499D01*
G37*
%LPD*%
%LPC*%
G36*
X91320Y183499D02*
X91320Y183499D01*
X84520Y186316D01*
X79316Y191520D01*
X76499Y198320D01*
X76499Y205680D01*
X79316Y212480D01*
X84520Y217684D01*
X91320Y220501D01*
X98680Y220501D01*
X105480Y217684D01*
X110684Y212480D01*
X113501Y205680D01*
X113501Y198320D01*
X110684Y191520D01*
X105480Y186316D01*
X98680Y183499D01*
X91320Y183499D01*
G37*
%LPD*%
%LPC*%
G36*
X449320Y23499D02*
X449320Y23499D01*
X442520Y26316D01*
X437316Y31520D01*
X434499Y38320D01*
X434499Y45680D01*
X437316Y52480D01*
X442520Y57684D01*
X449320Y60501D01*
X456680Y60501D01*
X463480Y57684D01*
X468684Y52480D01*
X471501Y45680D01*
X471501Y38320D01*
X468684Y31520D01*
X463480Y26316D01*
X456680Y23499D01*
X449320Y23499D01*
G37*
%LPD*%
%LPC*%
G36*
X386320Y23499D02*
X386320Y23499D01*
X379520Y26316D01*
X374316Y31520D01*
X371499Y38320D01*
X371499Y45680D01*
X374316Y52480D01*
X379520Y57684D01*
X386320Y60501D01*
X393680Y60501D01*
X400480Y57684D01*
X405684Y52480D01*
X408501Y45680D01*
X408501Y38320D01*
X405684Y31520D01*
X400480Y26316D01*
X393680Y23499D01*
X386320Y23499D01*
G37*
%LPD*%
%LPC*%
G36*
X91320Y23499D02*
X91320Y23499D01*
X84520Y26316D01*
X79316Y31520D01*
X76499Y38320D01*
X76499Y45680D01*
X79316Y52480D01*
X84520Y57684D01*
X91320Y60501D01*
X98680Y60501D01*
X105480Y57684D01*
X110684Y52480D01*
X113501Y45680D01*
X113501Y38320D01*
X110684Y31520D01*
X105480Y26316D01*
X98680Y23499D01*
X91320Y23499D01*
G37*
%LPD*%
%LPC*%
G36*
X28320Y23499D02*
X28320Y23499D01*
X21520Y26316D01*
X16316Y31520D01*
X13499Y38320D01*
X13499Y45680D01*
X16316Y52480D01*
X21520Y57684D01*
X28320Y60501D01*
X35680Y60501D01*
X42480Y57684D01*
X47684Y52480D01*
X50501Y45680D01*
X50501Y38320D01*
X47684Y31520D01*
X42480Y26316D01*
X35680Y23499D01*
X28320Y23499D01*
G37*
%LPD*%
%LPC*%
G36*
X46320Y421499D02*
X46320Y421499D01*
X39520Y424316D01*
X34316Y429520D01*
X31499Y436320D01*
X31499Y443680D01*
X34316Y450480D01*
X39520Y455684D01*
X46320Y458501D01*
X53680Y458501D01*
X60480Y455684D01*
X65684Y450480D01*
X68501Y443680D01*
X68501Y436320D01*
X65684Y429520D01*
X60480Y424316D01*
X53680Y421499D01*
X46320Y421499D01*
G37*
%LPD*%
%LPC*%
G36*
X449320Y239499D02*
X449320Y239499D01*
X442520Y242316D01*
X437316Y247520D01*
X434499Y254320D01*
X434499Y261680D01*
X437316Y268480D01*
X442520Y273684D01*
X449320Y276501D01*
X456680Y276501D01*
X463480Y273684D01*
X468684Y268480D01*
X471501Y261680D01*
X471501Y254320D01*
X468684Y247520D01*
X463480Y242316D01*
X456680Y239499D01*
X449320Y239499D01*
G37*
%LPD*%
%LPC*%
G36*
X209125Y646228D02*
X209125Y646228D01*
X206123Y647472D01*
X203825Y649770D01*
X203601Y650312D01*
X203600Y650314D01*
X203599Y650315D01*
X203529Y650433D01*
X203456Y650557D01*
X203455Y650558D01*
X203454Y650560D01*
X203350Y650657D01*
X203249Y650752D01*
X203248Y650753D01*
X203247Y650754D01*
X203121Y650818D01*
X202997Y650883D01*
X202995Y650883D01*
X202994Y650884D01*
X202979Y650886D01*
X202718Y650938D01*
X202687Y650935D01*
X202663Y650939D01*
X100143Y650939D01*
X100057Y650927D01*
X99969Y650924D01*
X99916Y650907D01*
X99862Y650899D01*
X99782Y650863D01*
X99699Y650837D01*
X99659Y650809D01*
X99602Y650783D01*
X99489Y650687D01*
X99425Y650642D01*
X96559Y647776D01*
X92831Y647776D01*
X90194Y650412D01*
X90194Y654141D01*
X92831Y656777D01*
X93779Y656777D01*
X93866Y656790D01*
X93953Y656792D01*
X94006Y656809D01*
X94061Y656817D01*
X94141Y656853D01*
X94224Y656880D01*
X94263Y656908D01*
X94320Y656933D01*
X94434Y657029D01*
X94497Y657075D01*
X95427Y658005D01*
X202725Y658005D01*
X202726Y658005D01*
X202728Y658005D01*
X202867Y658025D01*
X203006Y658044D01*
X203008Y658045D01*
X203009Y658045D01*
X203135Y658102D01*
X203266Y658161D01*
X203267Y658162D01*
X203268Y658162D01*
X203376Y658254D01*
X203483Y658344D01*
X203484Y658346D01*
X203485Y658347D01*
X203493Y658360D01*
X203640Y658581D01*
X203650Y658610D01*
X203663Y658631D01*
X203825Y659024D01*
X206123Y661321D01*
X209125Y662565D01*
X212375Y662565D01*
X215377Y661321D01*
X217675Y659024D01*
X218918Y656021D01*
X218918Y652772D01*
X217675Y649770D01*
X215377Y647472D01*
X212375Y646228D01*
X209125Y646228D01*
G37*
%LPD*%
%LPC*%
G36*
X325097Y455277D02*
X325097Y455277D01*
X322461Y457914D01*
X322461Y461642D01*
X325097Y464279D01*
X328844Y464279D01*
X328900Y464226D01*
X328950Y464200D01*
X328994Y464167D01*
X329075Y464136D01*
X329153Y464096D01*
X329201Y464088D01*
X329259Y464066D01*
X329407Y464054D01*
X329484Y464041D01*
X387255Y464041D01*
X387342Y464053D01*
X387429Y464056D01*
X387482Y464073D01*
X387537Y464081D01*
X387617Y464116D01*
X387700Y464143D01*
X387739Y464171D01*
X387796Y464197D01*
X387909Y464293D01*
X387973Y464338D01*
X388136Y464501D01*
X391864Y464501D01*
X392027Y464338D01*
X392097Y464286D01*
X392161Y464226D01*
X392210Y464200D01*
X392254Y464167D01*
X392336Y464136D01*
X392414Y464096D01*
X392461Y464088D01*
X392520Y464066D01*
X392667Y464054D01*
X392745Y464041D01*
X414857Y464041D01*
X414943Y464053D01*
X415031Y464056D01*
X415083Y464073D01*
X415138Y464081D01*
X415218Y464116D01*
X415301Y464143D01*
X415340Y464171D01*
X415398Y464197D01*
X415511Y464293D01*
X415574Y464338D01*
X415737Y464501D01*
X419466Y464501D01*
X422102Y461864D01*
X422102Y458136D01*
X419466Y455499D01*
X415737Y455499D01*
X415574Y455662D01*
X415505Y455714D01*
X415441Y455774D01*
X415391Y455800D01*
X415347Y455833D01*
X415266Y455864D01*
X415188Y455904D01*
X415140Y455912D01*
X415082Y455934D01*
X414934Y455946D01*
X414857Y455959D01*
X392745Y455959D01*
X392658Y455947D01*
X392571Y455944D01*
X392518Y455927D01*
X392463Y455919D01*
X392383Y455884D01*
X392300Y455857D01*
X392261Y455829D01*
X392204Y455803D01*
X392091Y455707D01*
X392027Y455662D01*
X391864Y455499D01*
X388136Y455499D01*
X387973Y455662D01*
X387903Y455714D01*
X387839Y455774D01*
X387790Y455800D01*
X387746Y455833D01*
X387664Y455864D01*
X387586Y455904D01*
X387539Y455912D01*
X387480Y455934D01*
X387333Y455946D01*
X387255Y455959D01*
X329928Y455959D01*
X329842Y455947D01*
X329754Y455944D01*
X329702Y455927D01*
X329647Y455919D01*
X329567Y455884D01*
X329484Y455857D01*
X329444Y455829D01*
X329387Y455803D01*
X329274Y455707D01*
X329210Y455662D01*
X328826Y455277D01*
X325097Y455277D01*
G37*
%LPD*%
%LPC*%
G36*
X140016Y801999D02*
X140016Y801999D01*
X134503Y804283D01*
X130283Y808503D01*
X127999Y814016D01*
X127999Y819984D01*
X130283Y825497D01*
X134503Y829717D01*
X140016Y832001D01*
X145984Y832001D01*
X151497Y829717D01*
X155717Y825497D01*
X158001Y819984D01*
X158001Y814016D01*
X155717Y808503D01*
X151497Y804283D01*
X145984Y801999D01*
X140016Y801999D01*
G37*
%LPD*%
%LPC*%
G36*
X63016Y801999D02*
X63016Y801999D01*
X57503Y804283D01*
X53283Y808503D01*
X50999Y814016D01*
X50999Y819984D01*
X53283Y825497D01*
X57503Y829717D01*
X63016Y832001D01*
X68984Y832001D01*
X74497Y829717D01*
X78717Y825497D01*
X81001Y819984D01*
X81001Y814016D01*
X78717Y808503D01*
X74497Y804283D01*
X68984Y801999D01*
X63016Y801999D01*
G37*
%LPD*%
%LPC*%
G36*
X115410Y500499D02*
X115410Y500499D01*
X112101Y501870D01*
X109570Y504401D01*
X108199Y507710D01*
X108199Y526290D01*
X109570Y529599D01*
X112101Y532130D01*
X115410Y533501D01*
X118990Y533501D01*
X122299Y532130D01*
X124830Y529599D01*
X126201Y526290D01*
X126201Y507710D01*
X124830Y504401D01*
X122299Y501870D01*
X118990Y500499D01*
X115410Y500499D01*
G37*
%LPD*%
%LPC*%
G36*
X90010Y500499D02*
X90010Y500499D01*
X86701Y501870D01*
X84170Y504401D01*
X82799Y507710D01*
X82799Y526290D01*
X84170Y529599D01*
X86701Y532130D01*
X90010Y533501D01*
X93590Y533501D01*
X96899Y532130D01*
X99430Y529599D01*
X100801Y526290D01*
X100801Y507710D01*
X99430Y504401D01*
X96899Y501870D01*
X93590Y500499D01*
X90010Y500499D01*
G37*
%LPD*%
%LPC*%
G36*
X195240Y469819D02*
X195240Y469819D01*
X192603Y472455D01*
X192603Y476184D01*
X195240Y478820D01*
X198968Y478820D01*
X199639Y478150D01*
X199709Y478097D01*
X199773Y478037D01*
X199822Y478012D01*
X199866Y477979D01*
X199948Y477948D01*
X200026Y477908D01*
X200073Y477900D01*
X200132Y477878D01*
X200279Y477865D01*
X200357Y477852D01*
X244149Y477852D01*
X244236Y477865D01*
X244323Y477867D01*
X244376Y477884D01*
X244431Y477892D01*
X244511Y477928D01*
X244594Y477955D01*
X244633Y477983D01*
X244690Y478008D01*
X244804Y478104D01*
X244867Y478150D01*
X246986Y480268D01*
X250714Y480268D01*
X253351Y477632D01*
X253351Y473903D01*
X250714Y471267D01*
X250115Y471267D01*
X250029Y471254D01*
X249941Y471252D01*
X249888Y471235D01*
X249834Y471227D01*
X249754Y471191D01*
X249671Y471164D01*
X249631Y471136D01*
X249574Y471111D01*
X249461Y471015D01*
X249397Y470969D01*
X249215Y470787D01*
X200357Y470787D01*
X200270Y470775D01*
X200183Y470772D01*
X200130Y470755D01*
X200075Y470747D01*
X199996Y470711D01*
X199912Y470684D01*
X199873Y470656D01*
X199816Y470631D01*
X199703Y470535D01*
X199639Y470489D01*
X198968Y469819D01*
X195240Y469819D01*
G37*
%LPD*%
%LPC*%
G36*
X225706Y202117D02*
X225706Y202117D01*
X219917Y207906D01*
X219917Y216094D01*
X225706Y221883D01*
X233894Y221883D01*
X239683Y216094D01*
X239683Y207906D01*
X233894Y202117D01*
X225706Y202117D01*
G37*
%LPD*%
%LPC*%
G36*
X259925Y646228D02*
X259925Y646228D01*
X256923Y647472D01*
X254625Y649770D01*
X253382Y652772D01*
X253382Y656021D01*
X254625Y659024D01*
X256923Y661321D01*
X259925Y662565D01*
X263175Y662565D01*
X266177Y661321D01*
X268475Y659024D01*
X269718Y656021D01*
X269718Y652772D01*
X268475Y649770D01*
X266177Y647472D01*
X263175Y646228D01*
X259925Y646228D01*
G37*
%LPD*%
%LPC*%
G36*
X272625Y620828D02*
X272625Y620828D01*
X269623Y622072D01*
X267325Y624370D01*
X266082Y627372D01*
X266082Y630621D01*
X267325Y633624D01*
X269623Y635921D01*
X272625Y637165D01*
X275875Y637165D01*
X278877Y635921D01*
X281175Y633624D01*
X282418Y630621D01*
X282418Y627372D01*
X281175Y624370D01*
X278877Y622072D01*
X275875Y620828D01*
X272625Y620828D01*
G37*
%LPD*%
%LPC*%
G36*
X247225Y620828D02*
X247225Y620828D01*
X244223Y622072D01*
X241925Y624370D01*
X240682Y627372D01*
X240682Y630621D01*
X241925Y633624D01*
X244223Y635921D01*
X247225Y637165D01*
X250475Y637165D01*
X253477Y635921D01*
X255775Y633624D01*
X257018Y630621D01*
X257018Y627372D01*
X255775Y624370D01*
X253477Y622072D01*
X250475Y620828D01*
X247225Y620828D01*
G37*
%LPD*%
%LPC*%
G36*
X34531Y631231D02*
X34531Y631231D01*
X34531Y638701D01*
X40748Y638701D01*
X42225Y638467D01*
X43647Y638005D01*
X44979Y637326D01*
X46189Y636447D01*
X47247Y635389D01*
X48126Y634179D01*
X48805Y632847D01*
X49267Y631425D01*
X49297Y631231D01*
X34531Y631231D01*
G37*
%LPD*%
%LPC*%
G36*
X34531Y580431D02*
X34531Y580431D01*
X34531Y587901D01*
X40748Y587901D01*
X42225Y587667D01*
X43647Y587205D01*
X44979Y586526D01*
X46189Y585647D01*
X47247Y584589D01*
X48126Y583379D01*
X48805Y582047D01*
X49267Y580625D01*
X49297Y580431D01*
X34531Y580431D01*
G37*
%LPD*%
%LPC*%
G36*
X15703Y631231D02*
X15703Y631231D01*
X15733Y631425D01*
X16195Y632847D01*
X16874Y634179D01*
X17753Y635389D01*
X18811Y636447D01*
X20021Y637326D01*
X21353Y638005D01*
X22775Y638467D01*
X24252Y638701D01*
X30469Y638701D01*
X30469Y631231D01*
X15703Y631231D01*
G37*
%LPD*%
%LPC*%
G36*
X15703Y580431D02*
X15703Y580431D01*
X15733Y580625D01*
X16195Y582047D01*
X16874Y583379D01*
X17753Y584589D01*
X18811Y585647D01*
X20021Y586526D01*
X21353Y587205D01*
X22775Y587667D01*
X24252Y587901D01*
X30469Y587901D01*
X30469Y580431D01*
X15703Y580431D01*
G37*
%LPD*%
%LPC*%
G36*
X34531Y619699D02*
X34531Y619699D01*
X34531Y627169D01*
X49297Y627169D01*
X49267Y626975D01*
X48805Y625553D01*
X48126Y624221D01*
X47247Y623011D01*
X46189Y621953D01*
X44979Y621074D01*
X43647Y620395D01*
X42225Y619933D01*
X40748Y619699D01*
X34531Y619699D01*
G37*
%LPD*%
%LPC*%
G36*
X34531Y568899D02*
X34531Y568899D01*
X34531Y576369D01*
X49297Y576369D01*
X49267Y576175D01*
X48805Y574753D01*
X48126Y573421D01*
X47247Y572211D01*
X46189Y571153D01*
X44979Y570274D01*
X43647Y569595D01*
X42225Y569133D01*
X40748Y568899D01*
X34531Y568899D01*
G37*
%LPD*%
%LPC*%
G36*
X24252Y568899D02*
X24252Y568899D01*
X22775Y569133D01*
X21353Y569595D01*
X20021Y570274D01*
X18811Y571153D01*
X17753Y572211D01*
X16874Y573421D01*
X16195Y574753D01*
X15733Y576175D01*
X15703Y576369D01*
X30469Y576369D01*
X30469Y568899D01*
X24252Y568899D01*
G37*
%LPD*%
%LPC*%
G36*
X24252Y619699D02*
X24252Y619699D01*
X22775Y619933D01*
X21353Y620395D01*
X20021Y621074D01*
X18811Y621953D01*
X17753Y623011D01*
X16874Y624221D01*
X16195Y625553D01*
X15733Y626975D01*
X15703Y627169D01*
X30469Y627169D01*
X30469Y619699D01*
X24252Y619699D01*
G37*
%LPD*%
%LPC*%
G36*
X257231Y214031D02*
X257231Y214031D01*
X257231Y222383D01*
X259501Y222383D01*
X265583Y216301D01*
X265583Y214031D01*
X257231Y214031D01*
G37*
%LPD*%
%LPC*%
G36*
X244817Y214031D02*
X244817Y214031D01*
X244817Y216301D01*
X250899Y222383D01*
X253169Y222383D01*
X253169Y214031D01*
X244817Y214031D01*
G37*
%LPD*%
%LPC*%
G36*
X257231Y201617D02*
X257231Y201617D01*
X257231Y209969D01*
X265583Y209969D01*
X265583Y207699D01*
X259501Y201617D01*
X257231Y201617D01*
G37*
%LPD*%
%LPC*%
G36*
X250899Y201617D02*
X250899Y201617D01*
X244817Y207699D01*
X244817Y209969D01*
X253169Y209969D01*
X253169Y201617D01*
X250899Y201617D01*
G37*
%LPD*%
%LPC*%
G36*
X238181Y656428D02*
X238181Y656428D01*
X238181Y662831D01*
X238678Y662732D01*
X240256Y662078D01*
X241676Y661130D01*
X242883Y659922D01*
X243832Y658503D01*
X244485Y656925D01*
X244584Y656428D01*
X238181Y656428D01*
G37*
%LPD*%
%LPC*%
G36*
X227716Y656428D02*
X227716Y656428D01*
X227815Y656925D01*
X228468Y658503D01*
X229417Y659922D01*
X230624Y661130D01*
X232044Y662078D01*
X233622Y662732D01*
X234119Y662831D01*
X234119Y656428D01*
X227716Y656428D01*
G37*
%LPD*%
%LPC*%
G36*
X238181Y652365D02*
X238181Y652365D01*
X244584Y652365D01*
X244485Y651868D01*
X243832Y650291D01*
X242883Y648871D01*
X241676Y647664D01*
X240256Y646715D01*
X238678Y646061D01*
X238181Y645963D01*
X238181Y652365D01*
G37*
%LPD*%
%LPC*%
G36*
X233622Y646061D02*
X233622Y646061D01*
X232044Y646715D01*
X230624Y647664D01*
X229417Y648871D01*
X228468Y650291D01*
X227815Y651868D01*
X227716Y652365D01*
X234119Y652365D01*
X234119Y645963D01*
X233622Y646061D01*
G37*
%LPD*%
%LPC*%
G36*
X236149Y654396D02*
X236149Y654396D01*
X236149Y654397D01*
X236151Y654397D01*
X236151Y654396D01*
X236149Y654396D01*
G37*
%LPD*%
%LPC*%
G36*
X32499Y629199D02*
X32499Y629199D01*
X32499Y629201D01*
X32501Y629201D01*
X32501Y629199D01*
X32499Y629199D01*
G37*
%LPD*%
%LPC*%
G36*
X32499Y578399D02*
X32499Y578399D01*
X32499Y578401D01*
X32501Y578401D01*
X32501Y578399D01*
X32499Y578399D01*
G37*
%LPD*%
%LPC*%
G36*
X255199Y211999D02*
X255199Y211999D01*
X255199Y212001D01*
X255201Y212001D01*
X255201Y211999D01*
X255199Y211999D01*
G37*
%LPD*%
D10*
X229800Y212000D03*
X255200Y212000D03*
D11*
X248850Y628997D03*
X261550Y654397D03*
X274250Y628997D03*
X286950Y654397D03*
X236150Y654397D03*
X223450Y628997D03*
X210750Y654397D03*
X198050Y628997D03*
D12*
X91800Y524500D02*
X91800Y509500D01*
X117200Y509500D02*
X117200Y524500D01*
X40000Y553000D02*
X25000Y553000D01*
X25000Y578400D02*
X40000Y578400D01*
X40000Y603800D02*
X25000Y603800D01*
X25000Y629200D02*
X40000Y629200D01*
X40000Y654600D02*
X25000Y654600D01*
X25000Y680000D02*
X40000Y680000D01*
D13*
X347057Y323239D03*
X417249Y305677D03*
X328032Y413308D03*
X419062Y413696D03*
X353494Y402450D03*
X417248Y531177D03*
X328870Y531072D03*
X363640Y526370D03*
X453304Y526264D03*
X341670Y395693D03*
X362552Y305702D03*
X444435Y152826D03*
X462499Y152890D03*
X444535Y77667D03*
X462954Y77957D03*
X11565Y212104D03*
X8118Y171979D03*
X12063Y132230D03*
X7575Y91994D03*
X202043Y512922D03*
X443546Y403226D03*
X433746Y377419D03*
X470952Y419238D03*
X466610Y361035D03*
X352552Y275702D03*
X352552Y225702D03*
X322552Y225702D03*
X322552Y275702D03*
X412552Y275702D03*
X412552Y225702D03*
X452552Y225702D03*
X412552Y85702D03*
X412552Y125702D03*
X196565Y367104D03*
X196565Y322104D03*
X196565Y272104D03*
X196565Y217104D03*
X26565Y322104D03*
X26565Y382104D03*
X186565Y537104D03*
X176565Y442104D03*
X286565Y542104D03*
X286565Y497104D03*
X286565Y452104D03*
X286565Y407104D03*
X286565Y332104D03*
X286565Y282104D03*
X286565Y237104D03*
X64175Y387116D03*
X248772Y381228D03*
D14*
X316205Y384200D02*
X370143Y384200D01*
X316205Y384200D02*
X251744Y384200D01*
X248772Y381228D01*
X370143Y384200D02*
X370356Y383988D01*
D15*
X248772Y389300D02*
X248772Y390000D01*
D13*
X248772Y390000D03*
D15*
X248772Y389300D02*
X160000Y389300D01*
X130000Y389300D01*
X100000Y389300D01*
X66359Y389300D01*
X64175Y387116D01*
D13*
X248850Y580000D03*
D14*
X340000Y580000D01*
D13*
X430000Y580000D03*
D14*
X340000Y580000D01*
D13*
X340000Y580000D03*
X370356Y383988D03*
D14*
X247159Y553000D02*
X32500Y553000D01*
X247159Y553000D02*
X248920Y554761D01*
X248920Y555225D01*
X248850Y555295D01*
D13*
X248850Y555295D03*
X197104Y474320D03*
D14*
X247752Y474320D01*
X248920Y475488D01*
X248920Y475697D01*
X248850Y475767D01*
D13*
X248850Y475767D03*
X316205Y384200D03*
X160000Y389300D03*
X130000Y389300D03*
X100000Y389300D03*
X94695Y652277D03*
D14*
X210675Y654472D02*
X210750Y654397D01*
X210675Y654472D02*
X96890Y654472D01*
X94695Y652277D01*
D13*
X120000Y636500D03*
D14*
X123500Y640000D01*
X212447Y640000D02*
X223450Y628997D01*
X212447Y640000D02*
X123500Y640000D01*
D13*
X157039Y599935D03*
D14*
X156937Y599935D01*
X153077Y603795D01*
X130205Y603795D01*
X130200Y603800D01*
X32500Y603800D01*
D13*
X326962Y459778D03*
D16*
X327183Y460000D01*
X380000Y460000D01*
X390000Y460000D01*
X417601Y460000D01*
D13*
X417601Y460000D03*
X390000Y460000D03*
D17*
X266442Y679926D02*
X37833Y679926D01*
D18*
X37759Y680000D02*
X32500Y680000D01*
X37759Y680000D02*
X37833Y679926D01*
D13*
X266442Y679926D03*
D17*
X400000Y679926D01*
X446488Y679926D01*
X453365Y673049D01*
D18*
X453581Y673265D01*
D13*
X453581Y673265D03*
X400000Y679926D03*
D17*
X57900Y670000D02*
X42500Y654600D01*
X32500Y654600D01*
X286950Y654397D02*
X286950Y663086D01*
X280036Y670000D02*
X57900Y670000D01*
X280036Y670000D02*
X286950Y663086D01*
M02*
