# Supplementary material for: High-Precision Optical Fiber-Based Lickometer
Source: eNeuro. 2024 Jul 16;11(7):ENEURO.0189-24.2024. doi: 10.1523/ENEURO.0189-24.2024 (PMC11258538; doi:10.1523/ENEURO.0189-24.2024)
Supplement: Extended Data — Design files and assembly instructions for the mechanical parts and printed circuit board of the proposed optical lickometer. Download Extended Data, ZIP file. [file eneuro-11-ENEURO.0189-24.2024-s004.zip › Hardware/PCB/lickometer v1.0.GBO]

G04 EAGLE Gerber RS-274X export*
G75*
%MOMM*%
%FSLAX34Y34*%
%LPD*%
%INBottom Silkscreen*%
%IPPOS*%
%AMOC8*
5,1,8,0,0,1.08239X$1,22.5*%
G01*
%ADD10C,0.101600*%
%ADD11R,1.498600X0.025400*%
%ADD12R,1.524000X0.025400*%
%ADD13R,1.549400X0.025400*%
%ADD14R,1.574800X0.025400*%
%ADD15R,1.600200X0.025400*%
%ADD16R,1.625600X0.025400*%
%ADD17R,1.651000X0.025400*%
%ADD18R,1.676400X0.025400*%
%ADD19R,1.701800X0.025400*%
%ADD20R,1.727200X0.025400*%
%ADD21R,1.752600X0.025400*%
%ADD22R,1.778000X0.025400*%
%ADD23R,1.803400X0.025400*%
%ADD24R,1.828800X0.025400*%
%ADD25R,1.854200X0.025400*%
%ADD26R,1.879600X0.025400*%
%ADD27R,1.905000X0.025400*%
%ADD28R,1.930400X0.025400*%
%ADD29R,1.955800X0.025400*%
%ADD30R,1.981200X0.025400*%
%ADD31R,2.006600X0.025400*%
%ADD32R,2.032000X0.025400*%
%ADD33R,2.082800X0.025400*%
%ADD34R,2.108200X0.025400*%
%ADD35R,2.133600X0.025400*%
%ADD36R,2.184400X0.025400*%
%ADD37R,2.209800X0.025400*%
%ADD38R,0.660400X0.025400*%
%ADD39R,2.260600X0.025400*%
%ADD40R,1.016000X0.025400*%
%ADD41R,2.311400X0.025400*%
%ADD42R,1.270000X0.025400*%
%ADD43R,2.362200X0.025400*%
%ADD44R,0.304800X0.025400*%
%ADD45R,0.254000X0.025400*%
%ADD46R,0.279400X0.025400*%
%ADD47R,2.413000X0.025400*%
%ADD48R,0.533400X0.025400*%
%ADD49R,0.457200X0.025400*%
%ADD50R,0.508000X0.025400*%
%ADD51R,0.381000X0.025400*%
%ADD52R,1.219200X0.025400*%
%ADD53R,0.431800X0.025400*%
%ADD54R,2.463800X0.025400*%
%ADD55R,0.711200X0.025400*%
%ADD56R,0.584200X0.025400*%
%ADD57R,0.635000X0.025400*%
%ADD58R,0.685800X0.025400*%
%ADD59R,2.540000X0.025400*%
%ADD60R,0.812800X0.025400*%
%ADD61R,0.736600X0.025400*%
%ADD62R,2.616200X0.025400*%
%ADD63R,0.914400X0.025400*%
%ADD64R,0.762000X0.025400*%
%ADD65R,0.838200X0.025400*%
%ADD66R,2.743200X0.025400*%
%ADD67R,0.990600X0.025400*%
%ADD68R,0.889000X0.025400*%
%ADD69R,2.286000X0.025400*%
%ADD70R,3.657600X0.025400*%
%ADD71R,1.066800X0.025400*%
%ADD72R,0.863600X0.025400*%
%ADD73R,0.939800X0.025400*%
%ADD74R,2.387600X0.025400*%
%ADD75R,1.117600X0.025400*%
%ADD76R,1.447800X0.025400*%
%ADD77R,2.489200X0.025400*%
%ADD78R,1.168400X0.025400*%
%ADD79R,0.965200X0.025400*%
%ADD80R,2.590800X0.025400*%
%ADD81R,1.473200X0.025400*%
%ADD82R,2.692400X0.025400*%
%ADD83R,2.794000X0.025400*%
%ADD84R,1.320800X0.025400*%
%ADD85R,2.895600X0.025400*%
%ADD86R,1.371600X0.025400*%
%ADD87R,3.022600X0.025400*%
%ADD88R,3.606800X0.025400*%
%ADD89R,0.609600X0.025400*%
%ADD90R,0.482600X0.025400*%
%ADD91R,3.124200X0.025400*%
%ADD92R,3.581400X0.025400*%
%ADD93R,0.558800X0.025400*%
%ADD94R,3.175000X0.025400*%
%ADD95R,3.530600X0.025400*%
%ADD96R,3.276600X0.025400*%
%ADD97R,3.505200X0.025400*%
%ADD98R,3.327400X0.025400*%
%ADD99R,3.454400X0.025400*%
%ADD100R,3.429000X0.025400*%
%ADD101R,3.479800X0.025400*%
%ADD102R,3.378200X0.025400*%
%ADD103R,3.352800X0.025400*%
%ADD104R,3.632200X0.025400*%
%ADD105R,3.683000X0.025400*%
%ADD106R,3.784600X0.025400*%
%ADD107R,3.251200X0.025400*%
%ADD108R,3.835400X0.025400*%
%ADD109R,3.225800X0.025400*%
%ADD110R,3.886200X0.025400*%
%ADD111R,3.200400X0.025400*%
%ADD112R,3.937000X0.025400*%
%ADD113R,4.013200X0.025400*%
%ADD114R,3.149600X0.025400*%
%ADD115R,4.064000X0.025400*%
%ADD116R,3.098800X0.025400*%
%ADD117R,4.140200X0.025400*%
%ADD118R,3.073400X0.025400*%
%ADD119R,4.191000X0.025400*%
%ADD120R,3.048000X0.025400*%
%ADD121R,4.241800X0.025400*%
%ADD122R,4.267200X0.025400*%
%ADD123R,1.397000X0.025400*%
%ADD124R,0.101600X0.025400*%
%ADD125R,1.193800X0.025400*%
%ADD126R,1.346200X0.025400*%
%ADD127R,3.302000X0.025400*%
%ADD128R,4.216400X0.025400*%
%ADD129R,3.403600X0.025400*%
%ADD130R,4.165600X0.025400*%
%ADD131R,3.556000X0.025400*%
%ADD132R,4.114800X0.025400*%
%ADD133R,2.819400X0.025400*%
%ADD134R,2.667000X0.025400*%
%ADD135R,1.244600X0.025400*%
%ADD136R,0.406400X0.025400*%
%ADD137R,1.143000X0.025400*%
%ADD138R,2.565400X0.025400*%
%ADD139R,2.159000X0.025400*%
%ADD140R,2.438400X0.025400*%
%ADD141R,0.177800X0.025400*%
%ADD142R,2.057400X0.025400*%
%ADD143R,2.336800X0.025400*%
%ADD144R,1.041400X0.025400*%
%ADD145R,2.235200X0.025400*%
%ADD146R,0.355600X0.025400*%
%ADD147R,0.330200X0.025400*%
%ADD148R,0.203200X0.025400*%
%ADD149R,0.152400X0.025400*%
%ADD150R,0.050800X0.025400*%
%ADD151R,0.025400X0.025400*%
%ADD152R,0.228600X0.025400*%
%ADD153R,1.422400X0.025400*%
%ADD154R,1.295400X0.025400*%
%ADD155R,4.292600X0.025400*%
%ADD156R,4.089400X0.025400*%
%ADD157R,3.962400X0.025400*%
%ADD158R,3.911600X0.025400*%
%ADD159R,3.860800X0.025400*%
%ADD160R,3.810000X0.025400*%
%ADD161R,0.787400X0.025400*%
%ADD162R,3.759200X0.025400*%
%ADD163R,3.708400X0.025400*%
%ADD164R,2.997200X0.025400*%
%ADD165R,2.946400X0.025400*%
%ADD166R,2.870200X0.025400*%
%ADD167R,2.768600X0.025400*%


D10*
X341098Y797914D02*
X341098Y790796D01*
X336353Y790796D01*
X333614Y795541D02*
X332427Y795541D01*
X332427Y790796D01*
X331241Y790796D02*
X333614Y790796D01*
X332427Y797914D02*
X332427Y799100D01*
X327438Y795541D02*
X323879Y795541D01*
X327438Y795541D02*
X328624Y794355D01*
X328624Y791982D01*
X327438Y790796D01*
X323879Y790796D01*
X319954Y790796D02*
X317581Y790796D01*
X319954Y790796D02*
X321140Y791982D01*
X321140Y794355D01*
X319954Y795541D01*
X317581Y795541D01*
X316395Y794355D01*
X316395Y793169D01*
X321140Y793169D01*
X313656Y795541D02*
X313656Y790796D01*
X313656Y795541D02*
X310097Y795541D01*
X308911Y794355D01*
X308911Y790796D01*
X306172Y790796D02*
X302613Y790796D01*
X301426Y791982D01*
X302613Y793169D01*
X304985Y793169D01*
X306172Y794355D01*
X304985Y795541D01*
X301426Y795541D01*
X297501Y790796D02*
X295129Y790796D01*
X297501Y790796D02*
X298688Y791982D01*
X298688Y794355D01*
X297501Y795541D01*
X295129Y795541D01*
X293942Y794355D01*
X293942Y793169D01*
X298688Y793169D01*
X286458Y790796D02*
X286458Y797914D01*
X286458Y790796D02*
X290017Y790796D01*
X291204Y791982D01*
X291204Y794355D01*
X290017Y795541D01*
X286458Y795541D01*
X276235Y795541D02*
X276235Y791982D01*
X275049Y790796D01*
X271490Y790796D01*
X271490Y795541D01*
X268751Y795541D02*
X268751Y790796D01*
X268751Y795541D02*
X265192Y795541D01*
X264006Y794355D01*
X264006Y790796D01*
X256522Y790796D02*
X256522Y797914D01*
X256522Y790796D02*
X260081Y790796D01*
X261267Y791982D01*
X261267Y794355D01*
X260081Y795541D01*
X256522Y795541D01*
X252596Y790796D02*
X250224Y790796D01*
X252596Y790796D02*
X253783Y791982D01*
X253783Y794355D01*
X252596Y795541D01*
X250224Y795541D01*
X249037Y794355D01*
X249037Y793169D01*
X253783Y793169D01*
X246299Y795541D02*
X246299Y790796D01*
X246299Y793169D02*
X243926Y795541D01*
X242740Y795541D01*
X231391Y796728D02*
X231391Y791982D01*
X230205Y790796D01*
X230205Y795541D02*
X232578Y795541D01*
X227588Y797914D02*
X227588Y790796D01*
X227588Y794355D02*
X226402Y795541D01*
X224029Y795541D01*
X222843Y794355D01*
X222843Y790796D01*
X218918Y790796D02*
X216545Y790796D01*
X218918Y790796D02*
X220104Y791982D01*
X220104Y794355D01*
X218918Y795541D01*
X216545Y795541D01*
X215359Y794355D01*
X215359Y793169D01*
X220104Y793169D01*
X202763Y790796D02*
X202763Y797914D01*
X205136Y797914D02*
X200390Y797914D01*
X197652Y795541D02*
X197652Y790796D01*
X197652Y795541D02*
X195279Y797914D01*
X192906Y795541D01*
X192906Y790796D01*
X192906Y794355D02*
X197652Y794355D01*
X190167Y790796D02*
X190167Y797914D01*
X186608Y797914D01*
X185422Y796728D01*
X185422Y794355D01*
X186608Y793169D01*
X190167Y793169D01*
X182683Y790796D02*
X182683Y797914D01*
X179124Y797914D01*
X177938Y796728D01*
X177938Y794355D01*
X179124Y793169D01*
X182683Y793169D01*
X180311Y793169D02*
X177938Y790796D01*
X166529Y797914D02*
X164156Y797914D01*
X166529Y797914D02*
X167715Y796728D01*
X167715Y791982D01*
X166529Y790796D01*
X164156Y790796D01*
X162970Y791982D01*
X162970Y796728D01*
X164156Y797914D01*
X160231Y795541D02*
X160231Y788423D01*
X160231Y795541D02*
X156672Y795541D01*
X155485Y794355D01*
X155485Y791982D01*
X156672Y790796D01*
X160231Y790796D01*
X151560Y790796D02*
X149188Y790796D01*
X151560Y790796D02*
X152747Y791982D01*
X152747Y794355D01*
X151560Y795541D01*
X149188Y795541D01*
X148001Y794355D01*
X148001Y793169D01*
X152747Y793169D01*
X145262Y795541D02*
X145262Y790796D01*
X145262Y795541D02*
X141703Y795541D01*
X140517Y794355D01*
X140517Y790796D01*
X355443Y785722D02*
X355443Y778604D01*
X355443Y782163D02*
X350697Y782163D01*
X350697Y785722D02*
X350697Y778604D01*
X346772Y783349D02*
X344399Y783349D01*
X343213Y782163D01*
X343213Y778604D01*
X346772Y778604D01*
X347958Y779790D01*
X346772Y780977D01*
X343213Y780977D01*
X340474Y778604D02*
X340474Y783349D01*
X340474Y780977D02*
X338102Y783349D01*
X336915Y783349D01*
X329492Y785722D02*
X329492Y778604D01*
X333051Y778604D01*
X334237Y779790D01*
X334237Y782163D01*
X333051Y783349D01*
X329492Y783349D01*
X326753Y783349D02*
X326753Y779790D01*
X325567Y778604D01*
X324381Y779790D01*
X323194Y778604D01*
X322008Y779790D01*
X322008Y783349D01*
X318083Y783349D02*
X315710Y783349D01*
X314524Y782163D01*
X314524Y778604D01*
X318083Y778604D01*
X319269Y779790D01*
X318083Y780977D01*
X314524Y780977D01*
X311785Y778604D02*
X311785Y783349D01*
X311785Y780977D02*
X309412Y783349D01*
X308226Y783349D01*
X304362Y778604D02*
X301989Y778604D01*
X304362Y778604D02*
X305548Y779790D01*
X305548Y782163D01*
X304362Y783349D01*
X301989Y783349D01*
X300803Y782163D01*
X300803Y780977D01*
X305548Y780977D01*
X290580Y778604D02*
X290580Y785722D01*
X290580Y778604D02*
X285834Y778604D01*
X283096Y783349D02*
X281909Y783349D01*
X281909Y778604D01*
X280723Y778604D02*
X283096Y778604D01*
X281909Y785722D02*
X281909Y786908D01*
X276920Y783349D02*
X273361Y783349D01*
X276920Y783349D02*
X278106Y782163D01*
X278106Y779790D01*
X276920Y778604D01*
X273361Y778604D01*
X269436Y778604D02*
X267063Y778604D01*
X269436Y778604D02*
X270622Y779790D01*
X270622Y782163D01*
X269436Y783349D01*
X267063Y783349D01*
X265877Y782163D01*
X265877Y780977D01*
X270622Y780977D01*
X263138Y783349D02*
X263138Y778604D01*
X263138Y783349D02*
X259579Y783349D01*
X258393Y782163D01*
X258393Y778604D01*
X255654Y778604D02*
X252095Y778604D01*
X250908Y779790D01*
X252095Y780977D01*
X254467Y780977D01*
X255654Y782163D01*
X254467Y783349D01*
X250908Y783349D01*
X246983Y778604D02*
X244611Y778604D01*
X246983Y778604D02*
X248170Y779790D01*
X248170Y782163D01*
X246983Y783349D01*
X244611Y783349D01*
X243424Y782163D01*
X243424Y780977D01*
X248170Y780977D01*
X233201Y780977D02*
X230829Y778604D01*
X233201Y780977D02*
X233201Y783349D01*
X230829Y785722D01*
X228212Y783349D02*
X228212Y779790D01*
X227026Y778604D01*
X225839Y779790D01*
X224653Y778604D01*
X223467Y779790D01*
X223467Y783349D01*
X220728Y783349D02*
X220728Y779790D01*
X219541Y778604D01*
X218355Y779790D01*
X217169Y778604D01*
X215982Y779790D01*
X215982Y783349D01*
X213244Y783349D02*
X213244Y779790D01*
X212057Y778604D01*
X210871Y779790D01*
X209685Y778604D01*
X208498Y779790D01*
X208498Y783349D01*
X205759Y779790D02*
X205759Y778604D01*
X205759Y779790D02*
X204573Y779790D01*
X204573Y778604D01*
X205759Y778604D01*
X200831Y779790D02*
X200831Y784536D01*
X200831Y779790D02*
X199645Y778604D01*
X199645Y783349D02*
X202017Y783349D01*
X195842Y783349D02*
X193469Y783349D01*
X192283Y782163D01*
X192283Y778604D01*
X195842Y778604D01*
X197028Y779790D01*
X195842Y780977D01*
X192283Y780977D01*
X189544Y783349D02*
X189544Y776231D01*
X189544Y783349D02*
X185985Y783349D01*
X184798Y782163D01*
X184798Y779790D01*
X185985Y778604D01*
X189544Y778604D01*
X182060Y778604D02*
X182060Y783349D01*
X182060Y780977D02*
X179687Y783349D01*
X178501Y783349D01*
X175823Y779790D02*
X175823Y778604D01*
X175823Y779790D02*
X174636Y779790D01*
X174636Y778604D01*
X175823Y778604D01*
X170894Y778604D02*
X168522Y778604D01*
X167335Y779790D01*
X167335Y782163D01*
X168522Y783349D01*
X170894Y783349D01*
X172081Y782163D01*
X172081Y779790D01*
X170894Y778604D01*
X164597Y778604D02*
X164597Y783349D01*
X164597Y780977D02*
X162224Y783349D01*
X161038Y783349D01*
X155987Y776231D02*
X154801Y776231D01*
X153614Y777418D01*
X153614Y783349D01*
X157173Y783349D01*
X158360Y782163D01*
X158360Y779790D01*
X157173Y778604D01*
X153614Y778604D01*
X150876Y778604D02*
X146130Y785722D01*
X142205Y785722D02*
X139832Y785722D01*
X142205Y785722D02*
X143392Y784536D01*
X143392Y779790D01*
X142205Y778604D01*
X139832Y778604D01*
X138646Y779790D01*
X138646Y784536D01*
X139832Y785722D01*
X135907Y785722D02*
X135907Y778604D01*
X135907Y782163D02*
X131162Y782163D01*
X131162Y785722D02*
X131162Y778604D01*
X128423Y778604D02*
X128423Y785722D01*
X128423Y778604D02*
X123678Y778604D01*
X120939Y778604D02*
X118566Y780977D01*
X118566Y783349D01*
X120939Y785722D01*
D11*
X362902Y402850D03*
X362902Y403104D03*
X362902Y403358D03*
X362902Y403612D03*
X362902Y403866D03*
X362902Y404120D03*
X362902Y404374D03*
X362902Y404628D03*
X362902Y404882D03*
X362902Y405136D03*
X362902Y405390D03*
X362902Y405644D03*
X362902Y405898D03*
X362902Y406152D03*
X362902Y406406D03*
X362902Y406660D03*
X362902Y406914D03*
X362902Y407168D03*
X362902Y407422D03*
X362902Y407676D03*
X362902Y407930D03*
X362902Y408184D03*
X362902Y408438D03*
X362902Y408692D03*
X362902Y408946D03*
X362902Y409200D03*
X362902Y409454D03*
X362902Y409708D03*
X362902Y409962D03*
X362902Y410216D03*
X362902Y410470D03*
X362902Y410724D03*
X362902Y410978D03*
X362902Y411232D03*
X362902Y411486D03*
X362902Y411740D03*
X362902Y411994D03*
X362902Y412248D03*
X362902Y412502D03*
X362902Y412756D03*
X362902Y413010D03*
X362902Y413264D03*
X362902Y413518D03*
X362902Y413772D03*
X362902Y414026D03*
X362902Y414280D03*
X362902Y414534D03*
X362902Y414788D03*
X362902Y415042D03*
X362902Y415296D03*
X362902Y415550D03*
X362902Y415804D03*
X362902Y416058D03*
X362902Y416312D03*
X362902Y416566D03*
X362902Y416820D03*
X362902Y417074D03*
X362902Y417328D03*
X362902Y417582D03*
X362902Y417836D03*
X362902Y418090D03*
X362902Y418344D03*
X362902Y418598D03*
X362902Y418852D03*
X362902Y419106D03*
X362902Y419360D03*
X362902Y419614D03*
D12*
X362775Y419868D03*
X362775Y420122D03*
X362775Y420376D03*
X362775Y420630D03*
X362775Y420884D03*
X362775Y421138D03*
D13*
X362648Y421392D03*
X362648Y421646D03*
X362648Y421900D03*
X362648Y422154D03*
D14*
X362521Y422408D03*
X362521Y422662D03*
X362521Y422916D03*
D15*
X362394Y423170D03*
X362394Y423424D03*
X362394Y423678D03*
D16*
X362267Y423932D03*
X362267Y424186D03*
D17*
X362140Y424440D03*
X362140Y424694D03*
D18*
X362013Y424948D03*
X362013Y425202D03*
D19*
X361886Y425456D03*
D20*
X361759Y425710D03*
X361759Y425964D03*
D21*
X361632Y426218D03*
X361632Y426472D03*
D22*
X361505Y426726D03*
D23*
X361378Y426980D03*
D24*
X361251Y427234D03*
D25*
X361124Y427488D03*
X361124Y427742D03*
D26*
X360997Y427996D03*
D27*
X360870Y428250D03*
D28*
X360743Y428504D03*
D29*
X360616Y428758D03*
D30*
X360489Y429012D03*
D31*
X360362Y429266D03*
D32*
X360235Y429520D03*
D33*
X359981Y429774D03*
D34*
X359854Y430028D03*
D35*
X359727Y430282D03*
D36*
X359473Y430536D03*
D37*
X359346Y430790D03*
D38*
X385635Y430790D03*
D39*
X359092Y431044D03*
D40*
X385635Y431044D03*
D41*
X358838Y431298D03*
D42*
X385635Y431298D03*
D43*
X358584Y431552D03*
D44*
X264477Y431552D03*
D45*
X247713Y431552D03*
X210121Y431552D03*
D46*
X192976Y431552D03*
D44*
X153225Y431552D03*
D11*
X385762Y431552D03*
D47*
X358330Y431806D03*
D48*
X264604Y431806D03*
D49*
X247713Y431806D03*
X210121Y431806D03*
D50*
X192849Y431806D03*
D51*
X173418Y431806D03*
D48*
X153352Y431806D03*
D52*
X387921Y431806D03*
D53*
X379412Y431806D03*
D54*
X358076Y432060D03*
D53*
X286702Y432060D03*
D55*
X264477Y432060D03*
D56*
X247840Y432060D03*
D53*
X240474Y432060D03*
X232854Y432060D03*
X222186Y432060D03*
D56*
X210248Y432060D03*
D53*
X203136Y432060D03*
D57*
X192722Y432060D03*
D53*
X185102Y432060D03*
D48*
X173926Y432060D03*
D49*
X166687Y432060D03*
D58*
X153352Y432060D03*
D49*
X140017Y432060D03*
D53*
X129222Y432060D03*
D24*
X385635Y432060D03*
D59*
X357695Y432314D03*
D53*
X286702Y432314D03*
D60*
X264477Y432314D03*
D58*
X247840Y432314D03*
D53*
X240474Y432314D03*
X232854Y432314D03*
X222186Y432314D03*
D58*
X210248Y432314D03*
D53*
X203136Y432314D03*
D61*
X192722Y432314D03*
D53*
X185102Y432314D03*
D56*
X174180Y432314D03*
D49*
X166687Y432314D03*
D60*
X153225Y432314D03*
D49*
X140017Y432314D03*
D53*
X129222Y432314D03*
D30*
X385635Y432314D03*
D62*
X357314Y432568D03*
D53*
X286702Y432568D03*
D63*
X264477Y432568D03*
D64*
X247713Y432568D03*
D53*
X240474Y432568D03*
X232854Y432568D03*
X222186Y432568D03*
D64*
X210121Y432568D03*
D53*
X203136Y432568D03*
D65*
X192722Y432568D03*
D49*
X185229Y432568D03*
D57*
X174434Y432568D03*
D49*
X166687Y432568D03*
D63*
X153225Y432568D03*
D49*
X140017Y432568D03*
D53*
X129222Y432568D03*
D35*
X385635Y432568D03*
D66*
X356679Y432822D03*
D53*
X286702Y432822D03*
D67*
X264604Y432822D03*
D60*
X247713Y432822D03*
D53*
X240474Y432822D03*
X232854Y432822D03*
X222186Y432822D03*
D65*
X210248Y432822D03*
D53*
X203136Y432822D03*
D68*
X192722Y432822D03*
D53*
X185356Y432822D03*
D38*
X174561Y432822D03*
D49*
X166687Y432822D03*
D67*
X153352Y432822D03*
D49*
X140017Y432822D03*
D53*
X129222Y432822D03*
D69*
X385635Y432822D03*
D70*
X352107Y433076D03*
D53*
X286702Y433076D03*
D71*
X264477Y433076D03*
D72*
X247713Y433076D03*
D53*
X240474Y433076D03*
X232854Y433076D03*
X222186Y433076D03*
D68*
X210248Y433076D03*
D53*
X203136Y433076D03*
D73*
X192722Y433076D03*
D53*
X185356Y433076D03*
D58*
X174688Y433076D03*
D49*
X166687Y433076D03*
D71*
X153225Y433076D03*
D49*
X140017Y433076D03*
D53*
X129222Y433076D03*
D74*
X385635Y433076D03*
D70*
X352107Y433330D03*
D53*
X286702Y433330D03*
D75*
X264477Y433330D03*
D63*
X247713Y433330D03*
D53*
X240474Y433330D03*
X232854Y433330D03*
X222186Y433330D03*
D73*
X210248Y433330D03*
D53*
X203136Y433330D03*
D76*
X190436Y433330D03*
D55*
X174815Y433330D03*
D49*
X166687Y433330D03*
D75*
X153225Y433330D03*
D49*
X140017Y433330D03*
D53*
X129222Y433330D03*
D77*
X385635Y433330D03*
D70*
X352107Y433584D03*
D53*
X286702Y433584D03*
D78*
X264477Y433584D03*
D79*
X247713Y433584D03*
D53*
X240474Y433584D03*
X232854Y433584D03*
X222186Y433584D03*
D79*
X210375Y433584D03*
D53*
X203136Y433584D03*
D76*
X190436Y433584D03*
D55*
X174815Y433584D03*
D49*
X166687Y433584D03*
D78*
X153225Y433584D03*
D49*
X140017Y433584D03*
D53*
X129222Y433584D03*
D80*
X385635Y433584D03*
D70*
X352107Y433838D03*
D53*
X286702Y433838D03*
D52*
X264477Y433838D03*
D79*
X247713Y433838D03*
D53*
X240474Y433838D03*
X232854Y433838D03*
X222186Y433838D03*
D76*
X208216Y433838D03*
D81*
X190563Y433838D03*
D61*
X174942Y433838D03*
D49*
X166687Y433838D03*
D52*
X153225Y433838D03*
D49*
X140017Y433838D03*
D53*
X129222Y433838D03*
D82*
X385635Y433838D03*
D70*
X352107Y434092D03*
D53*
X286702Y434092D03*
D42*
X264477Y434092D03*
D76*
X245554Y434092D03*
D53*
X232854Y434092D03*
X222186Y434092D03*
D81*
X208343Y434092D03*
X190563Y434092D03*
D61*
X174942Y434092D03*
D49*
X166687Y434092D03*
D42*
X153225Y434092D03*
D49*
X140017Y434092D03*
D53*
X129222Y434092D03*
D83*
X385635Y434092D03*
D70*
X352107Y434346D03*
D53*
X286702Y434346D03*
D84*
X264477Y434346D03*
D76*
X245554Y434346D03*
D53*
X232854Y434346D03*
X222186Y434346D03*
D81*
X208343Y434346D03*
D11*
X190690Y434346D03*
D61*
X174942Y434346D03*
D49*
X166687Y434346D03*
D84*
X153225Y434346D03*
D49*
X140017Y434346D03*
D53*
X129222Y434346D03*
D85*
X385635Y434346D03*
D70*
X352107Y434600D03*
D53*
X286702Y434600D03*
D86*
X264477Y434600D03*
D81*
X245681Y434600D03*
D53*
X232854Y434600D03*
X222186Y434600D03*
D11*
X208470Y434600D03*
D48*
X195516Y434600D03*
D38*
X186499Y434600D03*
D61*
X174942Y434600D03*
D49*
X166687Y434600D03*
D86*
X153225Y434600D03*
D49*
X140017Y434600D03*
D53*
X129222Y434600D03*
D87*
X385508Y434600D03*
D88*
X351853Y434854D03*
D53*
X286702Y434854D03*
D89*
X268541Y434854D03*
X260667Y434854D03*
D81*
X245681Y434854D03*
D53*
X232854Y434854D03*
X222186Y434854D03*
D57*
X213042Y434854D03*
D55*
X204533Y434854D03*
D90*
X195770Y434854D03*
D89*
X186245Y434854D03*
D64*
X175069Y434854D03*
D49*
X166687Y434854D03*
D89*
X157289Y434854D03*
X149415Y434854D03*
D49*
X140017Y434854D03*
D53*
X129222Y434854D03*
D91*
X385508Y434854D03*
D92*
X351726Y435108D03*
D53*
X286702Y435108D03*
D48*
X268922Y435108D03*
D93*
X260159Y435108D03*
D56*
X250126Y435108D03*
D38*
X241617Y435108D03*
D53*
X232854Y435108D03*
X222186Y435108D03*
D93*
X213423Y435108D03*
D57*
X204152Y435108D03*
D90*
X196024Y435108D03*
D93*
X185991Y435108D03*
D64*
X175069Y435108D03*
D49*
X166687Y435108D03*
D48*
X157670Y435108D03*
D93*
X148907Y435108D03*
D49*
X140017Y435108D03*
D53*
X129222Y435108D03*
D94*
X385508Y435108D03*
D95*
X351472Y435362D03*
D53*
X286702Y435362D03*
D48*
X269176Y435362D03*
D50*
X259905Y435362D03*
D48*
X250380Y435362D03*
D89*
X241363Y435362D03*
D53*
X232854Y435362D03*
X222186Y435362D03*
D48*
X213804Y435362D03*
D89*
X204025Y435362D03*
D49*
X196151Y435362D03*
D48*
X185864Y435362D03*
D50*
X176339Y435362D03*
D49*
X166687Y435362D03*
D48*
X157924Y435362D03*
X148526Y435362D03*
D49*
X140017Y435362D03*
D53*
X129222Y435362D03*
D96*
X385508Y435362D03*
D97*
X351345Y435616D03*
D53*
X286702Y435616D03*
D90*
X269430Y435616D03*
D50*
X259651Y435616D03*
X250761Y435616D03*
D93*
X241109Y435616D03*
D53*
X232854Y435616D03*
X222186Y435616D03*
D50*
X213931Y435616D03*
D56*
X203898Y435616D03*
D49*
X196151Y435616D03*
D48*
X185864Y435616D03*
D90*
X176466Y435616D03*
D49*
X166687Y435616D03*
D90*
X158178Y435616D03*
D50*
X148399Y435616D03*
D49*
X140017Y435616D03*
D53*
X129222Y435616D03*
D98*
X385508Y435616D03*
D99*
X351091Y435870D03*
D53*
X286702Y435870D03*
D90*
X269684Y435870D03*
X259524Y435870D03*
D50*
X250761Y435870D03*
D48*
X240982Y435870D03*
D53*
X232854Y435870D03*
X222186Y435870D03*
D50*
X214185Y435870D03*
D48*
X203644Y435870D03*
D49*
X196151Y435870D03*
D50*
X185737Y435870D03*
D49*
X176593Y435870D03*
X166687Y435870D03*
D90*
X158432Y435870D03*
X148272Y435870D03*
D49*
X140017Y435870D03*
D53*
X129222Y435870D03*
D100*
X385508Y435870D03*
X350964Y436124D03*
D53*
X286702Y436124D03*
D49*
X269811Y436124D03*
D90*
X259270Y436124D03*
X250888Y436124D03*
D50*
X240855Y436124D03*
D53*
X232854Y436124D03*
X222186Y436124D03*
D90*
X214312Y436124D03*
D48*
X203644Y436124D03*
D53*
X196278Y436124D03*
D90*
X185610Y436124D03*
D49*
X176593Y436124D03*
X166687Y436124D03*
X158559Y436124D03*
D90*
X148018Y436124D03*
D49*
X140017Y436124D03*
D53*
X129222Y436124D03*
D101*
X385508Y436124D03*
D102*
X350710Y436378D03*
D53*
X286702Y436378D03*
D90*
X269938Y436378D03*
D49*
X259143Y436378D03*
X251015Y436378D03*
D50*
X240855Y436378D03*
D53*
X232854Y436378D03*
X222186Y436378D03*
D90*
X214312Y436378D03*
D50*
X203517Y436378D03*
D53*
X196278Y436378D03*
D90*
X185610Y436378D03*
D49*
X176593Y436378D03*
X166687Y436378D03*
D90*
X158686Y436378D03*
D49*
X147891Y436378D03*
X140017Y436378D03*
D53*
X129222Y436378D03*
D92*
X385508Y436378D03*
D103*
X350583Y436632D03*
D53*
X286702Y436632D03*
D49*
X270065Y436632D03*
X258889Y436632D03*
X251015Y436632D03*
D90*
X240728Y436632D03*
D53*
X232854Y436632D03*
X222186Y436632D03*
D90*
X214566Y436632D03*
X203390Y436632D03*
D53*
X196278Y436632D03*
D90*
X185610Y436632D03*
D49*
X176593Y436632D03*
X166687Y436632D03*
X158813Y436632D03*
X147637Y436632D03*
X140017Y436632D03*
D53*
X129222Y436632D03*
D104*
X385508Y436632D03*
D98*
X350456Y436886D03*
D53*
X286702Y436886D03*
D49*
X270065Y436886D03*
X258889Y436886D03*
X251015Y436886D03*
D90*
X240728Y436886D03*
D53*
X232854Y436886D03*
X222186Y436886D03*
D49*
X214693Y436886D03*
D90*
X203390Y436886D03*
D53*
X196278Y436886D03*
D49*
X185483Y436886D03*
X176593Y436886D03*
X166687Y436886D03*
X158813Y436886D03*
X147637Y436886D03*
X140017Y436886D03*
D53*
X129222Y436886D03*
D105*
X385508Y436886D03*
D96*
X350202Y437140D03*
D53*
X286702Y437140D03*
D49*
X270319Y437140D03*
X258889Y437140D03*
D53*
X251142Y437140D03*
D49*
X240601Y437140D03*
D53*
X232854Y437140D03*
X222186Y437140D03*
D49*
X214693Y437140D03*
D90*
X203390Y437140D03*
D49*
X196151Y437140D03*
X185483Y437140D03*
X176593Y437140D03*
X166687Y437140D03*
D53*
X158940Y437140D03*
X147510Y437140D03*
D49*
X140017Y437140D03*
D53*
X129222Y437140D03*
D106*
X385508Y437140D03*
D107*
X350075Y437394D03*
D53*
X286702Y437394D03*
D49*
X270319Y437394D03*
D53*
X258762Y437394D03*
D49*
X251269Y437394D03*
X240601Y437394D03*
D53*
X232854Y437394D03*
X222186Y437394D03*
D49*
X214693Y437394D03*
X203263Y437394D03*
X196151Y437394D03*
X185483Y437394D03*
X176593Y437394D03*
X166687Y437394D03*
X159067Y437394D03*
X147383Y437394D03*
X140017Y437394D03*
D53*
X129222Y437394D03*
D108*
X385508Y437394D03*
D109*
X349948Y437648D03*
D53*
X286702Y437648D03*
X270446Y437648D03*
D49*
X258635Y437648D03*
X251269Y437648D03*
X240601Y437648D03*
D53*
X232854Y437648D03*
X222186Y437648D03*
D49*
X214947Y437648D03*
X203263Y437648D03*
X195897Y437648D03*
X185483Y437648D03*
X176593Y437648D03*
X166687Y437648D03*
X159067Y437648D03*
X147383Y437648D03*
X140017Y437648D03*
D53*
X129222Y437648D03*
D110*
X385508Y437648D03*
D111*
X349821Y437902D03*
D53*
X286702Y437902D03*
X270446Y437902D03*
D49*
X258635Y437902D03*
X251269Y437902D03*
X240601Y437902D03*
D53*
X232854Y437902D03*
X222186Y437902D03*
D49*
X214947Y437902D03*
X203263Y437902D03*
X195897Y437902D03*
X185483Y437902D03*
X176593Y437902D03*
X166687Y437902D03*
D53*
X159194Y437902D03*
X147256Y437902D03*
D49*
X140017Y437902D03*
D53*
X129222Y437902D03*
D112*
X385508Y437902D03*
D94*
X349694Y438156D03*
D53*
X286702Y438156D03*
X270446Y438156D03*
X258508Y438156D03*
D49*
X251269Y438156D03*
X240601Y438156D03*
D53*
X232854Y438156D03*
X222186Y438156D03*
D49*
X214947Y438156D03*
D53*
X203136Y438156D03*
D90*
X195770Y438156D03*
D49*
X185483Y438156D03*
X176593Y438156D03*
X166687Y438156D03*
D53*
X159194Y438156D03*
X147256Y438156D03*
D49*
X140017Y438156D03*
D53*
X129222Y438156D03*
D113*
X385635Y438156D03*
D114*
X349567Y438410D03*
D53*
X286702Y438410D03*
D49*
X270573Y438410D03*
D53*
X258508Y438410D03*
D49*
X251269Y438410D03*
X240601Y438410D03*
D53*
X232854Y438410D03*
X222186Y438410D03*
X215074Y438410D03*
X203136Y438410D03*
D50*
X195389Y438410D03*
D49*
X185483Y438410D03*
X176593Y438410D03*
X166687Y438410D03*
X159321Y438410D03*
D53*
X147256Y438410D03*
D49*
X140017Y438410D03*
D53*
X129222Y438410D03*
D115*
X385635Y438410D03*
D116*
X349313Y438664D03*
D53*
X286702Y438664D03*
D49*
X270573Y438664D03*
D53*
X258508Y438664D03*
D49*
X251269Y438664D03*
D53*
X240474Y438664D03*
X232854Y438664D03*
X222186Y438664D03*
X215074Y438664D03*
X203136Y438664D03*
D56*
X195008Y438664D03*
D49*
X185483Y438664D03*
X176593Y438664D03*
X166687Y438664D03*
X159321Y438664D03*
D53*
X147256Y438664D03*
D49*
X140017Y438664D03*
D53*
X129222Y438664D03*
D117*
X385508Y438664D03*
D118*
X349186Y438918D03*
D53*
X286702Y438918D03*
D49*
X270573Y438918D03*
X258381Y438918D03*
X251269Y438918D03*
D53*
X240474Y438918D03*
X232854Y438918D03*
X222186Y438918D03*
X215074Y438918D03*
X203136Y438918D03*
D38*
X194373Y438918D03*
D49*
X185483Y438918D03*
X176593Y438918D03*
X166687Y438918D03*
X159321Y438918D03*
X147129Y438918D03*
X140017Y438918D03*
D53*
X129222Y438918D03*
D119*
X385508Y438918D03*
D120*
X349059Y439172D03*
D53*
X286702Y439172D03*
D49*
X270573Y439172D03*
X258381Y439172D03*
X251269Y439172D03*
D53*
X240474Y439172D03*
X232854Y439172D03*
X222186Y439172D03*
D49*
X215201Y439172D03*
D53*
X203136Y439172D03*
D65*
X193484Y439172D03*
D49*
X185483Y439172D03*
X176593Y439172D03*
X166687Y439172D03*
X159321Y439172D03*
X147129Y439172D03*
X140017Y439172D03*
D53*
X129222Y439172D03*
D121*
X385508Y439172D03*
D120*
X349059Y439426D03*
D53*
X286702Y439426D03*
X270700Y439426D03*
D49*
X258381Y439426D03*
X251269Y439426D03*
D53*
X240474Y439426D03*
X232854Y439426D03*
X222186Y439426D03*
D49*
X215201Y439426D03*
D53*
X203136Y439426D03*
D63*
X192849Y439426D03*
D49*
X185483Y439426D03*
X176593Y439426D03*
X166687Y439426D03*
D53*
X159448Y439426D03*
D49*
X147129Y439426D03*
X140017Y439426D03*
D53*
X129222Y439426D03*
D122*
X385635Y439426D03*
D118*
X349186Y439680D03*
D53*
X286702Y439680D03*
X270700Y439680D03*
D49*
X258381Y439680D03*
X251269Y439680D03*
D53*
X240474Y439680D03*
X232854Y439680D03*
X222186Y439680D03*
D49*
X215201Y439680D03*
D53*
X203136Y439680D03*
D123*
X190182Y439680D03*
D49*
X176593Y439680D03*
X166687Y439680D03*
D53*
X159448Y439680D03*
D49*
X147129Y439680D03*
X140017Y439680D03*
D53*
X129222Y439680D03*
D122*
X385889Y439680D03*
D116*
X349313Y439934D03*
D53*
X286702Y439934D03*
X270700Y439934D03*
D49*
X258381Y439934D03*
X251269Y439934D03*
D53*
X240474Y439934D03*
X232854Y439934D03*
X222186Y439934D03*
D49*
X215201Y439934D03*
D53*
X203136Y439934D03*
D86*
X190055Y439934D03*
D49*
X176593Y439934D03*
X166687Y439934D03*
D53*
X159448Y439934D03*
D49*
X147129Y439934D03*
X140017Y439934D03*
D53*
X129222Y439934D03*
D124*
X406971Y439934D03*
D117*
X385508Y439934D03*
D91*
X349440Y440188D03*
D53*
X286702Y440188D03*
X270700Y440188D03*
D49*
X258381Y440188D03*
X251269Y440188D03*
D53*
X240474Y440188D03*
X232854Y440188D03*
X222186Y440188D03*
D49*
X215201Y440188D03*
D53*
X203136Y440188D03*
D84*
X189801Y440188D03*
D49*
X176593Y440188D03*
X166687Y440188D03*
D53*
X159448Y440188D03*
D49*
X147129Y440188D03*
X140017Y440188D03*
D53*
X129222Y440188D03*
D122*
X386397Y440188D03*
D114*
X349567Y440442D03*
D53*
X286702Y440442D03*
X270700Y440442D03*
D49*
X258381Y440442D03*
X251269Y440442D03*
D53*
X240474Y440442D03*
X232854Y440442D03*
X222186Y440442D03*
D49*
X215201Y440442D03*
D53*
X203136Y440442D03*
D42*
X189547Y440442D03*
D49*
X176593Y440442D03*
X166687Y440442D03*
X159321Y440442D03*
X147129Y440442D03*
X140017Y440442D03*
D53*
X129222Y440442D03*
D122*
X386651Y440442D03*
D94*
X349694Y440696D03*
D53*
X286702Y440696D03*
X270700Y440696D03*
D49*
X258381Y440696D03*
X251269Y440696D03*
D53*
X240474Y440696D03*
X232854Y440696D03*
X222186Y440696D03*
D49*
X215201Y440696D03*
D53*
X203136Y440696D03*
D125*
X189166Y440696D03*
D49*
X176593Y440696D03*
X166687Y440696D03*
X159321Y440696D03*
X147129Y440696D03*
X140017Y440696D03*
D53*
X129222Y440696D03*
D122*
X386905Y440696D03*
D111*
X349821Y440950D03*
D53*
X286702Y440950D03*
D49*
X270573Y440950D03*
X258381Y440950D03*
X251269Y440950D03*
D53*
X240474Y440950D03*
X232854Y440950D03*
X222186Y440950D03*
D49*
X215201Y440950D03*
D53*
X203136Y440950D03*
D75*
X188785Y440950D03*
D49*
X176593Y440950D03*
X166687Y440950D03*
X159321Y440950D03*
X147129Y440950D03*
X140017Y440950D03*
D53*
X129222Y440950D03*
D121*
X387032Y440950D03*
D109*
X349948Y441204D03*
D126*
X282130Y441204D03*
D49*
X270573Y441204D03*
D53*
X258508Y441204D03*
D49*
X251269Y441204D03*
D53*
X240474Y441204D03*
X232854Y441204D03*
X222186Y441204D03*
X215074Y441204D03*
X203136Y441204D03*
D79*
X188023Y441204D03*
D49*
X176593Y441204D03*
X166687Y441204D03*
X159321Y441204D03*
D53*
X147256Y441204D03*
D49*
X140017Y441204D03*
D53*
X129222Y441204D03*
D121*
X387286Y441204D03*
D107*
X350075Y441458D03*
D126*
X282130Y441458D03*
D49*
X270573Y441458D03*
D53*
X258508Y441458D03*
D49*
X251269Y441458D03*
D53*
X240474Y441458D03*
X232854Y441458D03*
X222186Y441458D03*
X215074Y441458D03*
X203136Y441458D03*
D64*
X187007Y441458D03*
D49*
X176593Y441458D03*
X166687Y441458D03*
X159321Y441458D03*
D53*
X147256Y441458D03*
D49*
X140017Y441458D03*
D53*
X129222Y441458D03*
D121*
X387540Y441458D03*
D96*
X350202Y441712D03*
D126*
X282130Y441712D03*
D53*
X270446Y441712D03*
X258508Y441712D03*
D49*
X251269Y441712D03*
D53*
X240474Y441712D03*
X232854Y441712D03*
X222186Y441712D03*
X215074Y441712D03*
X203136Y441712D03*
D89*
X186245Y441712D03*
D49*
X176593Y441712D03*
X166687Y441712D03*
D53*
X159194Y441712D03*
X147256Y441712D03*
D49*
X140017Y441712D03*
D53*
X129222Y441712D03*
D121*
X387794Y441712D03*
D127*
X350329Y441966D03*
D126*
X282130Y441966D03*
D53*
X270446Y441966D03*
D49*
X258635Y441966D03*
X251269Y441966D03*
D53*
X240474Y441966D03*
D49*
X232727Y441966D03*
D53*
X222186Y441966D03*
D49*
X214947Y441966D03*
X203263Y441966D03*
D48*
X185864Y441966D03*
D49*
X176593Y441966D03*
X166687Y441966D03*
D53*
X159194Y441966D03*
X147256Y441966D03*
D49*
X140017Y441966D03*
D53*
X129222Y441966D03*
D121*
X388048Y441966D03*
D98*
X350456Y442220D03*
D126*
X282130Y442220D03*
D53*
X270446Y442220D03*
D49*
X258635Y442220D03*
X251269Y442220D03*
D53*
X240474Y442220D03*
D49*
X232727Y442220D03*
D53*
X222186Y442220D03*
D49*
X214947Y442220D03*
X203263Y442220D03*
D50*
X185737Y442220D03*
D49*
X176593Y442220D03*
X166687Y442220D03*
X159067Y442220D03*
X147383Y442220D03*
D90*
X139890Y442220D03*
D49*
X129349Y442220D03*
D121*
X388302Y442220D03*
D103*
X350583Y442474D03*
D126*
X282130Y442474D03*
D49*
X270319Y442474D03*
X258635Y442474D03*
X251269Y442474D03*
D53*
X240474Y442474D03*
D49*
X232727Y442474D03*
D53*
X222186Y442474D03*
D49*
X214947Y442474D03*
X203263Y442474D03*
D90*
X185610Y442474D03*
D49*
X176593Y442474D03*
X166687Y442474D03*
X159067Y442474D03*
X147383Y442474D03*
D90*
X139890Y442474D03*
D49*
X129349Y442474D03*
D128*
X388429Y442474D03*
D102*
X350710Y442728D03*
D126*
X282130Y442728D03*
D49*
X270319Y442728D03*
D53*
X258762Y442728D03*
D49*
X251269Y442728D03*
D53*
X240474Y442728D03*
D49*
X232727Y442728D03*
X222313Y442728D03*
X214693Y442728D03*
X203263Y442728D03*
X185483Y442728D03*
X176593Y442728D03*
X166687Y442728D03*
X159067Y442728D03*
D53*
X147510Y442728D03*
D90*
X139890Y442728D03*
D49*
X129349Y442728D03*
D128*
X388683Y442728D03*
D129*
X350837Y442982D03*
D126*
X282130Y442982D03*
D49*
X270065Y442982D03*
X258889Y442982D03*
X251269Y442982D03*
D53*
X240474Y442982D03*
D90*
X232600Y442982D03*
D49*
X222313Y442982D03*
X214693Y442982D03*
D90*
X203390Y442982D03*
D49*
X185483Y442982D03*
X176593Y442982D03*
X166687Y442982D03*
X158813Y442982D03*
X147637Y442982D03*
D90*
X139890Y442982D03*
D49*
X129349Y442982D03*
D128*
X388937Y442982D03*
D100*
X350964Y443236D03*
D126*
X282130Y443236D03*
D49*
X270065Y443236D03*
X258889Y443236D03*
X251269Y443236D03*
D53*
X240474Y443236D03*
D90*
X232600Y443236D03*
D49*
X222313Y443236D03*
X214693Y443236D03*
D90*
X203390Y443236D03*
D53*
X195770Y443236D03*
D49*
X185483Y443236D03*
X176593Y443236D03*
X166687Y443236D03*
X158813Y443236D03*
X147637Y443236D03*
D50*
X139763Y443236D03*
D49*
X129349Y443236D03*
D128*
X389191Y443236D03*
D99*
X351091Y443490D03*
D126*
X282130Y443490D03*
D90*
X269938Y443490D03*
D49*
X259143Y443490D03*
X251269Y443490D03*
D53*
X240474Y443490D03*
D90*
X232600Y443490D03*
X222440Y443490D03*
D49*
X214439Y443490D03*
D50*
X203517Y443490D03*
D53*
X195770Y443490D03*
D49*
X185483Y443490D03*
X176593Y443490D03*
X166687Y443490D03*
D90*
X158686Y443490D03*
D49*
X147891Y443490D03*
D50*
X139763Y443490D03*
D90*
X129476Y443490D03*
D119*
X389318Y443490D03*
D101*
X351218Y443744D03*
D126*
X282130Y443744D03*
D49*
X269811Y443744D03*
D90*
X259270Y443744D03*
D49*
X251269Y443744D03*
D53*
X240474Y443744D03*
D50*
X232473Y443744D03*
D90*
X222440Y443744D03*
X214312Y443744D03*
D48*
X203644Y443744D03*
D49*
X195643Y443744D03*
X185483Y443744D03*
X176593Y443744D03*
X166687Y443744D03*
X158559Y443744D03*
D90*
X148018Y443744D03*
D48*
X139636Y443744D03*
D90*
X129476Y443744D03*
D119*
X389572Y443744D03*
D97*
X351345Y443998D03*
D126*
X282130Y443998D03*
D90*
X269684Y443998D03*
D49*
X259397Y443998D03*
X251269Y443998D03*
D53*
X240474Y443998D03*
D48*
X232346Y443998D03*
D50*
X222567Y443998D03*
X214185Y443998D03*
D48*
X203644Y443998D03*
D49*
X195643Y443998D03*
X185483Y443998D03*
X176593Y443998D03*
X166687Y443998D03*
D90*
X158432Y443998D03*
X148018Y443998D03*
D93*
X139509Y443998D03*
D90*
X129730Y443998D03*
D119*
X389826Y443998D03*
D95*
X351472Y444252D03*
D126*
X282130Y444252D03*
D90*
X269430Y444252D03*
X259524Y444252D03*
D49*
X251269Y444252D03*
D53*
X240474Y444252D03*
D93*
X232219Y444252D03*
D48*
X222694Y444252D03*
D50*
X213931Y444252D03*
D93*
X203771Y444252D03*
D49*
X195389Y444252D03*
X185483Y444252D03*
X176593Y444252D03*
X166687Y444252D03*
D90*
X158178Y444252D03*
X148272Y444252D03*
D93*
X139509Y444252D03*
D50*
X129857Y444252D03*
D130*
X389953Y444252D03*
D131*
X351599Y444506D03*
D126*
X282130Y444506D03*
D50*
X269303Y444506D03*
X259905Y444506D03*
D49*
X251269Y444506D03*
D53*
X240474Y444506D03*
D56*
X232092Y444506D03*
D48*
X222948Y444506D03*
X213804Y444506D03*
D89*
X204025Y444506D03*
D49*
X195389Y444506D03*
X185737Y444506D03*
X176593Y444506D03*
X166687Y444506D03*
D50*
X158051Y444506D03*
D48*
X148526Y444506D03*
D89*
X139255Y444506D03*
D48*
X129984Y444506D03*
D130*
X390207Y444506D03*
D92*
X351726Y444760D03*
D126*
X282130Y444760D03*
D48*
X268922Y444760D03*
X260032Y444760D03*
D49*
X251269Y444760D03*
D53*
X240474Y444760D03*
D57*
X231838Y444760D03*
D93*
X223075Y444760D03*
D48*
X213550Y444760D03*
D57*
X204152Y444760D03*
D90*
X195262Y444760D03*
X185864Y444760D03*
D49*
X176593Y444760D03*
X166687Y444760D03*
D48*
X157670Y444760D03*
X148780Y444760D03*
D38*
X139001Y444760D03*
D56*
X130238Y444760D03*
D130*
X390461Y444760D03*
D88*
X351853Y445014D03*
D53*
X286702Y445014D03*
D89*
X268541Y445014D03*
D56*
X260540Y445014D03*
D49*
X251269Y445014D03*
D53*
X240474Y445014D03*
D81*
X227647Y445014D03*
D89*
X213169Y445014D03*
D55*
X204533Y445014D03*
D90*
X195008Y445014D03*
D50*
X185991Y445014D03*
D49*
X176593Y445014D03*
X166687Y445014D03*
D89*
X157289Y445014D03*
D56*
X149288Y445014D03*
D11*
X134810Y445014D03*
D117*
X390588Y445014D03*
D104*
X351980Y445268D03*
D53*
X286702Y445268D03*
D86*
X264477Y445268D03*
D49*
X251269Y445268D03*
D53*
X240474Y445268D03*
D76*
X227774Y445268D03*
D11*
X208470Y445268D03*
D48*
X194754Y445268D03*
X186118Y445268D03*
D40*
X176339Y445268D03*
D49*
X166687Y445268D03*
D86*
X153225Y445268D03*
D81*
X134937Y445268D03*
D117*
X390842Y445268D03*
D70*
X352107Y445522D03*
D53*
X286702Y445522D03*
D84*
X264477Y445522D03*
D49*
X251269Y445522D03*
D53*
X240474Y445522D03*
D76*
X227774Y445522D03*
D11*
X208470Y445522D03*
D126*
X190436Y445522D03*
D40*
X176339Y445522D03*
D49*
X166687Y445522D03*
D84*
X153225Y445522D03*
D81*
X134937Y445522D03*
D132*
X390969Y445522D03*
D133*
X356298Y445776D03*
D53*
X286702Y445776D03*
D42*
X264477Y445776D03*
D49*
X251269Y445776D03*
D53*
X240474Y445776D03*
D76*
X227774Y445776D03*
D81*
X208343Y445776D03*
D126*
X190436Y445776D03*
D40*
X176339Y445776D03*
D49*
X166687Y445776D03*
D42*
X153225Y445776D03*
D76*
X135064Y445776D03*
D47*
X399732Y445776D03*
D84*
X376999Y445776D03*
D134*
X357060Y446030D03*
D53*
X286702Y446030D03*
D135*
X264604Y446030D03*
D49*
X251269Y446030D03*
D53*
X240474Y446030D03*
D136*
X232981Y446030D03*
D67*
X225742Y446030D03*
D76*
X208216Y446030D03*
D84*
X190309Y446030D03*
D40*
X176339Y446030D03*
D49*
X166687Y446030D03*
D52*
X153225Y446030D03*
D53*
X140144Y446030D03*
D67*
X132778Y446030D03*
D41*
X400494Y446030D03*
D137*
X376618Y446030D03*
D138*
X357568Y446284D03*
D53*
X286702Y446284D03*
D125*
X264604Y446284D03*
D49*
X251269Y446284D03*
D53*
X240474Y446284D03*
D136*
X232981Y446284D03*
D79*
X225615Y446284D03*
X210375Y446284D03*
D53*
X203136Y446284D03*
D42*
X190309Y446284D03*
D40*
X176339Y446284D03*
D49*
X166687Y446284D03*
D78*
X153225Y446284D03*
D53*
X140144Y446284D03*
D73*
X132778Y446284D03*
D37*
X401002Y446284D03*
D40*
X376237Y446284D03*
D77*
X357949Y446538D03*
D53*
X286702Y446538D03*
D75*
X264477Y446538D03*
D49*
X251269Y446538D03*
D53*
X240474Y446538D03*
D136*
X232981Y446538D03*
D63*
X225615Y446538D03*
X210375Y446538D03*
D53*
X203136Y446538D03*
D52*
X190309Y446538D03*
D40*
X176339Y446538D03*
D49*
X166687Y446538D03*
D75*
X153225Y446538D03*
D53*
X140144Y446538D03*
D63*
X132651Y446538D03*
D139*
X401510Y446538D03*
D63*
X375983Y446538D03*
D140*
X358203Y446792D03*
D53*
X286702Y446792D03*
D71*
X264477Y446792D03*
D49*
X251269Y446792D03*
D53*
X240474Y446792D03*
D136*
X232981Y446792D03*
D72*
X225615Y446792D03*
X210375Y446792D03*
D53*
X203136Y446792D03*
D78*
X190309Y446792D03*
D40*
X176339Y446792D03*
D49*
X166687Y446792D03*
D71*
X153225Y446792D03*
D53*
X140144Y446792D03*
D72*
X132651Y446792D03*
D26*
X402907Y446792D03*
D141*
X392366Y446792D03*
D60*
X375729Y446792D03*
D74*
X358457Y447046D03*
D53*
X286702Y447046D03*
D40*
X264477Y447046D03*
D49*
X251269Y447046D03*
D53*
X240474Y447046D03*
D136*
X232981Y447046D03*
D60*
X225615Y447046D03*
X210375Y447046D03*
D53*
X203136Y447046D03*
D75*
X190309Y447046D03*
D40*
X176339Y447046D03*
D49*
X166687Y447046D03*
D40*
X153225Y447046D03*
D53*
X140144Y447046D03*
D60*
X132651Y447046D03*
D142*
X402272Y447046D03*
D61*
X375602Y447046D03*
D143*
X358711Y447300D03*
D53*
X286702Y447300D03*
D63*
X264477Y447300D03*
D49*
X251269Y447300D03*
D53*
X240474Y447300D03*
D136*
X232981Y447300D03*
D64*
X225615Y447300D03*
X210375Y447300D03*
D53*
X203136Y447300D03*
D144*
X190182Y447300D03*
D40*
X176339Y447300D03*
D49*
X166687Y447300D03*
D63*
X153225Y447300D03*
D53*
X140144Y447300D03*
D64*
X132651Y447300D03*
D31*
X402526Y447300D03*
D38*
X375475Y447300D03*
D69*
X358965Y447554D03*
D53*
X286702Y447554D03*
D60*
X264477Y447554D03*
D49*
X251269Y447554D03*
D53*
X240474Y447554D03*
D136*
X232981Y447554D03*
D58*
X225488Y447554D03*
D38*
X210375Y447554D03*
D53*
X203136Y447554D03*
D73*
X190182Y447554D03*
D40*
X176339Y447554D03*
D49*
X166687Y447554D03*
D60*
X153225Y447554D03*
D53*
X140144Y447554D03*
D55*
X132651Y447554D03*
D30*
X402907Y447554D03*
D56*
X375348Y447554D03*
D145*
X359219Y447808D03*
D53*
X286702Y447808D03*
D55*
X264477Y447808D03*
D49*
X251269Y447808D03*
D53*
X240474Y447808D03*
D136*
X232981Y447808D03*
D89*
X225615Y447808D03*
D56*
X210248Y447808D03*
D53*
X203136Y447808D03*
D65*
X190182Y447808D03*
D40*
X176339Y447808D03*
D49*
X166687Y447808D03*
D55*
X153225Y447808D03*
D53*
X140144Y447808D03*
D89*
X132651Y447808D03*
D124*
X412305Y447808D03*
D23*
X402526Y447808D03*
D50*
X375221Y447808D03*
D36*
X359473Y448062D03*
D53*
X286702Y448062D03*
D93*
X264477Y448062D03*
D90*
X225488Y448062D03*
D49*
X210375Y448062D03*
D53*
X203136Y448062D03*
D38*
X190309Y448062D03*
D49*
X176593Y448062D03*
D93*
X153225Y448062D03*
D49*
X132651Y448062D03*
D28*
X403415Y448062D03*
D49*
X375221Y448062D03*
D139*
X359600Y448316D03*
D53*
X286702Y448316D03*
D146*
X264477Y448316D03*
D44*
X225615Y448316D03*
D46*
X210248Y448316D03*
D53*
X203136Y448316D03*
X190182Y448316D03*
D49*
X176593Y448316D03*
D146*
X153225Y448316D03*
D44*
X132651Y448316D03*
D26*
X403669Y448316D03*
D51*
X375094Y448316D03*
D35*
X359727Y448570D03*
D53*
X286702Y448570D03*
X203136Y448570D03*
D49*
X176593Y448570D03*
D26*
X403923Y448570D03*
D147*
X375094Y448570D03*
D33*
X359981Y448824D03*
D53*
X286702Y448824D03*
X203136Y448824D03*
D49*
X176593Y448824D03*
D25*
X404050Y448824D03*
D46*
X375094Y448824D03*
D142*
X360108Y449078D03*
D53*
X286702Y449078D03*
X203136Y449078D03*
D49*
X176593Y449078D03*
D23*
X404304Y449078D03*
D148*
X374967Y449078D03*
D32*
X360235Y449332D03*
D53*
X286702Y449332D03*
X203136Y449332D03*
D49*
X176593Y449332D03*
D23*
X404558Y449332D03*
D149*
X374967Y449332D03*
D31*
X360362Y449586D03*
D53*
X286702Y449586D03*
X203136Y449586D03*
D49*
X176593Y449586D03*
D22*
X404685Y449586D03*
D124*
X374967Y449586D03*
D29*
X360616Y449840D03*
D53*
X286702Y449840D03*
X203136Y449840D03*
D49*
X176593Y449840D03*
D22*
X404939Y449840D03*
D150*
X374967Y449840D03*
D28*
X360743Y450094D03*
D53*
X286702Y450094D03*
X203136Y450094D03*
D49*
X176593Y450094D03*
D21*
X405066Y450094D03*
D27*
X360870Y450348D03*
D49*
X286575Y450348D03*
D53*
X203136Y450348D03*
D49*
X176593Y450348D03*
D20*
X405193Y450348D03*
D27*
X360870Y450602D03*
D81*
X281495Y450602D03*
D53*
X203136Y450602D03*
D49*
X176593Y450602D03*
X166687Y450602D03*
D20*
X405447Y450602D03*
D26*
X360997Y450856D03*
D81*
X281495Y450856D03*
D53*
X203136Y450856D03*
D49*
X176593Y450856D03*
X166687Y450856D03*
D19*
X405574Y450856D03*
D25*
X361124Y451110D03*
D81*
X281495Y451110D03*
D53*
X203136Y451110D03*
D49*
X176593Y451110D03*
X166687Y451110D03*
D18*
X405701Y451110D03*
D24*
X361251Y451364D03*
D81*
X281495Y451364D03*
D53*
X203136Y451364D03*
D49*
X176593Y451364D03*
X166687Y451364D03*
D18*
X405955Y451364D03*
D23*
X361378Y451618D03*
D81*
X281495Y451618D03*
D53*
X203136Y451618D03*
D49*
X176593Y451618D03*
X166687Y451618D03*
D18*
X405955Y451618D03*
D22*
X361505Y451872D03*
D81*
X281495Y451872D03*
D53*
X203136Y451872D03*
D49*
X176593Y451872D03*
X166687Y451872D03*
D17*
X406082Y451872D03*
D22*
X361505Y452126D03*
D81*
X281495Y452126D03*
D53*
X203136Y452126D03*
D49*
X176593Y452126D03*
X166687Y452126D03*
D17*
X406336Y452126D03*
D21*
X361632Y452380D03*
D81*
X281495Y452380D03*
D53*
X203136Y452380D03*
D49*
X176593Y452380D03*
X166687Y452380D03*
D17*
X406336Y452380D03*
D20*
X361759Y452634D03*
D81*
X281495Y452634D03*
D53*
X203136Y452634D03*
D49*
X176593Y452634D03*
X166687Y452634D03*
D16*
X406463Y452634D03*
D20*
X361759Y452888D03*
D81*
X281495Y452888D03*
D53*
X203136Y452888D03*
D49*
X166687Y452888D03*
D16*
X406717Y452888D03*
D19*
X361886Y453142D03*
D81*
X281495Y453142D03*
D53*
X203136Y453142D03*
D49*
X166687Y453142D03*
D16*
X406717Y453142D03*
D19*
X361886Y453396D03*
D81*
X281495Y453396D03*
D53*
X203136Y453396D03*
D49*
X166687Y453396D03*
D15*
X406844Y453396D03*
D18*
X362013Y453650D03*
D81*
X281495Y453650D03*
D53*
X203136Y453650D03*
D49*
X166687Y453650D03*
D15*
X406844Y453650D03*
D18*
X362013Y453904D03*
D81*
X281495Y453904D03*
D53*
X203136Y453904D03*
D49*
X166687Y453904D03*
D15*
X407098Y453904D03*
D17*
X362140Y454158D03*
D81*
X281495Y454158D03*
D53*
X203136Y454158D03*
X166560Y454158D03*
D14*
X407225Y454158D03*
D17*
X362140Y454412D03*
D14*
X407225Y454412D03*
D16*
X362267Y454666D03*
D14*
X407225Y454666D03*
D16*
X362267Y454920D03*
D14*
X407479Y454920D03*
D15*
X362394Y455174D03*
D14*
X407479Y455174D03*
D15*
X362394Y455428D03*
D13*
X407606Y455428D03*
D14*
X362521Y455682D03*
D13*
X407606Y455682D03*
D14*
X362521Y455936D03*
D13*
X407606Y455936D03*
D14*
X362521Y456190D03*
D12*
X407733Y456190D03*
D13*
X362648Y456444D03*
X407860Y456444D03*
X362648Y456698D03*
X407860Y456698D03*
X362648Y456952D03*
D12*
X407987Y456952D03*
D13*
X362648Y457206D03*
D151*
X415480Y457206D03*
D81*
X407733Y457206D03*
D12*
X362775Y457460D03*
D11*
X407860Y457460D03*
D12*
X362775Y457714D03*
X407987Y457714D03*
X362775Y457968D03*
X407987Y457968D03*
X362775Y458222D03*
D11*
X408114Y458222D03*
D12*
X362775Y458476D03*
D11*
X408114Y458476D03*
D12*
X362775Y458730D03*
D11*
X408114Y458730D03*
X362902Y458984D03*
D12*
X408241Y458984D03*
D11*
X362902Y459238D03*
D12*
X408241Y459238D03*
D11*
X362902Y459492D03*
D12*
X408241Y459492D03*
D11*
X362902Y459746D03*
D12*
X408241Y459746D03*
D11*
X362902Y460000D03*
D12*
X408241Y460000D03*
D11*
X362902Y460254D03*
D12*
X408241Y460254D03*
D11*
X362902Y460508D03*
D12*
X408241Y460508D03*
D11*
X362902Y460762D03*
X408368Y460762D03*
X362902Y461016D03*
D12*
X408241Y461016D03*
D11*
X362902Y461270D03*
D12*
X408241Y461270D03*
D11*
X362902Y461524D03*
D12*
X408241Y461524D03*
D11*
X362902Y461778D03*
D12*
X408241Y461778D03*
D11*
X362902Y462032D03*
D12*
X408241Y462032D03*
D11*
X362902Y462286D03*
D12*
X408241Y462286D03*
D11*
X362902Y462540D03*
D12*
X408241Y462540D03*
X362775Y462794D03*
X408241Y462794D03*
X362775Y463048D03*
D11*
X408114Y463048D03*
D12*
X362775Y463302D03*
D11*
X408114Y463302D03*
D12*
X362775Y463556D03*
D53*
X199326Y463556D03*
D12*
X407987Y463556D03*
X362775Y463810D03*
D53*
X199326Y463810D03*
D12*
X407987Y463810D03*
X362775Y464064D03*
D53*
X199326Y464064D03*
D12*
X407987Y464064D03*
D13*
X362648Y464318D03*
D53*
X199326Y464318D03*
D12*
X407987Y464318D03*
X362521Y464572D03*
D53*
X199326Y464572D03*
D12*
X407987Y464572D03*
X362521Y464826D03*
D53*
X199326Y464826D03*
D13*
X407860Y464826D03*
D12*
X362521Y465080D03*
D53*
X199326Y465080D03*
D13*
X407860Y465080D03*
X362394Y465334D03*
D53*
X199326Y465334D03*
D12*
X407733Y465334D03*
D13*
X362394Y465588D03*
D53*
X199326Y465588D03*
D13*
X407606Y465588D03*
X362394Y465842D03*
D53*
X199326Y465842D03*
D13*
X407606Y465842D03*
D14*
X362267Y466096D03*
D53*
X199326Y466096D03*
D13*
X407606Y466096D03*
X362140Y466350D03*
D53*
X199326Y466350D03*
D14*
X407479Y466350D03*
X362013Y466604D03*
D53*
X199326Y466604D03*
D14*
X407479Y466604D03*
X362013Y466858D03*
D53*
X199326Y466858D03*
D14*
X407225Y466858D03*
D15*
X361886Y467112D03*
D53*
X199326Y467112D03*
D14*
X407225Y467112D03*
D15*
X361886Y467366D03*
D53*
X199326Y467366D03*
D14*
X407225Y467366D03*
D15*
X361632Y467620D03*
D53*
X199326Y467620D03*
D15*
X407098Y467620D03*
X361632Y467874D03*
D53*
X199326Y467874D03*
D14*
X406971Y467874D03*
D16*
X361505Y468128D03*
D53*
X199326Y468128D03*
D15*
X406844Y468128D03*
D16*
X361505Y468382D03*
D53*
X199326Y468382D03*
D16*
X406717Y468382D03*
X361251Y468636D03*
D53*
X199326Y468636D03*
D16*
X406717Y468636D03*
X361251Y468890D03*
D44*
X278193Y468890D03*
D45*
X242633Y468890D03*
D53*
X199326Y468890D03*
D152*
X192214Y468890D03*
D45*
X177609Y468890D03*
X115887Y468890D03*
X97345Y468890D03*
D152*
X78168Y468890D03*
D16*
X406463Y468890D03*
D17*
X361124Y469144D03*
D93*
X278193Y469144D03*
D90*
X242506Y469144D03*
D53*
X199326Y469144D03*
X192214Y469144D03*
D90*
X177482Y469144D03*
X115760Y469144D03*
D49*
X97345Y469144D03*
X78041Y469144D03*
D17*
X406336Y469144D03*
X360870Y469398D03*
D61*
X278320Y469398D03*
D53*
X263588Y469398D03*
X252920Y469398D03*
D57*
X242506Y469398D03*
D49*
X234759Y469398D03*
X227393Y469398D03*
X217233Y469398D03*
D53*
X207200Y469398D03*
X199326Y469398D03*
D93*
X192087Y469398D03*
D57*
X177482Y469398D03*
D49*
X169735Y469398D03*
X162369Y469398D03*
X154495Y469398D03*
X146621Y469398D03*
X136461Y469398D03*
D53*
X126428Y469398D03*
D57*
X115760Y469398D03*
D49*
X108013Y469398D03*
D56*
X97472Y469398D03*
D136*
X89979Y469398D03*
D56*
X78168Y469398D03*
D53*
X71056Y469398D03*
D17*
X406336Y469398D03*
X360870Y469652D03*
D72*
X278193Y469652D03*
D53*
X263588Y469652D03*
X252920Y469652D03*
D61*
X242506Y469652D03*
D53*
X234886Y469652D03*
D49*
X227393Y469652D03*
X217233Y469652D03*
D53*
X207200Y469652D03*
X199326Y469652D03*
D38*
X192087Y469652D03*
D61*
X177482Y469652D03*
D53*
X169862Y469652D03*
D49*
X162369Y469652D03*
X154495Y469652D03*
X146621Y469652D03*
X136461Y469652D03*
D53*
X126428Y469652D03*
D61*
X115760Y469652D03*
D53*
X108140Y469652D03*
D58*
X97472Y469652D03*
D136*
X89979Y469652D03*
D58*
X78168Y469652D03*
D53*
X71056Y469652D03*
D17*
X406082Y469652D03*
D18*
X360743Y469906D03*
D67*
X278320Y469906D03*
D53*
X263588Y469906D03*
X252920Y469906D03*
D60*
X242379Y469906D03*
D53*
X234886Y469906D03*
D49*
X227393Y469906D03*
X217233Y469906D03*
D53*
X207200Y469906D03*
X199326Y469906D03*
D61*
X192214Y469906D03*
D60*
X177355Y469906D03*
D53*
X169862Y469906D03*
D49*
X162369Y469906D03*
X154495Y469906D03*
X146621Y469906D03*
X136461Y469906D03*
D53*
X126428Y469906D03*
D60*
X115633Y469906D03*
D53*
X108140Y469906D03*
D64*
X97345Y469906D03*
D136*
X89979Y469906D03*
D61*
X78168Y469906D03*
D53*
X71056Y469906D03*
D18*
X405955Y469906D03*
D19*
X360616Y470160D03*
D71*
X278447Y470160D03*
D53*
X263588Y470160D03*
X252920Y470160D03*
D72*
X242379Y470160D03*
D53*
X234886Y470160D03*
D49*
X227393Y470160D03*
X217233Y470160D03*
D53*
X207200Y470160D03*
X199326Y470160D03*
D60*
X192087Y470160D03*
D68*
X177482Y470160D03*
D49*
X169989Y470160D03*
X162369Y470160D03*
X154495Y470160D03*
X146621Y470160D03*
X136461Y470160D03*
D53*
X126428Y470160D03*
D68*
X115760Y470160D03*
D49*
X108267Y470160D03*
D60*
X97345Y470160D03*
D136*
X89979Y470160D03*
D65*
X78168Y470160D03*
D53*
X71056Y470160D03*
D18*
X405955Y470160D03*
D19*
X360362Y470414D03*
D137*
X278320Y470414D03*
D53*
X263588Y470414D03*
X252920Y470414D03*
D73*
X242252Y470414D03*
D49*
X235013Y470414D03*
X227393Y470414D03*
X217233Y470414D03*
D53*
X207200Y470414D03*
X199326Y470414D03*
D72*
X192087Y470414D03*
D73*
X177482Y470414D03*
D53*
X170116Y470414D03*
D49*
X162369Y470414D03*
X154495Y470414D03*
X146621Y470414D03*
X136461Y470414D03*
D53*
X126428Y470414D03*
D73*
X115760Y470414D03*
D53*
X108394Y470414D03*
D72*
X97345Y470414D03*
D136*
X89979Y470414D03*
D68*
X78168Y470414D03*
D53*
X71056Y470414D03*
D19*
X405828Y470414D03*
D20*
X360235Y470668D03*
D52*
X278447Y470668D03*
D53*
X263588Y470668D03*
X252920Y470668D03*
D153*
X240093Y470668D03*
D49*
X227393Y470668D03*
X217233Y470668D03*
D53*
X207200Y470668D03*
X199326Y470668D03*
D63*
X192087Y470668D03*
D153*
X175069Y470668D03*
D49*
X162369Y470668D03*
X154495Y470668D03*
X146621Y470668D03*
X136461Y470668D03*
D53*
X126428Y470668D03*
D153*
X113347Y470668D03*
D63*
X97345Y470668D03*
D136*
X89979Y470668D03*
D73*
X78168Y470668D03*
D53*
X71056Y470668D03*
D19*
X405574Y470668D03*
D20*
X359981Y470922D03*
D154*
X278320Y470922D03*
D53*
X263588Y470922D03*
X252920Y470922D03*
D76*
X240220Y470922D03*
D49*
X227393Y470922D03*
X217233Y470922D03*
D53*
X207200Y470922D03*
X199326Y470922D03*
D79*
X192087Y470922D03*
D76*
X175196Y470922D03*
D49*
X162369Y470922D03*
X154495Y470922D03*
X146621Y470922D03*
X136461Y470922D03*
D53*
X126428Y470922D03*
D76*
X113474Y470922D03*
D79*
X97345Y470922D03*
D136*
X89979Y470922D03*
D79*
X78295Y470922D03*
D53*
X71056Y470922D03*
D20*
X405447Y470922D03*
X359981Y471176D03*
D126*
X278320Y471176D03*
D53*
X263588Y471176D03*
X252920Y471176D03*
D81*
X240347Y471176D03*
D49*
X227393Y471176D03*
X217233Y471176D03*
D53*
X207200Y471176D03*
D76*
X194246Y471176D03*
D81*
X175323Y471176D03*
D49*
X162369Y471176D03*
X154495Y471176D03*
X146621Y471176D03*
X136461Y471176D03*
D53*
X126428Y471176D03*
D81*
X113601Y471176D03*
D79*
X97345Y471176D03*
D136*
X89979Y471176D03*
D76*
X76136Y471176D03*
D20*
X405193Y471176D03*
D21*
X359854Y471430D03*
D123*
X278320Y471430D03*
D53*
X263588Y471430D03*
X252920Y471430D03*
D81*
X240347Y471430D03*
D49*
X227393Y471430D03*
X217233Y471430D03*
D53*
X207200Y471430D03*
D81*
X194119Y471430D03*
X175323Y471430D03*
D49*
X162369Y471430D03*
X154495Y471430D03*
X146621Y471430D03*
X136461Y471430D03*
D53*
X126428Y471430D03*
D81*
X113601Y471430D03*
D76*
X95186Y471430D03*
X76136Y471430D03*
D21*
X405066Y471430D03*
X359600Y471684D03*
D150*
X329501Y471684D03*
D76*
X278320Y471684D03*
D53*
X263588Y471684D03*
X252920Y471684D03*
D81*
X240347Y471684D03*
D49*
X227393Y471684D03*
X217233Y471684D03*
D53*
X207200Y471684D03*
D81*
X194119Y471684D03*
D11*
X175450Y471684D03*
D49*
X162369Y471684D03*
X154495Y471684D03*
X146621Y471684D03*
X136461Y471684D03*
D53*
X126428Y471684D03*
D11*
X113728Y471684D03*
D76*
X95186Y471684D03*
D81*
X76263Y471684D03*
D22*
X404939Y471684D03*
D150*
X374967Y471684D03*
D22*
X359473Y471938D03*
D124*
X329501Y471938D03*
D11*
X278320Y471938D03*
D53*
X263588Y471938D03*
X252920Y471938D03*
D93*
X245173Y471938D03*
D38*
X236283Y471938D03*
D49*
X227393Y471938D03*
X217233Y471938D03*
D53*
X207200Y471938D03*
D11*
X193992Y471938D03*
D93*
X180149Y471938D03*
D38*
X171259Y471938D03*
D49*
X162369Y471938D03*
X154495Y471938D03*
X146621Y471938D03*
X136461Y471938D03*
D53*
X126428Y471938D03*
D93*
X118427Y471938D03*
D38*
X109537Y471938D03*
D76*
X95186Y471938D03*
D11*
X76390Y471938D03*
D22*
X404685Y471938D03*
D124*
X374967Y471938D03*
D24*
X359219Y472192D03*
D149*
X329501Y472192D03*
D12*
X278447Y472192D03*
D53*
X263588Y472192D03*
X252920Y472192D03*
D50*
X245427Y472192D03*
D89*
X236029Y472192D03*
D49*
X227393Y472192D03*
X217233Y472192D03*
D53*
X207200Y472192D03*
D61*
X197802Y472192D03*
D57*
X189420Y472192D03*
D50*
X180403Y472192D03*
D89*
X171005Y472192D03*
D49*
X162369Y472192D03*
X154495Y472192D03*
X146621Y472192D03*
X136461Y472192D03*
D53*
X126428Y472192D03*
D50*
X118681Y472192D03*
D89*
X109283Y472192D03*
D81*
X95313Y472192D03*
D89*
X80835Y472192D03*
D61*
X72580Y472192D03*
D23*
X404558Y472192D03*
D149*
X374967Y472192D03*
D24*
X358965Y472446D03*
D152*
X329628Y472446D03*
D14*
X278447Y472446D03*
D53*
X263588Y472446D03*
X252920Y472446D03*
D90*
X245554Y472446D03*
D93*
X235775Y472446D03*
D49*
X227393Y472446D03*
X217233Y472446D03*
D53*
X207200Y472446D03*
D38*
X198183Y472446D03*
D93*
X189039Y472446D03*
D90*
X180784Y472446D03*
D93*
X170751Y472446D03*
D49*
X162369Y472446D03*
X154495Y472446D03*
X146621Y472446D03*
X136461Y472446D03*
D53*
X126428Y472446D03*
D90*
X119062Y472446D03*
D93*
X109029Y472446D03*
D56*
X99758Y472446D03*
D38*
X91249Y472446D03*
D93*
X81343Y472446D03*
D38*
X72199Y472446D03*
D23*
X404304Y472446D03*
D148*
X374967Y472446D03*
D25*
X358838Y472700D03*
D46*
X329628Y472700D03*
D58*
X283146Y472700D03*
D55*
X273875Y472700D03*
D53*
X263588Y472700D03*
X252920Y472700D03*
D90*
X245808Y472700D03*
D48*
X235648Y472700D03*
D49*
X227393Y472700D03*
X217233Y472700D03*
D53*
X207200Y472700D03*
D89*
X198437Y472700D03*
D48*
X188658Y472700D03*
D90*
X180784Y472700D03*
D48*
X170624Y472700D03*
D49*
X162369Y472700D03*
X154495Y472700D03*
X146621Y472700D03*
X136461Y472700D03*
D53*
X126428Y472700D03*
D90*
X119062Y472700D03*
D48*
X108902Y472700D03*
X100012Y472700D03*
D56*
X90868Y472700D03*
D93*
X81597Y472700D03*
D89*
X71945Y472700D03*
D25*
X404050Y472700D03*
D45*
X374967Y472700D03*
D25*
X358584Y472954D03*
D147*
X329628Y472954D03*
D89*
X283781Y472954D03*
X273367Y472954D03*
D53*
X263588Y472954D03*
X252920Y472954D03*
D49*
X245935Y472954D03*
D50*
X235521Y472954D03*
D49*
X227393Y472954D03*
X217233Y472954D03*
D53*
X207200Y472954D03*
D93*
X198691Y472954D03*
D50*
X188531Y472954D03*
D49*
X180911Y472954D03*
D50*
X170497Y472954D03*
D49*
X162369Y472954D03*
X154495Y472954D03*
X146621Y472954D03*
X136461Y472954D03*
D53*
X126428Y472954D03*
D49*
X119189Y472954D03*
D50*
X108775Y472954D03*
D48*
X100266Y472954D03*
D93*
X90741Y472954D03*
D50*
X81851Y472954D03*
D93*
X71691Y472954D03*
D26*
X403923Y472954D03*
D147*
X375094Y472954D03*
D27*
X358330Y473208D03*
D136*
X329755Y473208D03*
D93*
X284035Y473208D03*
D56*
X272986Y473208D03*
D53*
X263588Y473208D03*
X252920Y473208D03*
D49*
X245935Y473208D03*
D50*
X235521Y473208D03*
D49*
X227393Y473208D03*
X217233Y473208D03*
D53*
X207200Y473208D03*
D48*
X198818Y473208D03*
D90*
X188404Y473208D03*
D49*
X180911Y473208D03*
D50*
X170497Y473208D03*
D49*
X162369Y473208D03*
X154495Y473208D03*
X146621Y473208D03*
X136461Y473208D03*
D53*
X126428Y473208D03*
D49*
X119189Y473208D03*
D50*
X108775Y473208D03*
X100393Y473208D03*
D48*
X90614Y473208D03*
D90*
X81978Y473208D03*
D93*
X71691Y473208D03*
D26*
X403669Y473208D03*
D51*
X375094Y473208D03*
D27*
X358076Y473462D03*
D49*
X329755Y473462D03*
D48*
X284416Y473462D03*
D93*
X272605Y473462D03*
D53*
X263588Y473462D03*
X252920Y473462D03*
D49*
X245935Y473462D03*
D90*
X235394Y473462D03*
D49*
X227393Y473462D03*
X217233Y473462D03*
D53*
X207200Y473462D03*
D48*
X198818Y473462D03*
D90*
X188150Y473462D03*
D53*
X181038Y473462D03*
D90*
X170370Y473462D03*
D49*
X162369Y473462D03*
X154495Y473462D03*
X146621Y473462D03*
X136461Y473462D03*
D53*
X126428Y473462D03*
X119316Y473462D03*
D90*
X108648Y473462D03*
X100520Y473462D03*
D50*
X90487Y473462D03*
D90*
X82232Y473462D03*
D48*
X71564Y473462D03*
D28*
X403415Y473462D03*
D49*
X375221Y473462D03*
D29*
X357822Y473716D03*
D48*
X329882Y473716D03*
X284670Y473716D03*
X272478Y473716D03*
D53*
X263588Y473716D03*
X252920Y473716D03*
D49*
X245935Y473716D03*
D90*
X235394Y473716D03*
D49*
X227393Y473716D03*
X217233Y473716D03*
D53*
X207200Y473716D03*
D50*
X198945Y473716D03*
D49*
X188023Y473716D03*
D53*
X181038Y473716D03*
D90*
X170370Y473716D03*
D49*
X162369Y473716D03*
X154495Y473716D03*
X146621Y473716D03*
X136461Y473716D03*
D53*
X126428Y473716D03*
X119316Y473716D03*
D90*
X108648Y473716D03*
X100520Y473716D03*
D50*
X90487Y473716D03*
D90*
X82232Y473716D03*
D50*
X71437Y473716D03*
D28*
X403161Y473716D03*
D50*
X375221Y473716D03*
D31*
X357568Y473970D03*
D56*
X329882Y473970D03*
D50*
X284797Y473970D03*
D48*
X272224Y473970D03*
D53*
X263588Y473970D03*
X252920Y473970D03*
D49*
X245935Y473970D03*
X235267Y473970D03*
X227393Y473970D03*
X217233Y473970D03*
D53*
X207200Y473970D03*
D90*
X199072Y473970D03*
X187896Y473970D03*
D53*
X181038Y473970D03*
D49*
X170243Y473970D03*
X162369Y473970D03*
X154495Y473970D03*
X146621Y473970D03*
X136461Y473970D03*
D53*
X126428Y473970D03*
X119316Y473970D03*
D49*
X108521Y473970D03*
X100647Y473970D03*
D90*
X90360Y473970D03*
D49*
X82359Y473970D03*
D90*
X71310Y473970D03*
D30*
X402907Y473970D03*
D56*
X375348Y473970D03*
D31*
X357314Y474224D03*
D38*
X330009Y474224D03*
D50*
X285051Y474224D03*
X272097Y474224D03*
D53*
X263588Y474224D03*
X252920Y474224D03*
D49*
X245935Y474224D03*
X235267Y474224D03*
X227393Y474224D03*
X217233Y474224D03*
D53*
X207200Y474224D03*
D90*
X199072Y474224D03*
D49*
X187769Y474224D03*
X180911Y474224D03*
X170243Y474224D03*
X162369Y474224D03*
X154495Y474224D03*
X146621Y474224D03*
X136461Y474224D03*
D53*
X126428Y474224D03*
X119316Y474224D03*
D49*
X108521Y474224D03*
X100647Y474224D03*
D90*
X90360Y474224D03*
D49*
X82613Y474224D03*
D90*
X71310Y474224D03*
D31*
X402526Y474224D03*
D38*
X375475Y474224D03*
D142*
X357060Y474478D03*
D61*
X330136Y474478D03*
D90*
X285178Y474478D03*
X271970Y474478D03*
D53*
X263588Y474478D03*
X252920Y474478D03*
D49*
X245935Y474478D03*
X235267Y474478D03*
X227393Y474478D03*
X217233Y474478D03*
D53*
X207200Y474478D03*
D49*
X199199Y474478D03*
X187769Y474478D03*
X180911Y474478D03*
X170243Y474478D03*
X162369Y474478D03*
X154495Y474478D03*
X146621Y474478D03*
X136461Y474478D03*
D53*
X126428Y474478D03*
D49*
X119189Y474478D03*
X108521Y474478D03*
X100647Y474478D03*
X90233Y474478D03*
X82613Y474478D03*
D90*
X71310Y474478D03*
D142*
X402272Y474478D03*
D61*
X375602Y474478D03*
D34*
X356552Y474732D03*
D65*
X330390Y474732D03*
D90*
X285432Y474732D03*
X271716Y474732D03*
D53*
X263588Y474732D03*
X252920Y474732D03*
X245808Y474732D03*
D49*
X235267Y474732D03*
X227393Y474732D03*
X217233Y474732D03*
D53*
X207200Y474732D03*
D49*
X199199Y474732D03*
D53*
X187642Y474732D03*
D49*
X180911Y474732D03*
X170243Y474732D03*
X162369Y474732D03*
X154495Y474732D03*
X146621Y474732D03*
X136461Y474732D03*
D53*
X126428Y474732D03*
D49*
X119189Y474732D03*
X108521Y474732D03*
D53*
X100774Y474732D03*
D49*
X90233Y474732D03*
X82613Y474732D03*
X71183Y474732D03*
D33*
X401891Y474732D03*
D60*
X375729Y474732D03*
D35*
X356171Y474986D03*
D63*
X330517Y474986D03*
D90*
X285432Y474986D03*
X271716Y474986D03*
D53*
X263588Y474986D03*
X252920Y474986D03*
D49*
X245681Y474986D03*
X235267Y474986D03*
X227393Y474986D03*
X217233Y474986D03*
D53*
X207200Y474986D03*
D49*
X199199Y474986D03*
D53*
X187642Y474986D03*
D49*
X180657Y474986D03*
X170243Y474986D03*
X162369Y474986D03*
X154495Y474986D03*
X146621Y474986D03*
X136461Y474986D03*
D53*
X126428Y474986D03*
D49*
X118935Y474986D03*
X108521Y474986D03*
D53*
X100774Y474986D03*
D49*
X90233Y474986D03*
X82867Y474986D03*
X71183Y474986D03*
D139*
X401510Y474986D03*
D63*
X375983Y474986D03*
D37*
X355790Y475240D03*
D40*
X330771Y475240D03*
D49*
X285559Y475240D03*
X271589Y475240D03*
D53*
X263588Y475240D03*
X252920Y475240D03*
D90*
X245554Y475240D03*
D49*
X235267Y475240D03*
X227393Y475240D03*
X217233Y475240D03*
D53*
X207200Y475240D03*
X199326Y475240D03*
D49*
X187515Y475240D03*
X180657Y475240D03*
X170243Y475240D03*
X162369Y475240D03*
X154495Y475240D03*
X146621Y475240D03*
X136461Y475240D03*
D53*
X126428Y475240D03*
D49*
X118935Y475240D03*
X108521Y475240D03*
D53*
X100774Y475240D03*
D49*
X90233Y475240D03*
X82867Y475240D03*
X71183Y475240D03*
D37*
X401002Y475240D03*
D40*
X376237Y475240D03*
D69*
X355155Y475494D03*
D137*
X331152Y475494D03*
D90*
X285686Y475494D03*
X271462Y475494D03*
D53*
X263588Y475494D03*
X252920Y475494D03*
D50*
X245427Y475494D03*
D49*
X235267Y475494D03*
X227393Y475494D03*
X217233Y475494D03*
D53*
X207200Y475494D03*
X199326Y475494D03*
D49*
X187515Y475494D03*
D90*
X180530Y475494D03*
D49*
X170243Y475494D03*
X162369Y475494D03*
X154495Y475494D03*
X146621Y475494D03*
X136461Y475494D03*
D53*
X126428Y475494D03*
D50*
X118681Y475494D03*
D49*
X108521Y475494D03*
D53*
X100774Y475494D03*
X90106Y475494D03*
D49*
X82867Y475494D03*
D53*
X71056Y475494D03*
D69*
X400621Y475494D03*
D75*
X376491Y475494D03*
D47*
X354520Y475748D03*
D154*
X331660Y475748D03*
D49*
X285813Y475748D03*
X271335Y475748D03*
D53*
X263588Y475748D03*
X252920Y475748D03*
D50*
X245173Y475748D03*
D49*
X235267Y475748D03*
X227393Y475748D03*
X217233Y475748D03*
D53*
X207200Y475748D03*
X199326Y475748D03*
D49*
X187515Y475748D03*
D50*
X180149Y475748D03*
D49*
X170243Y475748D03*
X162369Y475748D03*
X154495Y475748D03*
X146621Y475748D03*
X136461Y475748D03*
D53*
X126428Y475748D03*
D50*
X118427Y475748D03*
D49*
X108521Y475748D03*
D53*
X100774Y475748D03*
X90106Y475748D03*
X82994Y475748D03*
X71056Y475748D03*
D47*
X399732Y475748D03*
D154*
X377126Y475748D03*
D117*
X345630Y476002D03*
D49*
X285813Y476002D03*
X271335Y476002D03*
D53*
X263588Y476002D03*
X252920Y476002D03*
D56*
X244792Y476002D03*
D49*
X235267Y476002D03*
X227393Y476002D03*
X217233Y476002D03*
D53*
X207200Y476002D03*
X199326Y476002D03*
X187388Y476002D03*
D93*
X179895Y476002D03*
D49*
X170243Y476002D03*
X162369Y476002D03*
X154495Y476002D03*
X146621Y476002D03*
X136461Y476002D03*
D53*
X126428Y476002D03*
D93*
X118173Y476002D03*
D49*
X108521Y476002D03*
D53*
X100774Y476002D03*
X90106Y476002D03*
X82994Y476002D03*
X71056Y476002D03*
D132*
X390969Y476002D03*
D130*
X345503Y476256D03*
D49*
X286067Y476256D03*
X271081Y476256D03*
D53*
X263588Y476256D03*
X252920Y476256D03*
D38*
X244157Y476256D03*
D49*
X235267Y476256D03*
X227393Y476256D03*
X217233Y476256D03*
D53*
X207200Y476256D03*
X199326Y476256D03*
X187388Y476256D03*
D38*
X179133Y476256D03*
D49*
X170243Y476256D03*
X162369Y476256D03*
X154495Y476256D03*
X146621Y476256D03*
X136461Y476256D03*
D53*
X126428Y476256D03*
D38*
X117411Y476256D03*
D49*
X108521Y476256D03*
D53*
X100774Y476256D03*
X90106Y476256D03*
X82994Y476256D03*
X71056Y476256D03*
D117*
X390842Y476256D03*
D130*
X345249Y476510D03*
D49*
X286067Y476510D03*
X271081Y476510D03*
D53*
X263588Y476510D03*
X252920Y476510D03*
D60*
X243141Y476510D03*
D49*
X235267Y476510D03*
X227393Y476510D03*
X217233Y476510D03*
D53*
X207200Y476510D03*
X199326Y476510D03*
X187388Y476510D03*
D65*
X178244Y476510D03*
D49*
X170243Y476510D03*
X162369Y476510D03*
X154495Y476510D03*
X146621Y476510D03*
X136461Y476510D03*
D53*
X126428Y476510D03*
D65*
X116522Y476510D03*
D49*
X108521Y476510D03*
D53*
X100774Y476510D03*
X90106Y476510D03*
X82994Y476510D03*
X71056Y476510D03*
D117*
X390588Y476510D03*
D130*
X344995Y476764D03*
D49*
X286067Y476764D03*
X271081Y476764D03*
D53*
X263588Y476764D03*
X252920Y476764D03*
D63*
X242633Y476764D03*
D49*
X235267Y476764D03*
X227393Y476764D03*
X217233Y476764D03*
D53*
X207200Y476764D03*
X199326Y476764D03*
X187388Y476764D03*
D68*
X177736Y476764D03*
D49*
X170243Y476764D03*
X162369Y476764D03*
X154495Y476764D03*
X146621Y476764D03*
X136461Y476764D03*
D53*
X126428Y476764D03*
D68*
X116014Y476764D03*
D49*
X108521Y476764D03*
D53*
X100774Y476764D03*
X90106Y476764D03*
D49*
X83121Y476764D03*
D53*
X71056Y476764D03*
D130*
X390461Y476764D03*
D119*
X344868Y477018D03*
D53*
X286194Y477018D03*
X270954Y477018D03*
X263588Y477018D03*
X252920Y477018D03*
D123*
X239966Y477018D03*
D49*
X227393Y477018D03*
X217233Y477018D03*
D53*
X207200Y477018D03*
D136*
X199453Y477018D03*
D53*
X187388Y477018D03*
D123*
X174942Y477018D03*
D49*
X162369Y477018D03*
X154495Y477018D03*
X146621Y477018D03*
X136461Y477018D03*
D53*
X126428Y477018D03*
D123*
X113220Y477018D03*
D53*
X100774Y477018D03*
X90106Y477018D03*
D49*
X83121Y477018D03*
D53*
X71056Y477018D03*
D130*
X390207Y477018D03*
D119*
X344614Y477272D03*
D49*
X286321Y477272D03*
D53*
X270954Y477272D03*
X263588Y477272D03*
X252920Y477272D03*
D126*
X239712Y477272D03*
D49*
X227393Y477272D03*
X217233Y477272D03*
D53*
X207200Y477272D03*
D136*
X199453Y477272D03*
D53*
X187388Y477272D03*
D86*
X174815Y477272D03*
D49*
X162369Y477272D03*
X154495Y477272D03*
X146621Y477272D03*
X136461Y477272D03*
D53*
X126428Y477272D03*
D86*
X113093Y477272D03*
D53*
X100774Y477272D03*
X90106Y477272D03*
D49*
X83121Y477272D03*
D53*
X71056Y477272D03*
D130*
X389953Y477272D03*
D128*
X344487Y477526D03*
D49*
X286321Y477526D03*
D53*
X270954Y477526D03*
X263588Y477526D03*
X252920Y477526D03*
D84*
X239585Y477526D03*
D49*
X227393Y477526D03*
X217233Y477526D03*
D53*
X207200Y477526D03*
D136*
X199453Y477526D03*
D53*
X187388Y477526D03*
D84*
X174561Y477526D03*
D49*
X162369Y477526D03*
X154495Y477526D03*
X146621Y477526D03*
X136461Y477526D03*
D53*
X126428Y477526D03*
D84*
X112839Y477526D03*
D53*
X100774Y477526D03*
X90106Y477526D03*
D49*
X83121Y477526D03*
D53*
X71056Y477526D03*
D119*
X389826Y477526D03*
D128*
X344233Y477780D03*
D49*
X286321Y477780D03*
D53*
X270954Y477780D03*
X263588Y477780D03*
X252920Y477780D03*
D42*
X239331Y477780D03*
D49*
X227393Y477780D03*
X217233Y477780D03*
D53*
X207200Y477780D03*
X199326Y477780D03*
X187388Y477780D03*
D42*
X174307Y477780D03*
D49*
X162369Y477780D03*
X154495Y477780D03*
X146621Y477780D03*
X136461Y477780D03*
D53*
X126428Y477780D03*
D42*
X112585Y477780D03*
D53*
X100774Y477780D03*
X90106Y477780D03*
D49*
X83121Y477780D03*
D53*
X71056Y477780D03*
D119*
X389572Y477780D03*
D128*
X343979Y478034D03*
D49*
X286321Y478034D03*
D53*
X263588Y478034D03*
X252920Y478034D03*
D125*
X238950Y478034D03*
D49*
X227393Y478034D03*
X217233Y478034D03*
D53*
X207200Y478034D03*
X199326Y478034D03*
X187388Y478034D03*
D125*
X173926Y478034D03*
D49*
X162369Y478034D03*
X154495Y478034D03*
X146621Y478034D03*
X136461Y478034D03*
D53*
X126428Y478034D03*
D52*
X112331Y478034D03*
D53*
X100774Y478034D03*
X90106Y478034D03*
D49*
X83121Y478034D03*
D53*
X71056Y478034D03*
D119*
X389318Y478034D03*
D128*
X343725Y478288D03*
D53*
X286448Y478288D03*
X263588Y478288D03*
X252920Y478288D03*
D75*
X238569Y478288D03*
D49*
X227393Y478288D03*
X217233Y478288D03*
D53*
X207200Y478288D03*
X199326Y478288D03*
X187388Y478288D03*
D75*
X173545Y478288D03*
D49*
X162369Y478288D03*
X154495Y478288D03*
X146621Y478288D03*
X136461Y478288D03*
D53*
X126428Y478288D03*
D75*
X111823Y478288D03*
D53*
X100774Y478288D03*
X90106Y478288D03*
X82994Y478288D03*
X71056Y478288D03*
D128*
X389191Y478288D03*
D121*
X343598Y478542D03*
D49*
X286575Y478542D03*
D53*
X263588Y478542D03*
X252920Y478542D03*
D79*
X237807Y478542D03*
D49*
X227393Y478542D03*
X217233Y478542D03*
D53*
X207200Y478542D03*
X199326Y478542D03*
X187388Y478542D03*
D79*
X172783Y478542D03*
D49*
X162369Y478542D03*
X154495Y478542D03*
X146621Y478542D03*
X136461Y478542D03*
D53*
X126428Y478542D03*
D79*
X111061Y478542D03*
D53*
X100774Y478542D03*
X90106Y478542D03*
X82994Y478542D03*
X71056Y478542D03*
D128*
X388937Y478542D03*
D121*
X343344Y478796D03*
D49*
X286575Y478796D03*
D53*
X263588Y478796D03*
X252920Y478796D03*
D64*
X236791Y478796D03*
D49*
X227393Y478796D03*
X217233Y478796D03*
D53*
X207200Y478796D03*
X199326Y478796D03*
D49*
X187515Y478796D03*
D64*
X171767Y478796D03*
D49*
X162369Y478796D03*
X154495Y478796D03*
X146621Y478796D03*
X136461Y478796D03*
D53*
X126428Y478796D03*
D64*
X110045Y478796D03*
D53*
X100774Y478796D03*
X90106Y478796D03*
X82994Y478796D03*
X71056Y478796D03*
D128*
X388683Y478796D03*
D121*
X343090Y479050D03*
D49*
X286575Y479050D03*
D53*
X263588Y479050D03*
X252920Y479050D03*
D89*
X236029Y479050D03*
D49*
X227393Y479050D03*
X217233Y479050D03*
D53*
X207200Y479050D03*
X199326Y479050D03*
D49*
X187515Y479050D03*
D89*
X171005Y479050D03*
D49*
X162369Y479050D03*
X154495Y479050D03*
X146621Y479050D03*
X136461Y479050D03*
D53*
X126428Y479050D03*
D89*
X109283Y479050D03*
D53*
X100774Y479050D03*
X90106Y479050D03*
X82994Y479050D03*
X71056Y479050D03*
D128*
X388429Y479050D03*
D121*
X342836Y479304D03*
D49*
X286575Y479304D03*
D53*
X263588Y479304D03*
X252920Y479304D03*
D48*
X235648Y479304D03*
D49*
X227393Y479304D03*
X217233Y479304D03*
D53*
X207200Y479304D03*
X199326Y479304D03*
D49*
X187515Y479304D03*
D48*
X170624Y479304D03*
D49*
X162369Y479304D03*
X154495Y479304D03*
X146621Y479304D03*
X136461Y479304D03*
D53*
X126428Y479304D03*
D48*
X108902Y479304D03*
D53*
X100774Y479304D03*
X90106Y479304D03*
D49*
X82867Y479304D03*
X71183Y479304D03*
D121*
X388302Y479304D03*
D122*
X342709Y479558D03*
D49*
X286575Y479558D03*
X263461Y479558D03*
D53*
X252920Y479558D03*
D50*
X235521Y479558D03*
D49*
X227393Y479558D03*
X217233Y479558D03*
D53*
X207200Y479558D03*
D49*
X199199Y479558D03*
D53*
X187642Y479558D03*
D50*
X170497Y479558D03*
D49*
X162369Y479558D03*
X154495Y479558D03*
X146621Y479558D03*
X136461Y479558D03*
D53*
X126428Y479558D03*
D50*
X108775Y479558D03*
D53*
X100774Y479558D03*
X90106Y479558D03*
D49*
X82867Y479558D03*
X71183Y479558D03*
D121*
X388048Y479558D03*
D122*
X342455Y479812D03*
D49*
X286575Y479812D03*
X263461Y479812D03*
X253047Y479812D03*
D90*
X235394Y479812D03*
D49*
X227393Y479812D03*
X217233Y479812D03*
D53*
X207200Y479812D03*
D49*
X199199Y479812D03*
X187769Y479812D03*
D90*
X170370Y479812D03*
D49*
X162369Y479812D03*
X154495Y479812D03*
X146621Y479812D03*
X136461Y479812D03*
D53*
X126428Y479812D03*
D90*
X108648Y479812D03*
D53*
X100774Y479812D03*
X90106Y479812D03*
D49*
X82867Y479812D03*
X71183Y479812D03*
D121*
X387794Y479812D03*
D122*
X342201Y480066D03*
D49*
X286575Y480066D03*
X263461Y480066D03*
X253047Y480066D03*
X235267Y480066D03*
X227393Y480066D03*
X217233Y480066D03*
D53*
X207200Y480066D03*
D49*
X199199Y480066D03*
X187769Y480066D03*
X170243Y480066D03*
X162369Y480066D03*
X154495Y480066D03*
X146621Y480066D03*
X136461Y480066D03*
D53*
X126428Y480066D03*
D49*
X108521Y480066D03*
D53*
X100774Y480066D03*
X90106Y480066D03*
D49*
X82613Y480066D03*
X71183Y480066D03*
D121*
X387540Y480066D03*
D122*
X341947Y480320D03*
D49*
X286575Y480320D03*
X263461Y480320D03*
X253047Y480320D03*
X235267Y480320D03*
D90*
X227266Y480320D03*
X217106Y480320D03*
D53*
X207200Y480320D03*
D90*
X199072Y480320D03*
D49*
X187769Y480320D03*
X170243Y480320D03*
X162369Y480320D03*
X154495Y480320D03*
D90*
X146494Y480320D03*
X136334Y480320D03*
D53*
X126428Y480320D03*
D49*
X108521Y480320D03*
D53*
X100774Y480320D03*
X90106Y480320D03*
D49*
X82613Y480320D03*
D90*
X71310Y480320D03*
D121*
X387286Y480320D03*
D122*
X341693Y480574D03*
D49*
X286575Y480574D03*
D90*
X263334Y480574D03*
D49*
X253047Y480574D03*
X245427Y480574D03*
X235267Y480574D03*
D90*
X227266Y480574D03*
X217106Y480574D03*
D49*
X207327Y480574D03*
D90*
X199072Y480574D03*
D49*
X188023Y480574D03*
D53*
X180530Y480574D03*
D49*
X170243Y480574D03*
X162369Y480574D03*
X154495Y480574D03*
D90*
X146494Y480574D03*
X136334Y480574D03*
D49*
X126555Y480574D03*
D53*
X118808Y480574D03*
D49*
X108521Y480574D03*
D53*
X100774Y480574D03*
X90106Y480574D03*
D90*
X82486Y480574D03*
X71310Y480574D03*
D121*
X387032Y480574D03*
D122*
X341439Y480828D03*
D49*
X286575Y480828D03*
D90*
X263334Y480828D03*
X253174Y480828D03*
D49*
X245427Y480828D03*
X235267Y480828D03*
D50*
X227139Y480828D03*
X217233Y480828D03*
D49*
X207327Y480828D03*
D50*
X198945Y480828D03*
D90*
X188150Y480828D03*
D49*
X180403Y480828D03*
X170243Y480828D03*
X162369Y480828D03*
X154495Y480828D03*
D50*
X146367Y480828D03*
X136461Y480828D03*
D49*
X126555Y480828D03*
X118681Y480828D03*
X108521Y480828D03*
D53*
X100774Y480828D03*
X90106Y480828D03*
D49*
X82359Y480828D03*
D50*
X71437Y480828D03*
D122*
X386905Y480828D03*
D155*
X341312Y481082D03*
D49*
X286575Y481082D03*
D50*
X263207Y481082D03*
D90*
X253174Y481082D03*
D49*
X245427Y481082D03*
X235267Y481082D03*
D50*
X227139Y481082D03*
D48*
X217106Y481082D03*
D49*
X207327Y481082D03*
D50*
X198945Y481082D03*
D90*
X188150Y481082D03*
D49*
X180403Y481082D03*
X170243Y481082D03*
X162369Y481082D03*
X154495Y481082D03*
D50*
X146367Y481082D03*
D48*
X136334Y481082D03*
D49*
X126555Y481082D03*
X118681Y481082D03*
X108521Y481082D03*
D53*
X100774Y481082D03*
X90106Y481082D03*
D90*
X82232Y481082D03*
D48*
X71564Y481082D03*
D122*
X386651Y481082D03*
D155*
X341058Y481336D03*
D49*
X286575Y481336D03*
D48*
X263080Y481336D03*
D50*
X253301Y481336D03*
D53*
X245300Y481336D03*
D49*
X235267Y481336D03*
D48*
X227012Y481336D03*
D56*
X217106Y481336D03*
D90*
X207454Y481336D03*
D48*
X198818Y481336D03*
D90*
X188404Y481336D03*
D49*
X180403Y481336D03*
X170243Y481336D03*
X162369Y481336D03*
X154495Y481336D03*
D48*
X146240Y481336D03*
D56*
X136334Y481336D03*
D90*
X126682Y481336D03*
D49*
X118681Y481336D03*
X108521Y481336D03*
D53*
X100774Y481336D03*
X90106Y481336D03*
D50*
X82105Y481336D03*
D48*
X71564Y481336D03*
D122*
X386397Y481336D03*
D155*
X340804Y481590D03*
D49*
X286575Y481590D03*
D48*
X263080Y481590D03*
D50*
X253555Y481590D03*
D49*
X245173Y481590D03*
X235267Y481590D03*
D93*
X226885Y481590D03*
D56*
X217106Y481590D03*
D50*
X207581Y481590D03*
D93*
X198691Y481590D03*
D50*
X188531Y481590D03*
D49*
X180149Y481590D03*
X170243Y481590D03*
X162369Y481590D03*
X154495Y481590D03*
D93*
X146113Y481590D03*
D56*
X136334Y481590D03*
D50*
X126809Y481590D03*
D49*
X118427Y481590D03*
X108521Y481590D03*
D53*
X100774Y481590D03*
X90106Y481590D03*
D50*
X81851Y481590D03*
D93*
X71691Y481590D03*
D122*
X386143Y481590D03*
D155*
X340550Y481844D03*
D49*
X286575Y481844D03*
D56*
X262826Y481844D03*
D48*
X253682Y481844D03*
D49*
X245173Y481844D03*
X235267Y481844D03*
D56*
X226758Y481844D03*
D58*
X217106Y481844D03*
D48*
X207708Y481844D03*
D56*
X198564Y481844D03*
D48*
X188658Y481844D03*
D49*
X180149Y481844D03*
D90*
X170370Y481844D03*
D49*
X162369Y481844D03*
X154495Y481844D03*
D56*
X145986Y481844D03*
D38*
X136207Y481844D03*
D48*
X126936Y481844D03*
D49*
X118427Y481844D03*
D90*
X108648Y481844D03*
D53*
X100774Y481844D03*
X90106Y481844D03*
D48*
X81724Y481844D03*
D56*
X71818Y481844D03*
D122*
X385889Y481844D03*
D155*
X340296Y482098D03*
D49*
X286575Y482098D03*
D57*
X262572Y482098D03*
D93*
X253809Y482098D03*
D49*
X244919Y482098D03*
D90*
X235394Y482098D03*
D57*
X226504Y482098D03*
D61*
X217106Y482098D03*
D93*
X208089Y482098D03*
D57*
X198310Y482098D03*
D93*
X189039Y482098D03*
D90*
X180022Y482098D03*
D49*
X170497Y482098D03*
X162369Y482098D03*
X154495Y482098D03*
D57*
X145732Y482098D03*
D61*
X136334Y482098D03*
D93*
X127317Y482098D03*
D90*
X118300Y482098D03*
D49*
X108775Y482098D03*
D53*
X100774Y482098D03*
X90106Y482098D03*
D48*
X81470Y482098D03*
D57*
X72072Y482098D03*
D122*
X385635Y482098D03*
D121*
X340296Y482352D03*
D53*
X286448Y482352D03*
D81*
X258381Y482352D03*
D90*
X244792Y482352D03*
X235648Y482352D03*
D140*
X217487Y482352D03*
D58*
X198056Y482352D03*
D89*
X189293Y482352D03*
D90*
X179768Y482352D03*
X170624Y482352D03*
D49*
X162369Y482352D03*
X154495Y482352D03*
D140*
X136715Y482352D03*
D90*
X118046Y482352D03*
X108902Y482352D03*
D53*
X100774Y482352D03*
X90106Y482352D03*
D89*
X81089Y482352D03*
D58*
X72326Y482352D03*
D128*
X385635Y482352D03*
D119*
X340296Y482606D03*
D49*
X286321Y482606D03*
D76*
X258508Y482606D03*
D48*
X244538Y482606D03*
X235902Y482606D03*
D140*
X217487Y482606D03*
D11*
X193992Y482606D03*
D48*
X179514Y482606D03*
X170878Y482606D03*
D49*
X162369Y482606D03*
X154495Y482606D03*
D140*
X136715Y482606D03*
D48*
X117792Y482606D03*
X109156Y482606D03*
D53*
X100774Y482606D03*
X90106Y482606D03*
D11*
X76390Y482606D03*
D130*
X385635Y482606D03*
D117*
X340296Y482860D03*
D49*
X286321Y482860D03*
D76*
X258508Y482860D03*
D86*
X240093Y482860D03*
D47*
X217614Y482860D03*
D81*
X194119Y482860D03*
D86*
X175069Y482860D03*
D49*
X162369Y482860D03*
X154495Y482860D03*
D47*
X136842Y482860D03*
D86*
X113347Y482860D03*
D53*
X100774Y482860D03*
X90106Y482860D03*
D11*
X76390Y482860D03*
D132*
X385635Y482860D03*
D156*
X340296Y483114D03*
D49*
X286321Y483114D03*
D76*
X258508Y483114D03*
D126*
X240220Y483114D03*
D47*
X217614Y483114D03*
D81*
X194119Y483114D03*
D126*
X175196Y483114D03*
D49*
X162369Y483114D03*
X154495Y483114D03*
D47*
X136842Y483114D03*
D126*
X113474Y483114D03*
D53*
X100774Y483114D03*
X90106Y483114D03*
D81*
X76263Y483114D03*
D115*
X385635Y483114D03*
D113*
X340169Y483368D03*
D49*
X286321Y483368D03*
D53*
X263588Y483368D03*
D79*
X256349Y483368D03*
D84*
X240093Y483368D03*
D53*
X227520Y483368D03*
D73*
X220408Y483368D03*
D67*
X210502Y483368D03*
D76*
X194246Y483368D03*
D84*
X175069Y483368D03*
D49*
X162369Y483368D03*
X154495Y483368D03*
D53*
X146748Y483368D03*
D73*
X139636Y483368D03*
D67*
X129730Y483368D03*
D84*
X113347Y483368D03*
D53*
X100774Y483368D03*
X90106Y483368D03*
D76*
X76136Y483368D03*
D113*
X385635Y483368D03*
D157*
X340169Y483622D03*
D49*
X286321Y483622D03*
D53*
X263588Y483622D03*
D73*
X256222Y483622D03*
D42*
X240093Y483622D03*
D53*
X227520Y483622D03*
D63*
X220535Y483622D03*
D79*
X210629Y483622D03*
D136*
X199453Y483622D03*
D67*
X192214Y483622D03*
D42*
X175069Y483622D03*
D49*
X162369Y483622D03*
X154495Y483622D03*
D53*
X146748Y483622D03*
D63*
X139763Y483622D03*
D79*
X129857Y483622D03*
D42*
X113347Y483622D03*
D53*
X100774Y483622D03*
X90106Y483622D03*
D79*
X78295Y483622D03*
D53*
X71056Y483622D03*
D158*
X385635Y483622D03*
D110*
X340296Y483876D03*
D49*
X286067Y483876D03*
D53*
X263588Y483876D03*
D68*
X256222Y483876D03*
D52*
X240093Y483876D03*
D53*
X227520Y483876D03*
D72*
X220535Y483876D03*
D63*
X210629Y483876D03*
D136*
X199453Y483876D03*
D73*
X192214Y483876D03*
D52*
X175069Y483876D03*
D49*
X162369Y483876D03*
X154495Y483876D03*
D53*
X146748Y483876D03*
D72*
X139763Y483876D03*
D63*
X129857Y483876D03*
D52*
X113347Y483876D03*
D53*
X100774Y483876D03*
X90106Y483876D03*
D63*
X78295Y483876D03*
D53*
X71056Y483876D03*
D159*
X385635Y483876D03*
D108*
X340296Y484130D03*
D49*
X286067Y484130D03*
X271081Y484130D03*
D53*
X263588Y484130D03*
D72*
X256349Y484130D03*
D125*
X239966Y484130D03*
D53*
X227520Y484130D03*
D65*
X220408Y484130D03*
D72*
X210629Y484130D03*
D136*
X199453Y484130D03*
D68*
X192214Y484130D03*
D78*
X175069Y484130D03*
D49*
X162369Y484130D03*
X154495Y484130D03*
D53*
X146748Y484130D03*
D65*
X139636Y484130D03*
D72*
X129857Y484130D03*
D78*
X113347Y484130D03*
D53*
X100774Y484130D03*
X90106Y484130D03*
D72*
X78295Y484130D03*
D53*
X71056Y484130D03*
D160*
X385635Y484130D03*
D106*
X340296Y484384D03*
D49*
X286067Y484384D03*
X271081Y484384D03*
D53*
X263588Y484384D03*
D161*
X256222Y484384D03*
D75*
X240093Y484384D03*
D53*
X227520Y484384D03*
D161*
X220408Y484384D03*
D60*
X210629Y484384D03*
D136*
X199453Y484384D03*
D65*
X192214Y484384D03*
D75*
X175069Y484384D03*
D49*
X162369Y484384D03*
X154495Y484384D03*
D53*
X146748Y484384D03*
D161*
X139636Y484384D03*
D60*
X129857Y484384D03*
D75*
X113347Y484384D03*
D53*
X100774Y484384D03*
X90106Y484384D03*
D60*
X78295Y484384D03*
D53*
X71056Y484384D03*
D162*
X385635Y484384D03*
D163*
X340169Y484638D03*
D53*
X285940Y484638D03*
D49*
X271335Y484638D03*
D53*
X263588Y484638D03*
D61*
X256222Y484638D03*
D144*
X239966Y484638D03*
D53*
X227520Y484638D03*
D61*
X220408Y484638D03*
X210502Y484638D03*
D136*
X199453Y484638D03*
D161*
X192214Y484638D03*
D144*
X174942Y484638D03*
D49*
X162369Y484638D03*
X154495Y484638D03*
D53*
X146748Y484638D03*
D61*
X139636Y484638D03*
X129730Y484638D03*
D144*
X113220Y484638D03*
D53*
X100774Y484638D03*
X90106Y484638D03*
D64*
X78295Y484638D03*
D53*
X71056Y484638D03*
D105*
X385508Y484638D03*
D104*
X340296Y484892D03*
D49*
X285813Y484892D03*
X271335Y484892D03*
D53*
X263588Y484892D03*
D58*
X256222Y484892D03*
D73*
X239966Y484892D03*
D53*
X227520Y484892D03*
D57*
X220408Y484892D03*
D58*
X210502Y484892D03*
D136*
X199453Y484892D03*
D55*
X192341Y484892D03*
D79*
X175069Y484892D03*
D49*
X162369Y484892D03*
X154495Y484892D03*
D53*
X146748Y484892D03*
D57*
X139636Y484892D03*
D58*
X129730Y484892D03*
D79*
X113347Y484892D03*
D53*
X100774Y484892D03*
X90106Y484892D03*
D58*
X78168Y484892D03*
D53*
X71056Y484892D03*
D88*
X385635Y484892D03*
D92*
X340296Y485146D03*
D49*
X285813Y485146D03*
D90*
X271462Y485146D03*
D53*
X263588Y485146D03*
D56*
X256222Y485146D03*
D65*
X239966Y485146D03*
D53*
X227520Y485146D03*
D93*
X220281Y485146D03*
D56*
X210502Y485146D03*
D136*
X199453Y485146D03*
D89*
X192341Y485146D03*
D65*
X174942Y485146D03*
D49*
X162369Y485146D03*
X154495Y485146D03*
D53*
X146748Y485146D03*
D93*
X139509Y485146D03*
D56*
X129730Y485146D03*
D65*
X113220Y485146D03*
D53*
X100774Y485146D03*
X90106Y485146D03*
D89*
X78295Y485146D03*
D53*
X71056Y485146D03*
D131*
X385635Y485146D03*
D97*
X340169Y485400D03*
D49*
X285559Y485400D03*
D90*
X271462Y485400D03*
D53*
X263588Y485400D03*
D90*
X256222Y485400D03*
D58*
X239966Y485400D03*
D49*
X220281Y485400D03*
D90*
X210502Y485400D03*
X192468Y485400D03*
D58*
X174942Y485400D03*
D49*
X162369Y485400D03*
X139509Y485400D03*
D90*
X129730Y485400D03*
D58*
X113220Y485400D03*
D49*
X78295Y485400D03*
D53*
X71056Y485400D03*
D99*
X385635Y485400D03*
D100*
X340296Y485654D03*
D49*
X285559Y485654D03*
D90*
X271716Y485654D03*
D53*
X263588Y485654D03*
D44*
X256349Y485654D03*
D49*
X240093Y485654D03*
D46*
X220408Y485654D03*
D44*
X210629Y485654D03*
X192341Y485654D03*
D53*
X174942Y485654D03*
D49*
X162369Y485654D03*
D46*
X139636Y485654D03*
D44*
X129857Y485654D03*
D53*
X113220Y485654D03*
D46*
X78168Y485654D03*
D53*
X71056Y485654D03*
D129*
X385635Y485654D03*
D102*
X340296Y485908D03*
D90*
X285432Y485908D03*
X271716Y485908D03*
D53*
X263588Y485908D03*
D49*
X162369Y485908D03*
D53*
X71056Y485908D03*
D103*
X385635Y485908D03*
D96*
X340296Y486162D03*
D90*
X285178Y486162D03*
D50*
X271843Y486162D03*
D53*
X263588Y486162D03*
D49*
X162369Y486162D03*
D53*
X71056Y486162D03*
D107*
X385635Y486162D03*
D111*
X340169Y486416D03*
D50*
X285051Y486416D03*
D48*
X271970Y486416D03*
D53*
X263588Y486416D03*
D49*
X162369Y486416D03*
D53*
X71056Y486416D03*
D114*
X385635Y486416D03*
D91*
X340296Y486670D03*
D90*
X284924Y486670D03*
D48*
X272224Y486670D03*
D53*
X263588Y486670D03*
D49*
X162369Y486670D03*
D53*
X71056Y486670D03*
D116*
X385635Y486670D03*
D87*
X340296Y486924D03*
D50*
X284797Y486924D03*
D93*
X272351Y486924D03*
D53*
X263588Y486924D03*
D49*
X162369Y486924D03*
D53*
X71056Y486924D03*
D164*
X385635Y486924D03*
D165*
X340169Y487178D03*
D48*
X284416Y487178D03*
D93*
X272605Y487178D03*
D53*
X263588Y487178D03*
D49*
X162369Y487178D03*
D53*
X71056Y487178D03*
D85*
X385635Y487178D03*
D166*
X340296Y487432D03*
D93*
X284289Y487432D03*
D56*
X272732Y487432D03*
D53*
X263588Y487432D03*
D49*
X162369Y487432D03*
D53*
X71056Y487432D03*
D133*
X385508Y487432D03*
D167*
X340296Y487686D03*
D56*
X283908Y487686D03*
D89*
X273113Y487686D03*
D53*
X263588Y487686D03*
D49*
X162369Y487686D03*
D53*
X71056Y487686D03*
D66*
X385635Y487686D03*
D134*
X340296Y487940D03*
D57*
X283400Y487940D03*
D58*
X273494Y487940D03*
D53*
X263588Y487940D03*
D49*
X162369Y487940D03*
D53*
X154622Y487940D03*
X71056Y487940D03*
D147*
X397192Y487940D03*
D69*
X383857Y487940D03*
D138*
X340296Y488194D03*
D15*
X278320Y488194D03*
D53*
X263588Y488194D03*
D49*
X162369Y488194D03*
X154495Y488194D03*
D53*
X71056Y488194D03*
D77*
X385635Y488194D03*
D140*
X340169Y488448D03*
D14*
X278447Y488448D03*
D53*
X263588Y488448D03*
D49*
X162369Y488448D03*
X154495Y488448D03*
D53*
X71056Y488448D03*
D74*
X385635Y488448D03*
D41*
X340296Y488702D03*
D12*
X278447Y488702D03*
D53*
X263588Y488702D03*
D49*
X162369Y488702D03*
X154495Y488702D03*
D53*
X71056Y488702D03*
D69*
X385635Y488702D03*
D36*
X340169Y488956D03*
D11*
X278320Y488956D03*
D53*
X263588Y488956D03*
D49*
X162369Y488956D03*
X154495Y488956D03*
D53*
X71056Y488956D03*
D35*
X385635Y488956D03*
D142*
X340296Y489210D03*
D76*
X278320Y489210D03*
D53*
X263588Y489210D03*
D49*
X162369Y489210D03*
X154495Y489210D03*
D53*
X71056Y489210D03*
D32*
X385635Y489210D03*
D27*
X340296Y489464D03*
D123*
X278320Y489464D03*
D53*
X263588Y489464D03*
D49*
X162369Y489464D03*
X154495Y489464D03*
D53*
X71056Y489464D03*
D26*
X385635Y489464D03*
D21*
X340296Y489718D03*
D126*
X278320Y489718D03*
D53*
X263588Y489718D03*
D49*
X162369Y489718D03*
X154495Y489718D03*
D53*
X71056Y489718D03*
D18*
X385635Y489718D03*
D13*
X340296Y489972D03*
D135*
X278320Y489972D03*
D53*
X263588Y489972D03*
D49*
X162369Y489972D03*
X154495Y489972D03*
D53*
X71056Y489972D03*
D12*
X385635Y489972D03*
D126*
X340296Y490226D03*
D125*
X278320Y490226D03*
D53*
X263588Y490226D03*
D49*
X162369Y490226D03*
X154495Y490226D03*
D53*
X71056Y490226D03*
D84*
X385635Y490226D03*
D75*
X340169Y490480D03*
X278193Y490480D03*
D53*
X263588Y490480D03*
D49*
X162369Y490480D03*
X154495Y490480D03*
D53*
X71056Y490480D03*
D71*
X385635Y490480D03*
D161*
X340296Y490734D03*
D144*
X278320Y490734D03*
D53*
X263588Y490734D03*
D49*
X162369Y490734D03*
X154495Y490734D03*
D53*
X71056Y490734D03*
D55*
X385635Y490734D03*
D148*
X340169Y490988D03*
D73*
X278320Y490988D03*
D53*
X263588Y490988D03*
D49*
X162369Y490988D03*
X154495Y490988D03*
D53*
X71056Y490988D03*
D60*
X278193Y491242D03*
D53*
X263588Y491242D03*
D49*
X162369Y491242D03*
X154495Y491242D03*
D53*
X71056Y491242D03*
D38*
X278193Y491496D03*
D53*
X263588Y491496D03*
X162496Y491496D03*
X154622Y491496D03*
X71056Y491496D03*
D49*
X278193Y491750D03*
M02*
