# Supplementary material for: High-Precision Optical Fiber-Based Lickometer
Source: eNeuro. 2024 Jul 16;11(7):ENEURO.0189-24.2024. doi: 10.1523/ENEURO.0189-24.2024 (PMC11258538; doi:10.1523/ENEURO.0189-24.2024)
Supplement: Extended Data — Design files and assembly instructions for the mechanical parts and printed circuit board of the proposed optical lickometer. Download Extended Data, ZIP file. [file eneuro-11-ENEURO.0189-24.2024-s004.zip › Hardware/PCB/lickometer v1.0.GBS]

G04 EAGLE Gerber RS-274X export*
G75*
%MOMM*%
%FSLAX34Y34*%
%LPD*%
%INBottom Solder Mask*%
%IPPOS*%
%AMOC8*
5,1,8,0,0,1.08239X$1,22.5*%
G01*
%ADD10C,3.200000*%
%ADD11C,2.500000*%
%ADD12P,1.814519X8X22.500000*%
%ADD13C,1.333500*%
%ADD14C,3.251200*%
%ADD15C,1.500000*%


D10*
X410000Y760000D03*
D11*
X143000Y817000D03*
X66000Y817000D03*
D10*
X32000Y42000D03*
X390000Y42000D03*
X32000Y258000D03*
X390000Y202000D03*
X95000Y202000D03*
X453000Y42000D03*
X95000Y42000D03*
X453000Y258000D03*
X50000Y440000D03*
D12*
X229800Y212000D03*
X255200Y212000D03*
D13*
X248850Y628997D03*
X261550Y654397D03*
X274250Y628997D03*
X286950Y654397D03*
X236150Y654397D03*
X223450Y628997D03*
X210750Y654397D03*
X198050Y628997D03*
D14*
X299650Y717897D03*
X185350Y717897D03*
D15*
X91800Y524500D02*
X91800Y509500D01*
X117200Y509500D02*
X117200Y524500D01*
X40000Y553000D02*
X25000Y553000D01*
X25000Y578400D02*
X40000Y578400D01*
X40000Y603800D02*
X25000Y603800D01*
X25000Y629200D02*
X40000Y629200D01*
X40000Y654600D02*
X25000Y654600D01*
X25000Y680000D02*
X40000Y680000D01*
M02*
