# Supplementary material for: High-Precision Optical Fiber-Based Lickometer
Source: eNeuro. 2024 Jul 16;11(7):ENEURO.0189-24.2024. doi: 10.1523/ENEURO.0189-24.2024 (PMC11258538; doi:10.1523/ENEURO.0189-24.2024)
Supplement: Extended Data — Design files and assembly instructions for the mechanical parts and printed circuit board of the proposed optical lickometer. Download Extended Data, ZIP file. [file eneuro-11-ENEURO.0189-24.2024-s004.zip › Hardware/PCB/lickometer v1.0.GML]

G04 EAGLE Gerber RS-274X export*
G75*
%MOMM*%
%FSLAX34Y34*%
%LPD*%
%INMechanical*%
%IPPOS*%
%AMOC8*
5,1,8,0,0,1.08239X$1,22.5*%
G01*
%ADD10C,0.000000*%
%ADD11C,0.001000*%
%ADD12C,0.254000*%


D10*
X394000Y760000D02*
X394005Y760393D01*
X394019Y760785D01*
X394043Y761177D01*
X394077Y761568D01*
X394120Y761959D01*
X394173Y762348D01*
X394236Y762735D01*
X394307Y763121D01*
X394389Y763506D01*
X394479Y763888D01*
X394580Y764267D01*
X394689Y764645D01*
X394808Y765019D01*
X394935Y765390D01*
X395072Y765758D01*
X395218Y766123D01*
X395373Y766484D01*
X395536Y766841D01*
X395708Y767194D01*
X395889Y767542D01*
X396079Y767886D01*
X396276Y768226D01*
X396482Y768560D01*
X396696Y768889D01*
X396919Y769213D01*
X397149Y769531D01*
X397386Y769844D01*
X397632Y770150D01*
X397885Y770451D01*
X398145Y770745D01*
X398412Y771033D01*
X398686Y771314D01*
X398967Y771588D01*
X399255Y771855D01*
X399549Y772115D01*
X399850Y772368D01*
X400156Y772614D01*
X400469Y772851D01*
X400787Y773081D01*
X401111Y773304D01*
X401440Y773518D01*
X401774Y773724D01*
X402114Y773921D01*
X402458Y774111D01*
X402806Y774292D01*
X403159Y774464D01*
X403516Y774627D01*
X403877Y774782D01*
X404242Y774928D01*
X404610Y775065D01*
X404981Y775192D01*
X405355Y775311D01*
X405733Y775420D01*
X406112Y775521D01*
X406494Y775611D01*
X406879Y775693D01*
X407265Y775764D01*
X407652Y775827D01*
X408041Y775880D01*
X408432Y775923D01*
X408823Y775957D01*
X409215Y775981D01*
X409607Y775995D01*
X410000Y776000D01*
X410393Y775995D01*
X410785Y775981D01*
X411177Y775957D01*
X411568Y775923D01*
X411959Y775880D01*
X412348Y775827D01*
X412735Y775764D01*
X413121Y775693D01*
X413506Y775611D01*
X413888Y775521D01*
X414267Y775420D01*
X414645Y775311D01*
X415019Y775192D01*
X415390Y775065D01*
X415758Y774928D01*
X416123Y774782D01*
X416484Y774627D01*
X416841Y774464D01*
X417194Y774292D01*
X417542Y774111D01*
X417886Y773921D01*
X418226Y773724D01*
X418560Y773518D01*
X418889Y773304D01*
X419213Y773081D01*
X419531Y772851D01*
X419844Y772614D01*
X420150Y772368D01*
X420451Y772115D01*
X420745Y771855D01*
X421033Y771588D01*
X421314Y771314D01*
X421588Y771033D01*
X421855Y770745D01*
X422115Y770451D01*
X422368Y770150D01*
X422614Y769844D01*
X422851Y769531D01*
X423081Y769213D01*
X423304Y768889D01*
X423518Y768560D01*
X423724Y768226D01*
X423921Y767886D01*
X424111Y767542D01*
X424292Y767194D01*
X424464Y766841D01*
X424627Y766484D01*
X424782Y766123D01*
X424928Y765758D01*
X425065Y765390D01*
X425192Y765019D01*
X425311Y764645D01*
X425420Y764267D01*
X425521Y763888D01*
X425611Y763506D01*
X425693Y763121D01*
X425764Y762735D01*
X425827Y762348D01*
X425880Y761959D01*
X425923Y761568D01*
X425957Y761177D01*
X425981Y760785D01*
X425995Y760393D01*
X426000Y760000D01*
X425995Y759607D01*
X425981Y759215D01*
X425957Y758823D01*
X425923Y758432D01*
X425880Y758041D01*
X425827Y757652D01*
X425764Y757265D01*
X425693Y756879D01*
X425611Y756494D01*
X425521Y756112D01*
X425420Y755733D01*
X425311Y755355D01*
X425192Y754981D01*
X425065Y754610D01*
X424928Y754242D01*
X424782Y753877D01*
X424627Y753516D01*
X424464Y753159D01*
X424292Y752806D01*
X424111Y752458D01*
X423921Y752114D01*
X423724Y751774D01*
X423518Y751440D01*
X423304Y751111D01*
X423081Y750787D01*
X422851Y750469D01*
X422614Y750156D01*
X422368Y749850D01*
X422115Y749549D01*
X421855Y749255D01*
X421588Y748967D01*
X421314Y748686D01*
X421033Y748412D01*
X420745Y748145D01*
X420451Y747885D01*
X420150Y747632D01*
X419844Y747386D01*
X419531Y747149D01*
X419213Y746919D01*
X418889Y746696D01*
X418560Y746482D01*
X418226Y746276D01*
X417886Y746079D01*
X417542Y745889D01*
X417194Y745708D01*
X416841Y745536D01*
X416484Y745373D01*
X416123Y745218D01*
X415758Y745072D01*
X415390Y744935D01*
X415019Y744808D01*
X414645Y744689D01*
X414267Y744580D01*
X413888Y744479D01*
X413506Y744389D01*
X413121Y744307D01*
X412735Y744236D01*
X412348Y744173D01*
X411959Y744120D01*
X411568Y744077D01*
X411177Y744043D01*
X410785Y744019D01*
X410393Y744005D01*
X410000Y744000D01*
X409607Y744005D01*
X409215Y744019D01*
X408823Y744043D01*
X408432Y744077D01*
X408041Y744120D01*
X407652Y744173D01*
X407265Y744236D01*
X406879Y744307D01*
X406494Y744389D01*
X406112Y744479D01*
X405733Y744580D01*
X405355Y744689D01*
X404981Y744808D01*
X404610Y744935D01*
X404242Y745072D01*
X403877Y745218D01*
X403516Y745373D01*
X403159Y745536D01*
X402806Y745708D01*
X402458Y745889D01*
X402114Y746079D01*
X401774Y746276D01*
X401440Y746482D01*
X401111Y746696D01*
X400787Y746919D01*
X400469Y747149D01*
X400156Y747386D01*
X399850Y747632D01*
X399549Y747885D01*
X399255Y748145D01*
X398967Y748412D01*
X398686Y748686D01*
X398412Y748967D01*
X398145Y749255D01*
X397885Y749549D01*
X397632Y749850D01*
X397386Y750156D01*
X397149Y750469D01*
X396919Y750787D01*
X396696Y751111D01*
X396482Y751440D01*
X396276Y751774D01*
X396079Y752114D01*
X395889Y752458D01*
X395708Y752806D01*
X395536Y753159D01*
X395373Y753516D01*
X395218Y753877D01*
X395072Y754242D01*
X394935Y754610D01*
X394808Y754981D01*
X394689Y755355D01*
X394580Y755733D01*
X394479Y756112D01*
X394389Y756494D01*
X394307Y756879D01*
X394236Y757265D01*
X394173Y757652D01*
X394120Y758041D01*
X394077Y758432D01*
X394043Y758823D01*
X394019Y759215D01*
X394005Y759607D01*
X394000Y760000D01*
X130500Y817000D02*
X130504Y817307D01*
X130515Y817613D01*
X130534Y817920D01*
X130560Y818225D01*
X130594Y818530D01*
X130635Y818834D01*
X130684Y819137D01*
X130740Y819439D01*
X130804Y819739D01*
X130875Y820037D01*
X130953Y820334D01*
X131038Y820629D01*
X131131Y820921D01*
X131231Y821211D01*
X131338Y821499D01*
X131452Y821784D01*
X131572Y822066D01*
X131700Y822344D01*
X131835Y822620D01*
X131976Y822892D01*
X132124Y823161D01*
X132278Y823426D01*
X132439Y823687D01*
X132607Y823945D01*
X132780Y824198D01*
X132960Y824446D01*
X133146Y824690D01*
X133337Y824930D01*
X133535Y825165D01*
X133738Y825394D01*
X133947Y825619D01*
X134161Y825839D01*
X134381Y826053D01*
X134606Y826262D01*
X134835Y826465D01*
X135070Y826663D01*
X135310Y826854D01*
X135554Y827040D01*
X135802Y827220D01*
X136055Y827393D01*
X136313Y827561D01*
X136574Y827722D01*
X136839Y827876D01*
X137108Y828024D01*
X137380Y828165D01*
X137656Y828300D01*
X137934Y828428D01*
X138216Y828548D01*
X138501Y828662D01*
X138789Y828769D01*
X139079Y828869D01*
X139371Y828962D01*
X139666Y829047D01*
X139963Y829125D01*
X140261Y829196D01*
X140561Y829260D01*
X140863Y829316D01*
X141166Y829365D01*
X141470Y829406D01*
X141775Y829440D01*
X142080Y829466D01*
X142387Y829485D01*
X142693Y829496D01*
X143000Y829500D01*
X143307Y829496D01*
X143613Y829485D01*
X143920Y829466D01*
X144225Y829440D01*
X144530Y829406D01*
X144834Y829365D01*
X145137Y829316D01*
X145439Y829260D01*
X145739Y829196D01*
X146037Y829125D01*
X146334Y829047D01*
X146629Y828962D01*
X146921Y828869D01*
X147211Y828769D01*
X147499Y828662D01*
X147784Y828548D01*
X148066Y828428D01*
X148344Y828300D01*
X148620Y828165D01*
X148892Y828024D01*
X149161Y827876D01*
X149426Y827722D01*
X149687Y827561D01*
X149945Y827393D01*
X150198Y827220D01*
X150446Y827040D01*
X150690Y826854D01*
X150930Y826663D01*
X151165Y826465D01*
X151394Y826262D01*
X151619Y826053D01*
X151839Y825839D01*
X152053Y825619D01*
X152262Y825394D01*
X152465Y825165D01*
X152663Y824930D01*
X152854Y824690D01*
X153040Y824446D01*
X153220Y824198D01*
X153393Y823945D01*
X153561Y823687D01*
X153722Y823426D01*
X153876Y823161D01*
X154024Y822892D01*
X154165Y822620D01*
X154300Y822344D01*
X154428Y822066D01*
X154548Y821784D01*
X154662Y821499D01*
X154769Y821211D01*
X154869Y820921D01*
X154962Y820629D01*
X155047Y820334D01*
X155125Y820037D01*
X155196Y819739D01*
X155260Y819439D01*
X155316Y819137D01*
X155365Y818834D01*
X155406Y818530D01*
X155440Y818225D01*
X155466Y817920D01*
X155485Y817613D01*
X155496Y817307D01*
X155500Y817000D01*
X155496Y816693D01*
X155485Y816387D01*
X155466Y816080D01*
X155440Y815775D01*
X155406Y815470D01*
X155365Y815166D01*
X155316Y814863D01*
X155260Y814561D01*
X155196Y814261D01*
X155125Y813963D01*
X155047Y813666D01*
X154962Y813371D01*
X154869Y813079D01*
X154769Y812789D01*
X154662Y812501D01*
X154548Y812216D01*
X154428Y811934D01*
X154300Y811656D01*
X154165Y811380D01*
X154024Y811108D01*
X153876Y810839D01*
X153722Y810574D01*
X153561Y810313D01*
X153393Y810055D01*
X153220Y809802D01*
X153040Y809554D01*
X152854Y809310D01*
X152663Y809070D01*
X152465Y808835D01*
X152262Y808606D01*
X152053Y808381D01*
X151839Y808161D01*
X151619Y807947D01*
X151394Y807738D01*
X151165Y807535D01*
X150930Y807337D01*
X150690Y807146D01*
X150446Y806960D01*
X150198Y806780D01*
X149945Y806607D01*
X149687Y806439D01*
X149426Y806278D01*
X149161Y806124D01*
X148892Y805976D01*
X148620Y805835D01*
X148344Y805700D01*
X148066Y805572D01*
X147784Y805452D01*
X147499Y805338D01*
X147211Y805231D01*
X146921Y805131D01*
X146629Y805038D01*
X146334Y804953D01*
X146037Y804875D01*
X145739Y804804D01*
X145439Y804740D01*
X145137Y804684D01*
X144834Y804635D01*
X144530Y804594D01*
X144225Y804560D01*
X143920Y804534D01*
X143613Y804515D01*
X143307Y804504D01*
X143000Y804500D01*
X142693Y804504D01*
X142387Y804515D01*
X142080Y804534D01*
X141775Y804560D01*
X141470Y804594D01*
X141166Y804635D01*
X140863Y804684D01*
X140561Y804740D01*
X140261Y804804D01*
X139963Y804875D01*
X139666Y804953D01*
X139371Y805038D01*
X139079Y805131D01*
X138789Y805231D01*
X138501Y805338D01*
X138216Y805452D01*
X137934Y805572D01*
X137656Y805700D01*
X137380Y805835D01*
X137108Y805976D01*
X136839Y806124D01*
X136574Y806278D01*
X136313Y806439D01*
X136055Y806607D01*
X135802Y806780D01*
X135554Y806960D01*
X135310Y807146D01*
X135070Y807337D01*
X134835Y807535D01*
X134606Y807738D01*
X134381Y807947D01*
X134161Y808161D01*
X133947Y808381D01*
X133738Y808606D01*
X133535Y808835D01*
X133337Y809070D01*
X133146Y809310D01*
X132960Y809554D01*
X132780Y809802D01*
X132607Y810055D01*
X132439Y810313D01*
X132278Y810574D01*
X132124Y810839D01*
X131976Y811108D01*
X131835Y811380D01*
X131700Y811656D01*
X131572Y811934D01*
X131452Y812216D01*
X131338Y812501D01*
X131231Y812789D01*
X131131Y813079D01*
X131038Y813371D01*
X130953Y813666D01*
X130875Y813963D01*
X130804Y814261D01*
X130740Y814561D01*
X130684Y814863D01*
X130635Y815166D01*
X130594Y815470D01*
X130560Y815775D01*
X130534Y816080D01*
X130515Y816387D01*
X130504Y816693D01*
X130500Y817000D01*
X53500Y817000D02*
X53504Y817307D01*
X53515Y817613D01*
X53534Y817920D01*
X53560Y818225D01*
X53594Y818530D01*
X53635Y818834D01*
X53684Y819137D01*
X53740Y819439D01*
X53804Y819739D01*
X53875Y820037D01*
X53953Y820334D01*
X54038Y820629D01*
X54131Y820921D01*
X54231Y821211D01*
X54338Y821499D01*
X54452Y821784D01*
X54572Y822066D01*
X54700Y822344D01*
X54835Y822620D01*
X54976Y822892D01*
X55124Y823161D01*
X55278Y823426D01*
X55439Y823687D01*
X55607Y823945D01*
X55780Y824198D01*
X55960Y824446D01*
X56146Y824690D01*
X56337Y824930D01*
X56535Y825165D01*
X56738Y825394D01*
X56947Y825619D01*
X57161Y825839D01*
X57381Y826053D01*
X57606Y826262D01*
X57835Y826465D01*
X58070Y826663D01*
X58310Y826854D01*
X58554Y827040D01*
X58802Y827220D01*
X59055Y827393D01*
X59313Y827561D01*
X59574Y827722D01*
X59839Y827876D01*
X60108Y828024D01*
X60380Y828165D01*
X60656Y828300D01*
X60934Y828428D01*
X61216Y828548D01*
X61501Y828662D01*
X61789Y828769D01*
X62079Y828869D01*
X62371Y828962D01*
X62666Y829047D01*
X62963Y829125D01*
X63261Y829196D01*
X63561Y829260D01*
X63863Y829316D01*
X64166Y829365D01*
X64470Y829406D01*
X64775Y829440D01*
X65080Y829466D01*
X65387Y829485D01*
X65693Y829496D01*
X66000Y829500D01*
X66307Y829496D01*
X66613Y829485D01*
X66920Y829466D01*
X67225Y829440D01*
X67530Y829406D01*
X67834Y829365D01*
X68137Y829316D01*
X68439Y829260D01*
X68739Y829196D01*
X69037Y829125D01*
X69334Y829047D01*
X69629Y828962D01*
X69921Y828869D01*
X70211Y828769D01*
X70499Y828662D01*
X70784Y828548D01*
X71066Y828428D01*
X71344Y828300D01*
X71620Y828165D01*
X71892Y828024D01*
X72161Y827876D01*
X72426Y827722D01*
X72687Y827561D01*
X72945Y827393D01*
X73198Y827220D01*
X73446Y827040D01*
X73690Y826854D01*
X73930Y826663D01*
X74165Y826465D01*
X74394Y826262D01*
X74619Y826053D01*
X74839Y825839D01*
X75053Y825619D01*
X75262Y825394D01*
X75465Y825165D01*
X75663Y824930D01*
X75854Y824690D01*
X76040Y824446D01*
X76220Y824198D01*
X76393Y823945D01*
X76561Y823687D01*
X76722Y823426D01*
X76876Y823161D01*
X77024Y822892D01*
X77165Y822620D01*
X77300Y822344D01*
X77428Y822066D01*
X77548Y821784D01*
X77662Y821499D01*
X77769Y821211D01*
X77869Y820921D01*
X77962Y820629D01*
X78047Y820334D01*
X78125Y820037D01*
X78196Y819739D01*
X78260Y819439D01*
X78316Y819137D01*
X78365Y818834D01*
X78406Y818530D01*
X78440Y818225D01*
X78466Y817920D01*
X78485Y817613D01*
X78496Y817307D01*
X78500Y817000D01*
X78496Y816693D01*
X78485Y816387D01*
X78466Y816080D01*
X78440Y815775D01*
X78406Y815470D01*
X78365Y815166D01*
X78316Y814863D01*
X78260Y814561D01*
X78196Y814261D01*
X78125Y813963D01*
X78047Y813666D01*
X77962Y813371D01*
X77869Y813079D01*
X77769Y812789D01*
X77662Y812501D01*
X77548Y812216D01*
X77428Y811934D01*
X77300Y811656D01*
X77165Y811380D01*
X77024Y811108D01*
X76876Y810839D01*
X76722Y810574D01*
X76561Y810313D01*
X76393Y810055D01*
X76220Y809802D01*
X76040Y809554D01*
X75854Y809310D01*
X75663Y809070D01*
X75465Y808835D01*
X75262Y808606D01*
X75053Y808381D01*
X74839Y808161D01*
X74619Y807947D01*
X74394Y807738D01*
X74165Y807535D01*
X73930Y807337D01*
X73690Y807146D01*
X73446Y806960D01*
X73198Y806780D01*
X72945Y806607D01*
X72687Y806439D01*
X72426Y806278D01*
X72161Y806124D01*
X71892Y805976D01*
X71620Y805835D01*
X71344Y805700D01*
X71066Y805572D01*
X70784Y805452D01*
X70499Y805338D01*
X70211Y805231D01*
X69921Y805131D01*
X69629Y805038D01*
X69334Y804953D01*
X69037Y804875D01*
X68739Y804804D01*
X68439Y804740D01*
X68137Y804684D01*
X67834Y804635D01*
X67530Y804594D01*
X67225Y804560D01*
X66920Y804534D01*
X66613Y804515D01*
X66307Y804504D01*
X66000Y804500D01*
X65693Y804504D01*
X65387Y804515D01*
X65080Y804534D01*
X64775Y804560D01*
X64470Y804594D01*
X64166Y804635D01*
X63863Y804684D01*
X63561Y804740D01*
X63261Y804804D01*
X62963Y804875D01*
X62666Y804953D01*
X62371Y805038D01*
X62079Y805131D01*
X61789Y805231D01*
X61501Y805338D01*
X61216Y805452D01*
X60934Y805572D01*
X60656Y805700D01*
X60380Y805835D01*
X60108Y805976D01*
X59839Y806124D01*
X59574Y806278D01*
X59313Y806439D01*
X59055Y806607D01*
X58802Y806780D01*
X58554Y806960D01*
X58310Y807146D01*
X58070Y807337D01*
X57835Y807535D01*
X57606Y807738D01*
X57381Y807947D01*
X57161Y808161D01*
X56947Y808381D01*
X56738Y808606D01*
X56535Y808835D01*
X56337Y809070D01*
X56146Y809310D01*
X55960Y809554D01*
X55780Y809802D01*
X55607Y810055D01*
X55439Y810313D01*
X55278Y810574D01*
X55124Y810839D01*
X54976Y811108D01*
X54835Y811380D01*
X54700Y811656D01*
X54572Y811934D01*
X54452Y812216D01*
X54338Y812501D01*
X54231Y812789D01*
X54131Y813079D01*
X54038Y813371D01*
X53953Y813666D01*
X53875Y813963D01*
X53804Y814261D01*
X53740Y814561D01*
X53684Y814863D01*
X53635Y815166D01*
X53594Y815470D01*
X53560Y815775D01*
X53534Y816080D01*
X53515Y816387D01*
X53504Y816693D01*
X53500Y817000D01*
X16000Y42000D02*
X16005Y42393D01*
X16019Y42785D01*
X16043Y43177D01*
X16077Y43568D01*
X16120Y43959D01*
X16173Y44348D01*
X16236Y44735D01*
X16307Y45121D01*
X16389Y45506D01*
X16479Y45888D01*
X16580Y46267D01*
X16689Y46645D01*
X16808Y47019D01*
X16935Y47390D01*
X17072Y47758D01*
X17218Y48123D01*
X17373Y48484D01*
X17536Y48841D01*
X17708Y49194D01*
X17889Y49542D01*
X18079Y49886D01*
X18276Y50226D01*
X18482Y50560D01*
X18696Y50889D01*
X18919Y51213D01*
X19149Y51531D01*
X19386Y51844D01*
X19632Y52150D01*
X19885Y52451D01*
X20145Y52745D01*
X20412Y53033D01*
X20686Y53314D01*
X20967Y53588D01*
X21255Y53855D01*
X21549Y54115D01*
X21850Y54368D01*
X22156Y54614D01*
X22469Y54851D01*
X22787Y55081D01*
X23111Y55304D01*
X23440Y55518D01*
X23774Y55724D01*
X24114Y55921D01*
X24458Y56111D01*
X24806Y56292D01*
X25159Y56464D01*
X25516Y56627D01*
X25877Y56782D01*
X26242Y56928D01*
X26610Y57065D01*
X26981Y57192D01*
X27355Y57311D01*
X27733Y57420D01*
X28112Y57521D01*
X28494Y57611D01*
X28879Y57693D01*
X29265Y57764D01*
X29652Y57827D01*
X30041Y57880D01*
X30432Y57923D01*
X30823Y57957D01*
X31215Y57981D01*
X31607Y57995D01*
X32000Y58000D01*
X32393Y57995D01*
X32785Y57981D01*
X33177Y57957D01*
X33568Y57923D01*
X33959Y57880D01*
X34348Y57827D01*
X34735Y57764D01*
X35121Y57693D01*
X35506Y57611D01*
X35888Y57521D01*
X36267Y57420D01*
X36645Y57311D01*
X37019Y57192D01*
X37390Y57065D01*
X37758Y56928D01*
X38123Y56782D01*
X38484Y56627D01*
X38841Y56464D01*
X39194Y56292D01*
X39542Y56111D01*
X39886Y55921D01*
X40226Y55724D01*
X40560Y55518D01*
X40889Y55304D01*
X41213Y55081D01*
X41531Y54851D01*
X41844Y54614D01*
X42150Y54368D01*
X42451Y54115D01*
X42745Y53855D01*
X43033Y53588D01*
X43314Y53314D01*
X43588Y53033D01*
X43855Y52745D01*
X44115Y52451D01*
X44368Y52150D01*
X44614Y51844D01*
X44851Y51531D01*
X45081Y51213D01*
X45304Y50889D01*
X45518Y50560D01*
X45724Y50226D01*
X45921Y49886D01*
X46111Y49542D01*
X46292Y49194D01*
X46464Y48841D01*
X46627Y48484D01*
X46782Y48123D01*
X46928Y47758D01*
X47065Y47390D01*
X47192Y47019D01*
X47311Y46645D01*
X47420Y46267D01*
X47521Y45888D01*
X47611Y45506D01*
X47693Y45121D01*
X47764Y44735D01*
X47827Y44348D01*
X47880Y43959D01*
X47923Y43568D01*
X47957Y43177D01*
X47981Y42785D01*
X47995Y42393D01*
X48000Y42000D01*
X47995Y41607D01*
X47981Y41215D01*
X47957Y40823D01*
X47923Y40432D01*
X47880Y40041D01*
X47827Y39652D01*
X47764Y39265D01*
X47693Y38879D01*
X47611Y38494D01*
X47521Y38112D01*
X47420Y37733D01*
X47311Y37355D01*
X47192Y36981D01*
X47065Y36610D01*
X46928Y36242D01*
X46782Y35877D01*
X46627Y35516D01*
X46464Y35159D01*
X46292Y34806D01*
X46111Y34458D01*
X45921Y34114D01*
X45724Y33774D01*
X45518Y33440D01*
X45304Y33111D01*
X45081Y32787D01*
X44851Y32469D01*
X44614Y32156D01*
X44368Y31850D01*
X44115Y31549D01*
X43855Y31255D01*
X43588Y30967D01*
X43314Y30686D01*
X43033Y30412D01*
X42745Y30145D01*
X42451Y29885D01*
X42150Y29632D01*
X41844Y29386D01*
X41531Y29149D01*
X41213Y28919D01*
X40889Y28696D01*
X40560Y28482D01*
X40226Y28276D01*
X39886Y28079D01*
X39542Y27889D01*
X39194Y27708D01*
X38841Y27536D01*
X38484Y27373D01*
X38123Y27218D01*
X37758Y27072D01*
X37390Y26935D01*
X37019Y26808D01*
X36645Y26689D01*
X36267Y26580D01*
X35888Y26479D01*
X35506Y26389D01*
X35121Y26307D01*
X34735Y26236D01*
X34348Y26173D01*
X33959Y26120D01*
X33568Y26077D01*
X33177Y26043D01*
X32785Y26019D01*
X32393Y26005D01*
X32000Y26000D01*
X31607Y26005D01*
X31215Y26019D01*
X30823Y26043D01*
X30432Y26077D01*
X30041Y26120D01*
X29652Y26173D01*
X29265Y26236D01*
X28879Y26307D01*
X28494Y26389D01*
X28112Y26479D01*
X27733Y26580D01*
X27355Y26689D01*
X26981Y26808D01*
X26610Y26935D01*
X26242Y27072D01*
X25877Y27218D01*
X25516Y27373D01*
X25159Y27536D01*
X24806Y27708D01*
X24458Y27889D01*
X24114Y28079D01*
X23774Y28276D01*
X23440Y28482D01*
X23111Y28696D01*
X22787Y28919D01*
X22469Y29149D01*
X22156Y29386D01*
X21850Y29632D01*
X21549Y29885D01*
X21255Y30145D01*
X20967Y30412D01*
X20686Y30686D01*
X20412Y30967D01*
X20145Y31255D01*
X19885Y31549D01*
X19632Y31850D01*
X19386Y32156D01*
X19149Y32469D01*
X18919Y32787D01*
X18696Y33111D01*
X18482Y33440D01*
X18276Y33774D01*
X18079Y34114D01*
X17889Y34458D01*
X17708Y34806D01*
X17536Y35159D01*
X17373Y35516D01*
X17218Y35877D01*
X17072Y36242D01*
X16935Y36610D01*
X16808Y36981D01*
X16689Y37355D01*
X16580Y37733D01*
X16479Y38112D01*
X16389Y38494D01*
X16307Y38879D01*
X16236Y39265D01*
X16173Y39652D01*
X16120Y40041D01*
X16077Y40432D01*
X16043Y40823D01*
X16019Y41215D01*
X16005Y41607D01*
X16000Y42000D01*
X374000Y42000D02*
X374005Y42393D01*
X374019Y42785D01*
X374043Y43177D01*
X374077Y43568D01*
X374120Y43959D01*
X374173Y44348D01*
X374236Y44735D01*
X374307Y45121D01*
X374389Y45506D01*
X374479Y45888D01*
X374580Y46267D01*
X374689Y46645D01*
X374808Y47019D01*
X374935Y47390D01*
X375072Y47758D01*
X375218Y48123D01*
X375373Y48484D01*
X375536Y48841D01*
X375708Y49194D01*
X375889Y49542D01*
X376079Y49886D01*
X376276Y50226D01*
X376482Y50560D01*
X376696Y50889D01*
X376919Y51213D01*
X377149Y51531D01*
X377386Y51844D01*
X377632Y52150D01*
X377885Y52451D01*
X378145Y52745D01*
X378412Y53033D01*
X378686Y53314D01*
X378967Y53588D01*
X379255Y53855D01*
X379549Y54115D01*
X379850Y54368D01*
X380156Y54614D01*
X380469Y54851D01*
X380787Y55081D01*
X381111Y55304D01*
X381440Y55518D01*
X381774Y55724D01*
X382114Y55921D01*
X382458Y56111D01*
X382806Y56292D01*
X383159Y56464D01*
X383516Y56627D01*
X383877Y56782D01*
X384242Y56928D01*
X384610Y57065D01*
X384981Y57192D01*
X385355Y57311D01*
X385733Y57420D01*
X386112Y57521D01*
X386494Y57611D01*
X386879Y57693D01*
X387265Y57764D01*
X387652Y57827D01*
X388041Y57880D01*
X388432Y57923D01*
X388823Y57957D01*
X389215Y57981D01*
X389607Y57995D01*
X390000Y58000D01*
X390393Y57995D01*
X390785Y57981D01*
X391177Y57957D01*
X391568Y57923D01*
X391959Y57880D01*
X392348Y57827D01*
X392735Y57764D01*
X393121Y57693D01*
X393506Y57611D01*
X393888Y57521D01*
X394267Y57420D01*
X394645Y57311D01*
X395019Y57192D01*
X395390Y57065D01*
X395758Y56928D01*
X396123Y56782D01*
X396484Y56627D01*
X396841Y56464D01*
X397194Y56292D01*
X397542Y56111D01*
X397886Y55921D01*
X398226Y55724D01*
X398560Y55518D01*
X398889Y55304D01*
X399213Y55081D01*
X399531Y54851D01*
X399844Y54614D01*
X400150Y54368D01*
X400451Y54115D01*
X400745Y53855D01*
X401033Y53588D01*
X401314Y53314D01*
X401588Y53033D01*
X401855Y52745D01*
X402115Y52451D01*
X402368Y52150D01*
X402614Y51844D01*
X402851Y51531D01*
X403081Y51213D01*
X403304Y50889D01*
X403518Y50560D01*
X403724Y50226D01*
X403921Y49886D01*
X404111Y49542D01*
X404292Y49194D01*
X404464Y48841D01*
X404627Y48484D01*
X404782Y48123D01*
X404928Y47758D01*
X405065Y47390D01*
X405192Y47019D01*
X405311Y46645D01*
X405420Y46267D01*
X405521Y45888D01*
X405611Y45506D01*
X405693Y45121D01*
X405764Y44735D01*
X405827Y44348D01*
X405880Y43959D01*
X405923Y43568D01*
X405957Y43177D01*
X405981Y42785D01*
X405995Y42393D01*
X406000Y42000D01*
X405995Y41607D01*
X405981Y41215D01*
X405957Y40823D01*
X405923Y40432D01*
X405880Y40041D01*
X405827Y39652D01*
X405764Y39265D01*
X405693Y38879D01*
X405611Y38494D01*
X405521Y38112D01*
X405420Y37733D01*
X405311Y37355D01*
X405192Y36981D01*
X405065Y36610D01*
X404928Y36242D01*
X404782Y35877D01*
X404627Y35516D01*
X404464Y35159D01*
X404292Y34806D01*
X404111Y34458D01*
X403921Y34114D01*
X403724Y33774D01*
X403518Y33440D01*
X403304Y33111D01*
X403081Y32787D01*
X402851Y32469D01*
X402614Y32156D01*
X402368Y31850D01*
X402115Y31549D01*
X401855Y31255D01*
X401588Y30967D01*
X401314Y30686D01*
X401033Y30412D01*
X400745Y30145D01*
X400451Y29885D01*
X400150Y29632D01*
X399844Y29386D01*
X399531Y29149D01*
X399213Y28919D01*
X398889Y28696D01*
X398560Y28482D01*
X398226Y28276D01*
X397886Y28079D01*
X397542Y27889D01*
X397194Y27708D01*
X396841Y27536D01*
X396484Y27373D01*
X396123Y27218D01*
X395758Y27072D01*
X395390Y26935D01*
X395019Y26808D01*
X394645Y26689D01*
X394267Y26580D01*
X393888Y26479D01*
X393506Y26389D01*
X393121Y26307D01*
X392735Y26236D01*
X392348Y26173D01*
X391959Y26120D01*
X391568Y26077D01*
X391177Y26043D01*
X390785Y26019D01*
X390393Y26005D01*
X390000Y26000D01*
X389607Y26005D01*
X389215Y26019D01*
X388823Y26043D01*
X388432Y26077D01*
X388041Y26120D01*
X387652Y26173D01*
X387265Y26236D01*
X386879Y26307D01*
X386494Y26389D01*
X386112Y26479D01*
X385733Y26580D01*
X385355Y26689D01*
X384981Y26808D01*
X384610Y26935D01*
X384242Y27072D01*
X383877Y27218D01*
X383516Y27373D01*
X383159Y27536D01*
X382806Y27708D01*
X382458Y27889D01*
X382114Y28079D01*
X381774Y28276D01*
X381440Y28482D01*
X381111Y28696D01*
X380787Y28919D01*
X380469Y29149D01*
X380156Y29386D01*
X379850Y29632D01*
X379549Y29885D01*
X379255Y30145D01*
X378967Y30412D01*
X378686Y30686D01*
X378412Y30967D01*
X378145Y31255D01*
X377885Y31549D01*
X377632Y31850D01*
X377386Y32156D01*
X377149Y32469D01*
X376919Y32787D01*
X376696Y33111D01*
X376482Y33440D01*
X376276Y33774D01*
X376079Y34114D01*
X375889Y34458D01*
X375708Y34806D01*
X375536Y35159D01*
X375373Y35516D01*
X375218Y35877D01*
X375072Y36242D01*
X374935Y36610D01*
X374808Y36981D01*
X374689Y37355D01*
X374580Y37733D01*
X374479Y38112D01*
X374389Y38494D01*
X374307Y38879D01*
X374236Y39265D01*
X374173Y39652D01*
X374120Y40041D01*
X374077Y40432D01*
X374043Y40823D01*
X374019Y41215D01*
X374005Y41607D01*
X374000Y42000D01*
X16000Y258000D02*
X16005Y258393D01*
X16019Y258785D01*
X16043Y259177D01*
X16077Y259568D01*
X16120Y259959D01*
X16173Y260348D01*
X16236Y260735D01*
X16307Y261121D01*
X16389Y261506D01*
X16479Y261888D01*
X16580Y262267D01*
X16689Y262645D01*
X16808Y263019D01*
X16935Y263390D01*
X17072Y263758D01*
X17218Y264123D01*
X17373Y264484D01*
X17536Y264841D01*
X17708Y265194D01*
X17889Y265542D01*
X18079Y265886D01*
X18276Y266226D01*
X18482Y266560D01*
X18696Y266889D01*
X18919Y267213D01*
X19149Y267531D01*
X19386Y267844D01*
X19632Y268150D01*
X19885Y268451D01*
X20145Y268745D01*
X20412Y269033D01*
X20686Y269314D01*
X20967Y269588D01*
X21255Y269855D01*
X21549Y270115D01*
X21850Y270368D01*
X22156Y270614D01*
X22469Y270851D01*
X22787Y271081D01*
X23111Y271304D01*
X23440Y271518D01*
X23774Y271724D01*
X24114Y271921D01*
X24458Y272111D01*
X24806Y272292D01*
X25159Y272464D01*
X25516Y272627D01*
X25877Y272782D01*
X26242Y272928D01*
X26610Y273065D01*
X26981Y273192D01*
X27355Y273311D01*
X27733Y273420D01*
X28112Y273521D01*
X28494Y273611D01*
X28879Y273693D01*
X29265Y273764D01*
X29652Y273827D01*
X30041Y273880D01*
X30432Y273923D01*
X30823Y273957D01*
X31215Y273981D01*
X31607Y273995D01*
X32000Y274000D01*
X32393Y273995D01*
X32785Y273981D01*
X33177Y273957D01*
X33568Y273923D01*
X33959Y273880D01*
X34348Y273827D01*
X34735Y273764D01*
X35121Y273693D01*
X35506Y273611D01*
X35888Y273521D01*
X36267Y273420D01*
X36645Y273311D01*
X37019Y273192D01*
X37390Y273065D01*
X37758Y272928D01*
X38123Y272782D01*
X38484Y272627D01*
X38841Y272464D01*
X39194Y272292D01*
X39542Y272111D01*
X39886Y271921D01*
X40226Y271724D01*
X40560Y271518D01*
X40889Y271304D01*
X41213Y271081D01*
X41531Y270851D01*
X41844Y270614D01*
X42150Y270368D01*
X42451Y270115D01*
X42745Y269855D01*
X43033Y269588D01*
X43314Y269314D01*
X43588Y269033D01*
X43855Y268745D01*
X44115Y268451D01*
X44368Y268150D01*
X44614Y267844D01*
X44851Y267531D01*
X45081Y267213D01*
X45304Y266889D01*
X45518Y266560D01*
X45724Y266226D01*
X45921Y265886D01*
X46111Y265542D01*
X46292Y265194D01*
X46464Y264841D01*
X46627Y264484D01*
X46782Y264123D01*
X46928Y263758D01*
X47065Y263390D01*
X47192Y263019D01*
X47311Y262645D01*
X47420Y262267D01*
X47521Y261888D01*
X47611Y261506D01*
X47693Y261121D01*
X47764Y260735D01*
X47827Y260348D01*
X47880Y259959D01*
X47923Y259568D01*
X47957Y259177D01*
X47981Y258785D01*
X47995Y258393D01*
X48000Y258000D01*
X47995Y257607D01*
X47981Y257215D01*
X47957Y256823D01*
X47923Y256432D01*
X47880Y256041D01*
X47827Y255652D01*
X47764Y255265D01*
X47693Y254879D01*
X47611Y254494D01*
X47521Y254112D01*
X47420Y253733D01*
X47311Y253355D01*
X47192Y252981D01*
X47065Y252610D01*
X46928Y252242D01*
X46782Y251877D01*
X46627Y251516D01*
X46464Y251159D01*
X46292Y250806D01*
X46111Y250458D01*
X45921Y250114D01*
X45724Y249774D01*
X45518Y249440D01*
X45304Y249111D01*
X45081Y248787D01*
X44851Y248469D01*
X44614Y248156D01*
X44368Y247850D01*
X44115Y247549D01*
X43855Y247255D01*
X43588Y246967D01*
X43314Y246686D01*
X43033Y246412D01*
X42745Y246145D01*
X42451Y245885D01*
X42150Y245632D01*
X41844Y245386D01*
X41531Y245149D01*
X41213Y244919D01*
X40889Y244696D01*
X40560Y244482D01*
X40226Y244276D01*
X39886Y244079D01*
X39542Y243889D01*
X39194Y243708D01*
X38841Y243536D01*
X38484Y243373D01*
X38123Y243218D01*
X37758Y243072D01*
X37390Y242935D01*
X37019Y242808D01*
X36645Y242689D01*
X36267Y242580D01*
X35888Y242479D01*
X35506Y242389D01*
X35121Y242307D01*
X34735Y242236D01*
X34348Y242173D01*
X33959Y242120D01*
X33568Y242077D01*
X33177Y242043D01*
X32785Y242019D01*
X32393Y242005D01*
X32000Y242000D01*
X31607Y242005D01*
X31215Y242019D01*
X30823Y242043D01*
X30432Y242077D01*
X30041Y242120D01*
X29652Y242173D01*
X29265Y242236D01*
X28879Y242307D01*
X28494Y242389D01*
X28112Y242479D01*
X27733Y242580D01*
X27355Y242689D01*
X26981Y242808D01*
X26610Y242935D01*
X26242Y243072D01*
X25877Y243218D01*
X25516Y243373D01*
X25159Y243536D01*
X24806Y243708D01*
X24458Y243889D01*
X24114Y244079D01*
X23774Y244276D01*
X23440Y244482D01*
X23111Y244696D01*
X22787Y244919D01*
X22469Y245149D01*
X22156Y245386D01*
X21850Y245632D01*
X21549Y245885D01*
X21255Y246145D01*
X20967Y246412D01*
X20686Y246686D01*
X20412Y246967D01*
X20145Y247255D01*
X19885Y247549D01*
X19632Y247850D01*
X19386Y248156D01*
X19149Y248469D01*
X18919Y248787D01*
X18696Y249111D01*
X18482Y249440D01*
X18276Y249774D01*
X18079Y250114D01*
X17889Y250458D01*
X17708Y250806D01*
X17536Y251159D01*
X17373Y251516D01*
X17218Y251877D01*
X17072Y252242D01*
X16935Y252610D01*
X16808Y252981D01*
X16689Y253355D01*
X16580Y253733D01*
X16479Y254112D01*
X16389Y254494D01*
X16307Y254879D01*
X16236Y255265D01*
X16173Y255652D01*
X16120Y256041D01*
X16077Y256432D01*
X16043Y256823D01*
X16019Y257215D01*
X16005Y257607D01*
X16000Y258000D01*
X374000Y202000D02*
X374005Y202393D01*
X374019Y202785D01*
X374043Y203177D01*
X374077Y203568D01*
X374120Y203959D01*
X374173Y204348D01*
X374236Y204735D01*
X374307Y205121D01*
X374389Y205506D01*
X374479Y205888D01*
X374580Y206267D01*
X374689Y206645D01*
X374808Y207019D01*
X374935Y207390D01*
X375072Y207758D01*
X375218Y208123D01*
X375373Y208484D01*
X375536Y208841D01*
X375708Y209194D01*
X375889Y209542D01*
X376079Y209886D01*
X376276Y210226D01*
X376482Y210560D01*
X376696Y210889D01*
X376919Y211213D01*
X377149Y211531D01*
X377386Y211844D01*
X377632Y212150D01*
X377885Y212451D01*
X378145Y212745D01*
X378412Y213033D01*
X378686Y213314D01*
X378967Y213588D01*
X379255Y213855D01*
X379549Y214115D01*
X379850Y214368D01*
X380156Y214614D01*
X380469Y214851D01*
X380787Y215081D01*
X381111Y215304D01*
X381440Y215518D01*
X381774Y215724D01*
X382114Y215921D01*
X382458Y216111D01*
X382806Y216292D01*
X383159Y216464D01*
X383516Y216627D01*
X383877Y216782D01*
X384242Y216928D01*
X384610Y217065D01*
X384981Y217192D01*
X385355Y217311D01*
X385733Y217420D01*
X386112Y217521D01*
X386494Y217611D01*
X386879Y217693D01*
X387265Y217764D01*
X387652Y217827D01*
X388041Y217880D01*
X388432Y217923D01*
X388823Y217957D01*
X389215Y217981D01*
X389607Y217995D01*
X390000Y218000D01*
X390393Y217995D01*
X390785Y217981D01*
X391177Y217957D01*
X391568Y217923D01*
X391959Y217880D01*
X392348Y217827D01*
X392735Y217764D01*
X393121Y217693D01*
X393506Y217611D01*
X393888Y217521D01*
X394267Y217420D01*
X394645Y217311D01*
X395019Y217192D01*
X395390Y217065D01*
X395758Y216928D01*
X396123Y216782D01*
X396484Y216627D01*
X396841Y216464D01*
X397194Y216292D01*
X397542Y216111D01*
X397886Y215921D01*
X398226Y215724D01*
X398560Y215518D01*
X398889Y215304D01*
X399213Y215081D01*
X399531Y214851D01*
X399844Y214614D01*
X400150Y214368D01*
X400451Y214115D01*
X400745Y213855D01*
X401033Y213588D01*
X401314Y213314D01*
X401588Y213033D01*
X401855Y212745D01*
X402115Y212451D01*
X402368Y212150D01*
X402614Y211844D01*
X402851Y211531D01*
X403081Y211213D01*
X403304Y210889D01*
X403518Y210560D01*
X403724Y210226D01*
X403921Y209886D01*
X404111Y209542D01*
X404292Y209194D01*
X404464Y208841D01*
X404627Y208484D01*
X404782Y208123D01*
X404928Y207758D01*
X405065Y207390D01*
X405192Y207019D01*
X405311Y206645D01*
X405420Y206267D01*
X405521Y205888D01*
X405611Y205506D01*
X405693Y205121D01*
X405764Y204735D01*
X405827Y204348D01*
X405880Y203959D01*
X405923Y203568D01*
X405957Y203177D01*
X405981Y202785D01*
X405995Y202393D01*
X406000Y202000D01*
X405995Y201607D01*
X405981Y201215D01*
X405957Y200823D01*
X405923Y200432D01*
X405880Y200041D01*
X405827Y199652D01*
X405764Y199265D01*
X405693Y198879D01*
X405611Y198494D01*
X405521Y198112D01*
X405420Y197733D01*
X405311Y197355D01*
X405192Y196981D01*
X405065Y196610D01*
X404928Y196242D01*
X404782Y195877D01*
X404627Y195516D01*
X404464Y195159D01*
X404292Y194806D01*
X404111Y194458D01*
X403921Y194114D01*
X403724Y193774D01*
X403518Y193440D01*
X403304Y193111D01*
X403081Y192787D01*
X402851Y192469D01*
X402614Y192156D01*
X402368Y191850D01*
X402115Y191549D01*
X401855Y191255D01*
X401588Y190967D01*
X401314Y190686D01*
X401033Y190412D01*
X400745Y190145D01*
X400451Y189885D01*
X400150Y189632D01*
X399844Y189386D01*
X399531Y189149D01*
X399213Y188919D01*
X398889Y188696D01*
X398560Y188482D01*
X398226Y188276D01*
X397886Y188079D01*
X397542Y187889D01*
X397194Y187708D01*
X396841Y187536D01*
X396484Y187373D01*
X396123Y187218D01*
X395758Y187072D01*
X395390Y186935D01*
X395019Y186808D01*
X394645Y186689D01*
X394267Y186580D01*
X393888Y186479D01*
X393506Y186389D01*
X393121Y186307D01*
X392735Y186236D01*
X392348Y186173D01*
X391959Y186120D01*
X391568Y186077D01*
X391177Y186043D01*
X390785Y186019D01*
X390393Y186005D01*
X390000Y186000D01*
X389607Y186005D01*
X389215Y186019D01*
X388823Y186043D01*
X388432Y186077D01*
X388041Y186120D01*
X387652Y186173D01*
X387265Y186236D01*
X386879Y186307D01*
X386494Y186389D01*
X386112Y186479D01*
X385733Y186580D01*
X385355Y186689D01*
X384981Y186808D01*
X384610Y186935D01*
X384242Y187072D01*
X383877Y187218D01*
X383516Y187373D01*
X383159Y187536D01*
X382806Y187708D01*
X382458Y187889D01*
X382114Y188079D01*
X381774Y188276D01*
X381440Y188482D01*
X381111Y188696D01*
X380787Y188919D01*
X380469Y189149D01*
X380156Y189386D01*
X379850Y189632D01*
X379549Y189885D01*
X379255Y190145D01*
X378967Y190412D01*
X378686Y190686D01*
X378412Y190967D01*
X378145Y191255D01*
X377885Y191549D01*
X377632Y191850D01*
X377386Y192156D01*
X377149Y192469D01*
X376919Y192787D01*
X376696Y193111D01*
X376482Y193440D01*
X376276Y193774D01*
X376079Y194114D01*
X375889Y194458D01*
X375708Y194806D01*
X375536Y195159D01*
X375373Y195516D01*
X375218Y195877D01*
X375072Y196242D01*
X374935Y196610D01*
X374808Y196981D01*
X374689Y197355D01*
X374580Y197733D01*
X374479Y198112D01*
X374389Y198494D01*
X374307Y198879D01*
X374236Y199265D01*
X374173Y199652D01*
X374120Y200041D01*
X374077Y200432D01*
X374043Y200823D01*
X374019Y201215D01*
X374005Y201607D01*
X374000Y202000D01*
X79000Y202000D02*
X79005Y202393D01*
X79019Y202785D01*
X79043Y203177D01*
X79077Y203568D01*
X79120Y203959D01*
X79173Y204348D01*
X79236Y204735D01*
X79307Y205121D01*
X79389Y205506D01*
X79479Y205888D01*
X79580Y206267D01*
X79689Y206645D01*
X79808Y207019D01*
X79935Y207390D01*
X80072Y207758D01*
X80218Y208123D01*
X80373Y208484D01*
X80536Y208841D01*
X80708Y209194D01*
X80889Y209542D01*
X81079Y209886D01*
X81276Y210226D01*
X81482Y210560D01*
X81696Y210889D01*
X81919Y211213D01*
X82149Y211531D01*
X82386Y211844D01*
X82632Y212150D01*
X82885Y212451D01*
X83145Y212745D01*
X83412Y213033D01*
X83686Y213314D01*
X83967Y213588D01*
X84255Y213855D01*
X84549Y214115D01*
X84850Y214368D01*
X85156Y214614D01*
X85469Y214851D01*
X85787Y215081D01*
X86111Y215304D01*
X86440Y215518D01*
X86774Y215724D01*
X87114Y215921D01*
X87458Y216111D01*
X87806Y216292D01*
X88159Y216464D01*
X88516Y216627D01*
X88877Y216782D01*
X89242Y216928D01*
X89610Y217065D01*
X89981Y217192D01*
X90355Y217311D01*
X90733Y217420D01*
X91112Y217521D01*
X91494Y217611D01*
X91879Y217693D01*
X92265Y217764D01*
X92652Y217827D01*
X93041Y217880D01*
X93432Y217923D01*
X93823Y217957D01*
X94215Y217981D01*
X94607Y217995D01*
X95000Y218000D01*
X95393Y217995D01*
X95785Y217981D01*
X96177Y217957D01*
X96568Y217923D01*
X96959Y217880D01*
X97348Y217827D01*
X97735Y217764D01*
X98121Y217693D01*
X98506Y217611D01*
X98888Y217521D01*
X99267Y217420D01*
X99645Y217311D01*
X100019Y217192D01*
X100390Y217065D01*
X100758Y216928D01*
X101123Y216782D01*
X101484Y216627D01*
X101841Y216464D01*
X102194Y216292D01*
X102542Y216111D01*
X102886Y215921D01*
X103226Y215724D01*
X103560Y215518D01*
X103889Y215304D01*
X104213Y215081D01*
X104531Y214851D01*
X104844Y214614D01*
X105150Y214368D01*
X105451Y214115D01*
X105745Y213855D01*
X106033Y213588D01*
X106314Y213314D01*
X106588Y213033D01*
X106855Y212745D01*
X107115Y212451D01*
X107368Y212150D01*
X107614Y211844D01*
X107851Y211531D01*
X108081Y211213D01*
X108304Y210889D01*
X108518Y210560D01*
X108724Y210226D01*
X108921Y209886D01*
X109111Y209542D01*
X109292Y209194D01*
X109464Y208841D01*
X109627Y208484D01*
X109782Y208123D01*
X109928Y207758D01*
X110065Y207390D01*
X110192Y207019D01*
X110311Y206645D01*
X110420Y206267D01*
X110521Y205888D01*
X110611Y205506D01*
X110693Y205121D01*
X110764Y204735D01*
X110827Y204348D01*
X110880Y203959D01*
X110923Y203568D01*
X110957Y203177D01*
X110981Y202785D01*
X110995Y202393D01*
X111000Y202000D01*
X110995Y201607D01*
X110981Y201215D01*
X110957Y200823D01*
X110923Y200432D01*
X110880Y200041D01*
X110827Y199652D01*
X110764Y199265D01*
X110693Y198879D01*
X110611Y198494D01*
X110521Y198112D01*
X110420Y197733D01*
X110311Y197355D01*
X110192Y196981D01*
X110065Y196610D01*
X109928Y196242D01*
X109782Y195877D01*
X109627Y195516D01*
X109464Y195159D01*
X109292Y194806D01*
X109111Y194458D01*
X108921Y194114D01*
X108724Y193774D01*
X108518Y193440D01*
X108304Y193111D01*
X108081Y192787D01*
X107851Y192469D01*
X107614Y192156D01*
X107368Y191850D01*
X107115Y191549D01*
X106855Y191255D01*
X106588Y190967D01*
X106314Y190686D01*
X106033Y190412D01*
X105745Y190145D01*
X105451Y189885D01*
X105150Y189632D01*
X104844Y189386D01*
X104531Y189149D01*
X104213Y188919D01*
X103889Y188696D01*
X103560Y188482D01*
X103226Y188276D01*
X102886Y188079D01*
X102542Y187889D01*
X102194Y187708D01*
X101841Y187536D01*
X101484Y187373D01*
X101123Y187218D01*
X100758Y187072D01*
X100390Y186935D01*
X100019Y186808D01*
X99645Y186689D01*
X99267Y186580D01*
X98888Y186479D01*
X98506Y186389D01*
X98121Y186307D01*
X97735Y186236D01*
X97348Y186173D01*
X96959Y186120D01*
X96568Y186077D01*
X96177Y186043D01*
X95785Y186019D01*
X95393Y186005D01*
X95000Y186000D01*
X94607Y186005D01*
X94215Y186019D01*
X93823Y186043D01*
X93432Y186077D01*
X93041Y186120D01*
X92652Y186173D01*
X92265Y186236D01*
X91879Y186307D01*
X91494Y186389D01*
X91112Y186479D01*
X90733Y186580D01*
X90355Y186689D01*
X89981Y186808D01*
X89610Y186935D01*
X89242Y187072D01*
X88877Y187218D01*
X88516Y187373D01*
X88159Y187536D01*
X87806Y187708D01*
X87458Y187889D01*
X87114Y188079D01*
X86774Y188276D01*
X86440Y188482D01*
X86111Y188696D01*
X85787Y188919D01*
X85469Y189149D01*
X85156Y189386D01*
X84850Y189632D01*
X84549Y189885D01*
X84255Y190145D01*
X83967Y190412D01*
X83686Y190686D01*
X83412Y190967D01*
X83145Y191255D01*
X82885Y191549D01*
X82632Y191850D01*
X82386Y192156D01*
X82149Y192469D01*
X81919Y192787D01*
X81696Y193111D01*
X81482Y193440D01*
X81276Y193774D01*
X81079Y194114D01*
X80889Y194458D01*
X80708Y194806D01*
X80536Y195159D01*
X80373Y195516D01*
X80218Y195877D01*
X80072Y196242D01*
X79935Y196610D01*
X79808Y196981D01*
X79689Y197355D01*
X79580Y197733D01*
X79479Y198112D01*
X79389Y198494D01*
X79307Y198879D01*
X79236Y199265D01*
X79173Y199652D01*
X79120Y200041D01*
X79077Y200432D01*
X79043Y200823D01*
X79019Y201215D01*
X79005Y201607D01*
X79000Y202000D01*
D11*
X115000Y79500D02*
X115004Y79198D01*
X115015Y78896D01*
X115033Y78595D01*
X115058Y78294D01*
X115091Y77993D01*
X115131Y77694D01*
X115178Y77396D01*
X115233Y77098D01*
X115294Y76803D01*
X115363Y76509D01*
X115439Y76216D01*
X115522Y75926D01*
X115612Y75637D01*
X115709Y75351D01*
X115812Y75067D01*
X115923Y74786D01*
X116040Y74508D01*
X116164Y74232D01*
X116295Y73960D01*
X116432Y73691D01*
X116575Y73425D01*
X116725Y73163D01*
X116882Y72904D01*
X117044Y72650D01*
X117213Y72399D01*
X117387Y72153D01*
X117568Y71910D01*
X117754Y71673D01*
X117946Y71439D01*
X118144Y71211D01*
X118347Y70987D01*
X118555Y70769D01*
X118769Y70555D01*
X118987Y70347D01*
X119211Y70144D01*
X119439Y69946D01*
X119673Y69754D01*
X119910Y69568D01*
X120153Y69387D01*
X120399Y69213D01*
X120650Y69044D01*
X120904Y68882D01*
X121163Y68725D01*
X121425Y68575D01*
X121691Y68432D01*
X121960Y68295D01*
X122232Y68164D01*
X122508Y68040D01*
X122786Y67923D01*
X123067Y67812D01*
X123351Y67709D01*
X123637Y67612D01*
X123926Y67522D01*
X124216Y67439D01*
X124509Y67363D01*
X124803Y67294D01*
X125098Y67233D01*
X125396Y67178D01*
X125694Y67131D01*
X125993Y67091D01*
X126294Y67058D01*
X126595Y67033D01*
X126896Y67015D01*
X127198Y67004D01*
X127500Y67000D01*
X130000Y67000D01*
X130362Y66996D01*
X130725Y66982D01*
X131087Y66961D01*
X131448Y66930D01*
X131808Y66891D01*
X132167Y66843D01*
X132525Y66786D01*
X132882Y66721D01*
X133237Y66647D01*
X133590Y66564D01*
X133941Y66473D01*
X134289Y66374D01*
X134635Y66266D01*
X134979Y66150D01*
X135319Y66025D01*
X135656Y65893D01*
X135990Y65752D01*
X136321Y65603D01*
X136648Y65446D01*
X136971Y65282D01*
X137290Y65110D01*
X137604Y64930D01*
X137915Y64742D01*
X138220Y64547D01*
X138521Y64345D01*
X138817Y64135D01*
X139107Y63919D01*
X139393Y63695D01*
X139673Y63465D01*
X139947Y63228D01*
X140215Y62984D01*
X140478Y62734D01*
X140734Y62478D01*
X140984Y62215D01*
X141228Y61947D01*
X141465Y61673D01*
X141695Y61393D01*
X141919Y61107D01*
X142135Y60817D01*
X142345Y60521D01*
X142547Y60220D01*
X142742Y59915D01*
X142930Y59604D01*
X143110Y59290D01*
X143282Y58971D01*
X143446Y58648D01*
X143603Y58321D01*
X143752Y57990D01*
X143893Y57656D01*
X144025Y57319D01*
X144150Y56979D01*
X144266Y56635D01*
X144374Y56289D01*
X144473Y55941D01*
X144564Y55590D01*
X144647Y55237D01*
X144721Y54882D01*
X144786Y54525D01*
X144843Y54167D01*
X144891Y53808D01*
X144930Y53448D01*
X144961Y53087D01*
X144982Y52725D01*
X144996Y52362D01*
X145000Y52000D01*
X145000Y15000D01*
X144996Y14638D01*
X144982Y14275D01*
X144961Y13913D01*
X144930Y13552D01*
X144891Y13192D01*
X144843Y12833D01*
X144786Y12475D01*
X144721Y12118D01*
X144647Y11763D01*
X144564Y11410D01*
X144473Y11059D01*
X144374Y10711D01*
X144266Y10365D01*
X144150Y10021D01*
X144025Y9681D01*
X143893Y9344D01*
X143752Y9010D01*
X143603Y8679D01*
X143446Y8352D01*
X143282Y8029D01*
X143110Y7710D01*
X142930Y7396D01*
X142742Y7085D01*
X142547Y6780D01*
X142345Y6479D01*
X142135Y6183D01*
X141919Y5893D01*
X141695Y5607D01*
X141465Y5327D01*
X141228Y5053D01*
X140984Y4785D01*
X140734Y4522D01*
X140478Y4266D01*
X140215Y4016D01*
X139947Y3772D01*
X139673Y3535D01*
X139393Y3305D01*
X139107Y3081D01*
X138817Y2865D01*
X138521Y2655D01*
X138220Y2453D01*
X137915Y2258D01*
X137604Y2070D01*
X137290Y1890D01*
X136971Y1718D01*
X136648Y1554D01*
X136321Y1397D01*
X135990Y1248D01*
X135656Y1107D01*
X135319Y975D01*
X134979Y850D01*
X134635Y734D01*
X134289Y626D01*
X133941Y527D01*
X133590Y436D01*
X133237Y353D01*
X132882Y279D01*
X132525Y214D01*
X132167Y157D01*
X131808Y109D01*
X131448Y70D01*
X131087Y39D01*
X130725Y18D01*
X130362Y4D01*
X130000Y0D01*
X40000Y0D01*
X39033Y12D01*
X38067Y47D01*
X37103Y105D01*
X36139Y187D01*
X35179Y292D01*
X34220Y420D01*
X33266Y571D01*
X32315Y745D01*
X31369Y942D01*
X30427Y1162D01*
X29492Y1405D01*
X28562Y1670D01*
X27639Y1958D01*
X26724Y2268D01*
X25816Y2599D01*
X24916Y2953D01*
X24025Y3328D01*
X23144Y3725D01*
X22272Y4143D01*
X21411Y4582D01*
X20561Y5041D01*
X19722Y5521D01*
X18894Y6021D01*
X18079Y6541D01*
X17277Y7081D01*
X16489Y7639D01*
X15713Y8217D01*
X14953Y8813D01*
X14206Y9427D01*
X13475Y10060D01*
X12759Y10709D01*
X12060Y11376D01*
X11376Y12060D01*
X10709Y12759D01*
X10060Y13475D01*
X9427Y14206D01*
X8813Y14953D01*
X8217Y15713D01*
X7639Y16489D01*
X7081Y17277D01*
X6541Y18079D01*
X6021Y18894D01*
X5521Y19722D01*
X5041Y20561D01*
X4582Y21411D01*
X4143Y22272D01*
X3725Y23144D01*
X3328Y24025D01*
X2953Y24916D01*
X2599Y25816D01*
X2268Y26724D01*
X1958Y27639D01*
X1670Y28562D01*
X1405Y29492D01*
X1162Y30427D01*
X942Y31369D01*
X745Y32315D01*
X571Y33266D01*
X420Y34220D01*
X292Y35179D01*
X187Y36139D01*
X105Y37103D01*
X47Y38067D01*
X12Y39033D01*
X0Y40000D01*
X0Y802000D01*
X12Y802967D01*
X47Y803933D01*
X105Y804897D01*
X187Y805861D01*
X292Y806821D01*
X420Y807780D01*
X571Y808734D01*
X745Y809685D01*
X942Y810631D01*
X1162Y811573D01*
X1405Y812508D01*
X1670Y813438D01*
X1958Y814361D01*
X2268Y815276D01*
X2599Y816184D01*
X2953Y817084D01*
X3328Y817975D01*
X3725Y818856D01*
X4143Y819728D01*
X4582Y820589D01*
X5041Y821439D01*
X5521Y822278D01*
X6021Y823106D01*
X6541Y823921D01*
X7081Y824723D01*
X7639Y825511D01*
X8217Y826287D01*
X8813Y827047D01*
X9427Y827794D01*
X10060Y828525D01*
X10709Y829241D01*
X11376Y829940D01*
X12060Y830624D01*
X12759Y831291D01*
X13475Y831940D01*
X14206Y832573D01*
X14953Y833187D01*
X15713Y833783D01*
X16489Y834361D01*
X17277Y834919D01*
X18079Y835459D01*
X18894Y835979D01*
X19722Y836479D01*
X20561Y836959D01*
X21411Y837418D01*
X22272Y837857D01*
X23144Y838275D01*
X24025Y838672D01*
X24916Y839047D01*
X25816Y839401D01*
X26724Y839732D01*
X27639Y840042D01*
X28562Y840330D01*
X29492Y840595D01*
X30427Y840838D01*
X31369Y841058D01*
X32315Y841255D01*
X33266Y841429D01*
X34220Y841580D01*
X35179Y841708D01*
X36139Y841813D01*
X37103Y841895D01*
X38067Y841953D01*
X39033Y841988D01*
X40000Y842000D01*
X445000Y842000D01*
X445967Y841988D01*
X446933Y841953D01*
X447897Y841895D01*
X448861Y841813D01*
X449821Y841708D01*
X450780Y841580D01*
X451734Y841429D01*
X452685Y841255D01*
X453631Y841058D01*
X454573Y840838D01*
X455508Y840595D01*
X456438Y840330D01*
X457361Y840042D01*
X458276Y839732D01*
X459184Y839401D01*
X460084Y839047D01*
X460975Y838672D01*
X461856Y838275D01*
X462728Y837857D01*
X463589Y837418D01*
X464439Y836959D01*
X465278Y836479D01*
X466106Y835979D01*
X466921Y835459D01*
X467723Y834919D01*
X468511Y834361D01*
X469287Y833783D01*
X470047Y833187D01*
X470794Y832573D01*
X471525Y831940D01*
X472241Y831291D01*
X472940Y830624D01*
X473624Y829940D01*
X474291Y829241D01*
X474940Y828525D01*
X475573Y827794D01*
X476187Y827047D01*
X476783Y826287D01*
X477361Y825511D01*
X477919Y824723D01*
X478459Y823921D01*
X478979Y823106D01*
X479479Y822278D01*
X479959Y821439D01*
X480418Y820589D01*
X480857Y819728D01*
X481275Y818856D01*
X481672Y817975D01*
X482047Y817084D01*
X482401Y816184D01*
X482732Y815276D01*
X483042Y814361D01*
X483330Y813438D01*
X483595Y812508D01*
X483838Y811573D01*
X484058Y810631D01*
X484255Y809685D01*
X484429Y808734D01*
X484580Y807780D01*
X484708Y806821D01*
X484813Y805861D01*
X484895Y804897D01*
X484953Y803933D01*
X484988Y802967D01*
X485000Y802000D01*
X485000Y40000D01*
X484988Y39033D01*
X484953Y38067D01*
X484895Y37103D01*
X484813Y36139D01*
X484708Y35179D01*
X484580Y34220D01*
X484429Y33266D01*
X484255Y32315D01*
X484058Y31369D01*
X483838Y30427D01*
X483595Y29492D01*
X483330Y28562D01*
X483042Y27639D01*
X482732Y26724D01*
X482401Y25816D01*
X482047Y24916D01*
X481672Y24025D01*
X481275Y23144D01*
X480857Y22272D01*
X480418Y21411D01*
X479959Y20561D01*
X479479Y19722D01*
X478979Y18894D01*
X478459Y18079D01*
X477919Y17277D01*
X477361Y16489D01*
X476783Y15713D01*
X476187Y14953D01*
X475573Y14206D01*
X474940Y13475D01*
X474291Y12759D01*
X473624Y12060D01*
X472940Y11376D01*
X472241Y10709D01*
X471525Y10060D01*
X470794Y9427D01*
X470047Y8813D01*
X469287Y8217D01*
X468511Y7639D01*
X467723Y7081D01*
X466921Y6541D01*
X466106Y6021D01*
X465278Y5521D01*
X464439Y5041D01*
X463589Y4582D01*
X462728Y4143D01*
X461856Y3725D01*
X460975Y3328D01*
X460084Y2953D01*
X459184Y2599D01*
X458276Y2268D01*
X457361Y1958D01*
X456438Y1670D01*
X455508Y1405D01*
X454573Y1162D01*
X453631Y942D01*
X452685Y745D01*
X451734Y571D01*
X450780Y420D01*
X449821Y292D01*
X448861Y187D01*
X447897Y105D01*
X446933Y47D01*
X445967Y12D01*
X445000Y0D01*
X355000Y0D01*
X354638Y4D01*
X354275Y18D01*
X353913Y39D01*
X353552Y70D01*
X353192Y109D01*
X352833Y157D01*
X352475Y214D01*
X352118Y279D01*
X351763Y353D01*
X351410Y436D01*
X351059Y527D01*
X350711Y626D01*
X350365Y734D01*
X350021Y850D01*
X349681Y975D01*
X349344Y1107D01*
X349010Y1248D01*
X348679Y1397D01*
X348352Y1554D01*
X348029Y1718D01*
X347710Y1890D01*
X347396Y2070D01*
X347085Y2258D01*
X346780Y2453D01*
X346479Y2655D01*
X346183Y2865D01*
X345893Y3081D01*
X345607Y3305D01*
X345327Y3535D01*
X345053Y3772D01*
X344785Y4016D01*
X344522Y4266D01*
X344266Y4522D01*
X344016Y4785D01*
X343772Y5053D01*
X343535Y5327D01*
X343305Y5607D01*
X343081Y5893D01*
X342865Y6183D01*
X342655Y6479D01*
X342453Y6780D01*
X342258Y7085D01*
X342070Y7396D01*
X341890Y7710D01*
X341718Y8029D01*
X341554Y8352D01*
X341397Y8679D01*
X341248Y9010D01*
X341107Y9344D01*
X340975Y9681D01*
X340850Y10021D01*
X340734Y10365D01*
X340626Y10711D01*
X340527Y11059D01*
X340436Y11410D01*
X340353Y11763D01*
X340279Y12118D01*
X340214Y12475D01*
X340157Y12833D01*
X340109Y13192D01*
X340070Y13552D01*
X340039Y13913D01*
X340018Y14275D01*
X340004Y14638D01*
X340000Y15000D01*
X340000Y52000D01*
X340004Y52362D01*
X340018Y52725D01*
X340039Y53087D01*
X340070Y53448D01*
X340109Y53808D01*
X340157Y54167D01*
X340214Y54525D01*
X340279Y54882D01*
X340353Y55237D01*
X340436Y55590D01*
X340527Y55941D01*
X340626Y56289D01*
X340734Y56635D01*
X340850Y56979D01*
X340975Y57319D01*
X341107Y57656D01*
X341248Y57990D01*
X341397Y58321D01*
X341554Y58648D01*
X341718Y58971D01*
X341890Y59290D01*
X342070Y59604D01*
X342258Y59915D01*
X342453Y60220D01*
X342655Y60521D01*
X342865Y60817D01*
X343081Y61107D01*
X343305Y61393D01*
X343535Y61673D01*
X343772Y61947D01*
X344016Y62215D01*
X344266Y62478D01*
X344522Y62734D01*
X344785Y62984D01*
X345053Y63228D01*
X345327Y63465D01*
X345607Y63695D01*
X345893Y63919D01*
X346183Y64135D01*
X346479Y64345D01*
X346780Y64547D01*
X347085Y64742D01*
X347396Y64930D01*
X347710Y65110D01*
X348029Y65282D01*
X348352Y65446D01*
X348679Y65603D01*
X349010Y65752D01*
X349344Y65893D01*
X349681Y66025D01*
X350021Y66150D01*
X350365Y66266D01*
X350711Y66374D01*
X351059Y66473D01*
X351410Y66564D01*
X351763Y66647D01*
X352118Y66721D01*
X352475Y66786D01*
X352833Y66843D01*
X353192Y66891D01*
X353552Y66930D01*
X353913Y66961D01*
X354275Y66982D01*
X354638Y66996D01*
X355000Y67000D01*
X357500Y67000D01*
X357802Y67004D01*
X358104Y67015D01*
X358405Y67033D01*
X358706Y67058D01*
X359007Y67091D01*
X359306Y67131D01*
X359604Y67178D01*
X359902Y67233D01*
X360197Y67294D01*
X360491Y67363D01*
X360784Y67439D01*
X361074Y67522D01*
X361363Y67612D01*
X361649Y67709D01*
X361933Y67812D01*
X362214Y67923D01*
X362492Y68040D01*
X362768Y68164D01*
X363040Y68295D01*
X363309Y68432D01*
X363575Y68575D01*
X363837Y68725D01*
X364096Y68882D01*
X364350Y69044D01*
X364601Y69213D01*
X364847Y69387D01*
X365090Y69568D01*
X365327Y69754D01*
X365561Y69946D01*
X365789Y70144D01*
X366013Y70347D01*
X366231Y70555D01*
X366445Y70769D01*
X366653Y70987D01*
X366856Y71211D01*
X367054Y71439D01*
X367246Y71673D01*
X367432Y71910D01*
X367613Y72153D01*
X367787Y72399D01*
X367956Y72650D01*
X368118Y72904D01*
X368275Y73163D01*
X368425Y73425D01*
X368568Y73691D01*
X368705Y73960D01*
X368836Y74232D01*
X368960Y74508D01*
X369077Y74786D01*
X369188Y75067D01*
X369291Y75351D01*
X369388Y75637D01*
X369478Y75926D01*
X369561Y76216D01*
X369637Y76509D01*
X369706Y76803D01*
X369767Y77098D01*
X369822Y77396D01*
X369869Y77694D01*
X369909Y77993D01*
X369942Y78294D01*
X369967Y78595D01*
X369985Y78896D01*
X369996Y79198D01*
X370000Y79500D01*
X370000Y137000D01*
X369985Y138208D01*
X369942Y139416D01*
X369869Y140622D01*
X369767Y141826D01*
X369635Y143027D01*
X369475Y144224D01*
X369286Y145418D01*
X369069Y146606D01*
X368822Y147789D01*
X368547Y148966D01*
X368244Y150135D01*
X367912Y151297D01*
X367553Y152451D01*
X367166Y153595D01*
X366751Y154730D01*
X366309Y155855D01*
X365840Y156968D01*
X365344Y158070D01*
X364821Y159160D01*
X364273Y160236D01*
X363698Y161299D01*
X363098Y162348D01*
X362473Y163382D01*
X361824Y164401D01*
X361149Y165403D01*
X360451Y166389D01*
X359729Y167358D01*
X358984Y168309D01*
X358216Y169242D01*
X357426Y170156D01*
X356613Y171051D01*
X355780Y171926D01*
X354926Y172780D01*
X354051Y173613D01*
X353156Y174426D01*
X352242Y175216D01*
X351309Y175984D01*
X350358Y176729D01*
X349389Y177451D01*
X348403Y178149D01*
X347401Y178824D01*
X346382Y179473D01*
X345348Y180098D01*
X344299Y180698D01*
X343236Y181273D01*
X342160Y181821D01*
X341070Y182344D01*
X339968Y182840D01*
X338855Y183309D01*
X337730Y183751D01*
X336595Y184166D01*
X335451Y184553D01*
X334297Y184912D01*
X333135Y185244D01*
X331966Y185547D01*
X330789Y185822D01*
X329606Y186069D01*
X328418Y186286D01*
X327224Y186475D01*
X326027Y186635D01*
X324826Y186767D01*
X323622Y186869D01*
X322416Y186942D01*
X321208Y186985D01*
X320000Y187000D01*
X165000Y187000D01*
X163792Y186985D01*
X162584Y186942D01*
X161378Y186869D01*
X160174Y186767D01*
X158973Y186635D01*
X157776Y186475D01*
X156582Y186286D01*
X155394Y186069D01*
X154211Y185822D01*
X153034Y185547D01*
X151865Y185244D01*
X150703Y184912D01*
X149549Y184553D01*
X148405Y184166D01*
X147270Y183751D01*
X146145Y183309D01*
X145032Y182840D01*
X143930Y182344D01*
X142840Y181821D01*
X141764Y181273D01*
X140701Y180698D01*
X139652Y180098D01*
X138618Y179473D01*
X137599Y178824D01*
X136597Y178149D01*
X135611Y177451D01*
X134642Y176729D01*
X133691Y175984D01*
X132758Y175216D01*
X131844Y174426D01*
X130949Y173613D01*
X130074Y172780D01*
X129220Y171926D01*
X128387Y171051D01*
X127574Y170156D01*
X126784Y169242D01*
X126016Y168309D01*
X125271Y167358D01*
X124549Y166389D01*
X123851Y165403D01*
X123176Y164401D01*
X122527Y163382D01*
X121902Y162348D01*
X121302Y161299D01*
X120727Y160236D01*
X120179Y159160D01*
X119656Y158070D01*
X119160Y156968D01*
X118691Y155855D01*
X118249Y154730D01*
X117834Y153595D01*
X117447Y152451D01*
X117088Y151297D01*
X116756Y150135D01*
X116453Y148966D01*
X116178Y147789D01*
X115931Y146606D01*
X115714Y145418D01*
X115525Y144224D01*
X115365Y143027D01*
X115233Y141826D01*
X115131Y140622D01*
X115058Y139416D01*
X115015Y138208D01*
X115000Y137000D01*
X115000Y79500D01*
D10*
X437000Y42000D02*
X437005Y42393D01*
X437019Y42785D01*
X437043Y43177D01*
X437077Y43568D01*
X437120Y43959D01*
X437173Y44348D01*
X437236Y44735D01*
X437307Y45121D01*
X437389Y45506D01*
X437479Y45888D01*
X437580Y46267D01*
X437689Y46645D01*
X437808Y47019D01*
X437935Y47390D01*
X438072Y47758D01*
X438218Y48123D01*
X438373Y48484D01*
X438536Y48841D01*
X438708Y49194D01*
X438889Y49542D01*
X439079Y49886D01*
X439276Y50226D01*
X439482Y50560D01*
X439696Y50889D01*
X439919Y51213D01*
X440149Y51531D01*
X440386Y51844D01*
X440632Y52150D01*
X440885Y52451D01*
X441145Y52745D01*
X441412Y53033D01*
X441686Y53314D01*
X441967Y53588D01*
X442255Y53855D01*
X442549Y54115D01*
X442850Y54368D01*
X443156Y54614D01*
X443469Y54851D01*
X443787Y55081D01*
X444111Y55304D01*
X444440Y55518D01*
X444774Y55724D01*
X445114Y55921D01*
X445458Y56111D01*
X445806Y56292D01*
X446159Y56464D01*
X446516Y56627D01*
X446877Y56782D01*
X447242Y56928D01*
X447610Y57065D01*
X447981Y57192D01*
X448355Y57311D01*
X448733Y57420D01*
X449112Y57521D01*
X449494Y57611D01*
X449879Y57693D01*
X450265Y57764D01*
X450652Y57827D01*
X451041Y57880D01*
X451432Y57923D01*
X451823Y57957D01*
X452215Y57981D01*
X452607Y57995D01*
X453000Y58000D01*
X453393Y57995D01*
X453785Y57981D01*
X454177Y57957D01*
X454568Y57923D01*
X454959Y57880D01*
X455348Y57827D01*
X455735Y57764D01*
X456121Y57693D01*
X456506Y57611D01*
X456888Y57521D01*
X457267Y57420D01*
X457645Y57311D01*
X458019Y57192D01*
X458390Y57065D01*
X458758Y56928D01*
X459123Y56782D01*
X459484Y56627D01*
X459841Y56464D01*
X460194Y56292D01*
X460542Y56111D01*
X460886Y55921D01*
X461226Y55724D01*
X461560Y55518D01*
X461889Y55304D01*
X462213Y55081D01*
X462531Y54851D01*
X462844Y54614D01*
X463150Y54368D01*
X463451Y54115D01*
X463745Y53855D01*
X464033Y53588D01*
X464314Y53314D01*
X464588Y53033D01*
X464855Y52745D01*
X465115Y52451D01*
X465368Y52150D01*
X465614Y51844D01*
X465851Y51531D01*
X466081Y51213D01*
X466304Y50889D01*
X466518Y50560D01*
X466724Y50226D01*
X466921Y49886D01*
X467111Y49542D01*
X467292Y49194D01*
X467464Y48841D01*
X467627Y48484D01*
X467782Y48123D01*
X467928Y47758D01*
X468065Y47390D01*
X468192Y47019D01*
X468311Y46645D01*
X468420Y46267D01*
X468521Y45888D01*
X468611Y45506D01*
X468693Y45121D01*
X468764Y44735D01*
X468827Y44348D01*
X468880Y43959D01*
X468923Y43568D01*
X468957Y43177D01*
X468981Y42785D01*
X468995Y42393D01*
X469000Y42000D01*
X468995Y41607D01*
X468981Y41215D01*
X468957Y40823D01*
X468923Y40432D01*
X468880Y40041D01*
X468827Y39652D01*
X468764Y39265D01*
X468693Y38879D01*
X468611Y38494D01*
X468521Y38112D01*
X468420Y37733D01*
X468311Y37355D01*
X468192Y36981D01*
X468065Y36610D01*
X467928Y36242D01*
X467782Y35877D01*
X467627Y35516D01*
X467464Y35159D01*
X467292Y34806D01*
X467111Y34458D01*
X466921Y34114D01*
X466724Y33774D01*
X466518Y33440D01*
X466304Y33111D01*
X466081Y32787D01*
X465851Y32469D01*
X465614Y32156D01*
X465368Y31850D01*
X465115Y31549D01*
X464855Y31255D01*
X464588Y30967D01*
X464314Y30686D01*
X464033Y30412D01*
X463745Y30145D01*
X463451Y29885D01*
X463150Y29632D01*
X462844Y29386D01*
X462531Y29149D01*
X462213Y28919D01*
X461889Y28696D01*
X461560Y28482D01*
X461226Y28276D01*
X460886Y28079D01*
X460542Y27889D01*
X460194Y27708D01*
X459841Y27536D01*
X459484Y27373D01*
X459123Y27218D01*
X458758Y27072D01*
X458390Y26935D01*
X458019Y26808D01*
X457645Y26689D01*
X457267Y26580D01*
X456888Y26479D01*
X456506Y26389D01*
X456121Y26307D01*
X455735Y26236D01*
X455348Y26173D01*
X454959Y26120D01*
X454568Y26077D01*
X454177Y26043D01*
X453785Y26019D01*
X453393Y26005D01*
X453000Y26000D01*
X452607Y26005D01*
X452215Y26019D01*
X451823Y26043D01*
X451432Y26077D01*
X451041Y26120D01*
X450652Y26173D01*
X450265Y26236D01*
X449879Y26307D01*
X449494Y26389D01*
X449112Y26479D01*
X448733Y26580D01*
X448355Y26689D01*
X447981Y26808D01*
X447610Y26935D01*
X447242Y27072D01*
X446877Y27218D01*
X446516Y27373D01*
X446159Y27536D01*
X445806Y27708D01*
X445458Y27889D01*
X445114Y28079D01*
X444774Y28276D01*
X444440Y28482D01*
X444111Y28696D01*
X443787Y28919D01*
X443469Y29149D01*
X443156Y29386D01*
X442850Y29632D01*
X442549Y29885D01*
X442255Y30145D01*
X441967Y30412D01*
X441686Y30686D01*
X441412Y30967D01*
X441145Y31255D01*
X440885Y31549D01*
X440632Y31850D01*
X440386Y32156D01*
X440149Y32469D01*
X439919Y32787D01*
X439696Y33111D01*
X439482Y33440D01*
X439276Y33774D01*
X439079Y34114D01*
X438889Y34458D01*
X438708Y34806D01*
X438536Y35159D01*
X438373Y35516D01*
X438218Y35877D01*
X438072Y36242D01*
X437935Y36610D01*
X437808Y36981D01*
X437689Y37355D01*
X437580Y37733D01*
X437479Y38112D01*
X437389Y38494D01*
X437307Y38879D01*
X437236Y39265D01*
X437173Y39652D01*
X437120Y40041D01*
X437077Y40432D01*
X437043Y40823D01*
X437019Y41215D01*
X437005Y41607D01*
X437000Y42000D01*
X79000Y42000D02*
X79005Y42393D01*
X79019Y42785D01*
X79043Y43177D01*
X79077Y43568D01*
X79120Y43959D01*
X79173Y44348D01*
X79236Y44735D01*
X79307Y45121D01*
X79389Y45506D01*
X79479Y45888D01*
X79580Y46267D01*
X79689Y46645D01*
X79808Y47019D01*
X79935Y47390D01*
X80072Y47758D01*
X80218Y48123D01*
X80373Y48484D01*
X80536Y48841D01*
X80708Y49194D01*
X80889Y49542D01*
X81079Y49886D01*
X81276Y50226D01*
X81482Y50560D01*
X81696Y50889D01*
X81919Y51213D01*
X82149Y51531D01*
X82386Y51844D01*
X82632Y52150D01*
X82885Y52451D01*
X83145Y52745D01*
X83412Y53033D01*
X83686Y53314D01*
X83967Y53588D01*
X84255Y53855D01*
X84549Y54115D01*
X84850Y54368D01*
X85156Y54614D01*
X85469Y54851D01*
X85787Y55081D01*
X86111Y55304D01*
X86440Y55518D01*
X86774Y55724D01*
X87114Y55921D01*
X87458Y56111D01*
X87806Y56292D01*
X88159Y56464D01*
X88516Y56627D01*
X88877Y56782D01*
X89242Y56928D01*
X89610Y57065D01*
X89981Y57192D01*
X90355Y57311D01*
X90733Y57420D01*
X91112Y57521D01*
X91494Y57611D01*
X91879Y57693D01*
X92265Y57764D01*
X92652Y57827D01*
X93041Y57880D01*
X93432Y57923D01*
X93823Y57957D01*
X94215Y57981D01*
X94607Y57995D01*
X95000Y58000D01*
X95393Y57995D01*
X95785Y57981D01*
X96177Y57957D01*
X96568Y57923D01*
X96959Y57880D01*
X97348Y57827D01*
X97735Y57764D01*
X98121Y57693D01*
X98506Y57611D01*
X98888Y57521D01*
X99267Y57420D01*
X99645Y57311D01*
X100019Y57192D01*
X100390Y57065D01*
X100758Y56928D01*
X101123Y56782D01*
X101484Y56627D01*
X101841Y56464D01*
X102194Y56292D01*
X102542Y56111D01*
X102886Y55921D01*
X103226Y55724D01*
X103560Y55518D01*
X103889Y55304D01*
X104213Y55081D01*
X104531Y54851D01*
X104844Y54614D01*
X105150Y54368D01*
X105451Y54115D01*
X105745Y53855D01*
X106033Y53588D01*
X106314Y53314D01*
X106588Y53033D01*
X106855Y52745D01*
X107115Y52451D01*
X107368Y52150D01*
X107614Y51844D01*
X107851Y51531D01*
X108081Y51213D01*
X108304Y50889D01*
X108518Y50560D01*
X108724Y50226D01*
X108921Y49886D01*
X109111Y49542D01*
X109292Y49194D01*
X109464Y48841D01*
X109627Y48484D01*
X109782Y48123D01*
X109928Y47758D01*
X110065Y47390D01*
X110192Y47019D01*
X110311Y46645D01*
X110420Y46267D01*
X110521Y45888D01*
X110611Y45506D01*
X110693Y45121D01*
X110764Y44735D01*
X110827Y44348D01*
X110880Y43959D01*
X110923Y43568D01*
X110957Y43177D01*
X110981Y42785D01*
X110995Y42393D01*
X111000Y42000D01*
X110995Y41607D01*
X110981Y41215D01*
X110957Y40823D01*
X110923Y40432D01*
X110880Y40041D01*
X110827Y39652D01*
X110764Y39265D01*
X110693Y38879D01*
X110611Y38494D01*
X110521Y38112D01*
X110420Y37733D01*
X110311Y37355D01*
X110192Y36981D01*
X110065Y36610D01*
X109928Y36242D01*
X109782Y35877D01*
X109627Y35516D01*
X109464Y35159D01*
X109292Y34806D01*
X109111Y34458D01*
X108921Y34114D01*
X108724Y33774D01*
X108518Y33440D01*
X108304Y33111D01*
X108081Y32787D01*
X107851Y32469D01*
X107614Y32156D01*
X107368Y31850D01*
X107115Y31549D01*
X106855Y31255D01*
X106588Y30967D01*
X106314Y30686D01*
X106033Y30412D01*
X105745Y30145D01*
X105451Y29885D01*
X105150Y29632D01*
X104844Y29386D01*
X104531Y29149D01*
X104213Y28919D01*
X103889Y28696D01*
X103560Y28482D01*
X103226Y28276D01*
X102886Y28079D01*
X102542Y27889D01*
X102194Y27708D01*
X101841Y27536D01*
X101484Y27373D01*
X101123Y27218D01*
X100758Y27072D01*
X100390Y26935D01*
X100019Y26808D01*
X99645Y26689D01*
X99267Y26580D01*
X98888Y26479D01*
X98506Y26389D01*
X98121Y26307D01*
X97735Y26236D01*
X97348Y26173D01*
X96959Y26120D01*
X96568Y26077D01*
X96177Y26043D01*
X95785Y26019D01*
X95393Y26005D01*
X95000Y26000D01*
X94607Y26005D01*
X94215Y26019D01*
X93823Y26043D01*
X93432Y26077D01*
X93041Y26120D01*
X92652Y26173D01*
X92265Y26236D01*
X91879Y26307D01*
X91494Y26389D01*
X91112Y26479D01*
X90733Y26580D01*
X90355Y26689D01*
X89981Y26808D01*
X89610Y26935D01*
X89242Y27072D01*
X88877Y27218D01*
X88516Y27373D01*
X88159Y27536D01*
X87806Y27708D01*
X87458Y27889D01*
X87114Y28079D01*
X86774Y28276D01*
X86440Y28482D01*
X86111Y28696D01*
X85787Y28919D01*
X85469Y29149D01*
X85156Y29386D01*
X84850Y29632D01*
X84549Y29885D01*
X84255Y30145D01*
X83967Y30412D01*
X83686Y30686D01*
X83412Y30967D01*
X83145Y31255D01*
X82885Y31549D01*
X82632Y31850D01*
X82386Y32156D01*
X82149Y32469D01*
X81919Y32787D01*
X81696Y33111D01*
X81482Y33440D01*
X81276Y33774D01*
X81079Y34114D01*
X80889Y34458D01*
X80708Y34806D01*
X80536Y35159D01*
X80373Y35516D01*
X80218Y35877D01*
X80072Y36242D01*
X79935Y36610D01*
X79808Y36981D01*
X79689Y37355D01*
X79580Y37733D01*
X79479Y38112D01*
X79389Y38494D01*
X79307Y38879D01*
X79236Y39265D01*
X79173Y39652D01*
X79120Y40041D01*
X79077Y40432D01*
X79043Y40823D01*
X79019Y41215D01*
X79005Y41607D01*
X79000Y42000D01*
X437000Y258000D02*
X437005Y258393D01*
X437019Y258785D01*
X437043Y259177D01*
X437077Y259568D01*
X437120Y259959D01*
X437173Y260348D01*
X437236Y260735D01*
X437307Y261121D01*
X437389Y261506D01*
X437479Y261888D01*
X437580Y262267D01*
X437689Y262645D01*
X437808Y263019D01*
X437935Y263390D01*
X438072Y263758D01*
X438218Y264123D01*
X438373Y264484D01*
X438536Y264841D01*
X438708Y265194D01*
X438889Y265542D01*
X439079Y265886D01*
X439276Y266226D01*
X439482Y266560D01*
X439696Y266889D01*
X439919Y267213D01*
X440149Y267531D01*
X440386Y267844D01*
X440632Y268150D01*
X440885Y268451D01*
X441145Y268745D01*
X441412Y269033D01*
X441686Y269314D01*
X441967Y269588D01*
X442255Y269855D01*
X442549Y270115D01*
X442850Y270368D01*
X443156Y270614D01*
X443469Y270851D01*
X443787Y271081D01*
X444111Y271304D01*
X444440Y271518D01*
X444774Y271724D01*
X445114Y271921D01*
X445458Y272111D01*
X445806Y272292D01*
X446159Y272464D01*
X446516Y272627D01*
X446877Y272782D01*
X447242Y272928D01*
X447610Y273065D01*
X447981Y273192D01*
X448355Y273311D01*
X448733Y273420D01*
X449112Y273521D01*
X449494Y273611D01*
X449879Y273693D01*
X450265Y273764D01*
X450652Y273827D01*
X451041Y273880D01*
X451432Y273923D01*
X451823Y273957D01*
X452215Y273981D01*
X452607Y273995D01*
X453000Y274000D01*
X453393Y273995D01*
X453785Y273981D01*
X454177Y273957D01*
X454568Y273923D01*
X454959Y273880D01*
X455348Y273827D01*
X455735Y273764D01*
X456121Y273693D01*
X456506Y273611D01*
X456888Y273521D01*
X457267Y273420D01*
X457645Y273311D01*
X458019Y273192D01*
X458390Y273065D01*
X458758Y272928D01*
X459123Y272782D01*
X459484Y272627D01*
X459841Y272464D01*
X460194Y272292D01*
X460542Y272111D01*
X460886Y271921D01*
X461226Y271724D01*
X461560Y271518D01*
X461889Y271304D01*
X462213Y271081D01*
X462531Y270851D01*
X462844Y270614D01*
X463150Y270368D01*
X463451Y270115D01*
X463745Y269855D01*
X464033Y269588D01*
X464314Y269314D01*
X464588Y269033D01*
X464855Y268745D01*
X465115Y268451D01*
X465368Y268150D01*
X465614Y267844D01*
X465851Y267531D01*
X466081Y267213D01*
X466304Y266889D01*
X466518Y266560D01*
X466724Y266226D01*
X466921Y265886D01*
X467111Y265542D01*
X467292Y265194D01*
X467464Y264841D01*
X467627Y264484D01*
X467782Y264123D01*
X467928Y263758D01*
X468065Y263390D01*
X468192Y263019D01*
X468311Y262645D01*
X468420Y262267D01*
X468521Y261888D01*
X468611Y261506D01*
X468693Y261121D01*
X468764Y260735D01*
X468827Y260348D01*
X468880Y259959D01*
X468923Y259568D01*
X468957Y259177D01*
X468981Y258785D01*
X468995Y258393D01*
X469000Y258000D01*
X468995Y257607D01*
X468981Y257215D01*
X468957Y256823D01*
X468923Y256432D01*
X468880Y256041D01*
X468827Y255652D01*
X468764Y255265D01*
X468693Y254879D01*
X468611Y254494D01*
X468521Y254112D01*
X468420Y253733D01*
X468311Y253355D01*
X468192Y252981D01*
X468065Y252610D01*
X467928Y252242D01*
X467782Y251877D01*
X467627Y251516D01*
X467464Y251159D01*
X467292Y250806D01*
X467111Y250458D01*
X466921Y250114D01*
X466724Y249774D01*
X466518Y249440D01*
X466304Y249111D01*
X466081Y248787D01*
X465851Y248469D01*
X465614Y248156D01*
X465368Y247850D01*
X465115Y247549D01*
X464855Y247255D01*
X464588Y246967D01*
X464314Y246686D01*
X464033Y246412D01*
X463745Y246145D01*
X463451Y245885D01*
X463150Y245632D01*
X462844Y245386D01*
X462531Y245149D01*
X462213Y244919D01*
X461889Y244696D01*
X461560Y244482D01*
X461226Y244276D01*
X460886Y244079D01*
X460542Y243889D01*
X460194Y243708D01*
X459841Y243536D01*
X459484Y243373D01*
X459123Y243218D01*
X458758Y243072D01*
X458390Y242935D01*
X458019Y242808D01*
X457645Y242689D01*
X457267Y242580D01*
X456888Y242479D01*
X456506Y242389D01*
X456121Y242307D01*
X455735Y242236D01*
X455348Y242173D01*
X454959Y242120D01*
X454568Y242077D01*
X454177Y242043D01*
X453785Y242019D01*
X453393Y242005D01*
X453000Y242000D01*
X452607Y242005D01*
X452215Y242019D01*
X451823Y242043D01*
X451432Y242077D01*
X451041Y242120D01*
X450652Y242173D01*
X450265Y242236D01*
X449879Y242307D01*
X449494Y242389D01*
X449112Y242479D01*
X448733Y242580D01*
X448355Y242689D01*
X447981Y242808D01*
X447610Y242935D01*
X447242Y243072D01*
X446877Y243218D01*
X446516Y243373D01*
X446159Y243536D01*
X445806Y243708D01*
X445458Y243889D01*
X445114Y244079D01*
X444774Y244276D01*
X444440Y244482D01*
X444111Y244696D01*
X443787Y244919D01*
X443469Y245149D01*
X443156Y245386D01*
X442850Y245632D01*
X442549Y245885D01*
X442255Y246145D01*
X441967Y246412D01*
X441686Y246686D01*
X441412Y246967D01*
X441145Y247255D01*
X440885Y247549D01*
X440632Y247850D01*
X440386Y248156D01*
X440149Y248469D01*
X439919Y248787D01*
X439696Y249111D01*
X439482Y249440D01*
X439276Y249774D01*
X439079Y250114D01*
X438889Y250458D01*
X438708Y250806D01*
X438536Y251159D01*
X438373Y251516D01*
X438218Y251877D01*
X438072Y252242D01*
X437935Y252610D01*
X437808Y252981D01*
X437689Y253355D01*
X437580Y253733D01*
X437479Y254112D01*
X437389Y254494D01*
X437307Y254879D01*
X437236Y255265D01*
X437173Y255652D01*
X437120Y256041D01*
X437077Y256432D01*
X437043Y256823D01*
X437019Y257215D01*
X437005Y257607D01*
X437000Y258000D01*
X34000Y440000D02*
X34005Y440393D01*
X34019Y440785D01*
X34043Y441177D01*
X34077Y441568D01*
X34120Y441959D01*
X34173Y442348D01*
X34236Y442735D01*
X34307Y443121D01*
X34389Y443506D01*
X34479Y443888D01*
X34580Y444267D01*
X34689Y444645D01*
X34808Y445019D01*
X34935Y445390D01*
X35072Y445758D01*
X35218Y446123D01*
X35373Y446484D01*
X35536Y446841D01*
X35708Y447194D01*
X35889Y447542D01*
X36079Y447886D01*
X36276Y448226D01*
X36482Y448560D01*
X36696Y448889D01*
X36919Y449213D01*
X37149Y449531D01*
X37386Y449844D01*
X37632Y450150D01*
X37885Y450451D01*
X38145Y450745D01*
X38412Y451033D01*
X38686Y451314D01*
X38967Y451588D01*
X39255Y451855D01*
X39549Y452115D01*
X39850Y452368D01*
X40156Y452614D01*
X40469Y452851D01*
X40787Y453081D01*
X41111Y453304D01*
X41440Y453518D01*
X41774Y453724D01*
X42114Y453921D01*
X42458Y454111D01*
X42806Y454292D01*
X43159Y454464D01*
X43516Y454627D01*
X43877Y454782D01*
X44242Y454928D01*
X44610Y455065D01*
X44981Y455192D01*
X45355Y455311D01*
X45733Y455420D01*
X46112Y455521D01*
X46494Y455611D01*
X46879Y455693D01*
X47265Y455764D01*
X47652Y455827D01*
X48041Y455880D01*
X48432Y455923D01*
X48823Y455957D01*
X49215Y455981D01*
X49607Y455995D01*
X50000Y456000D01*
X50393Y455995D01*
X50785Y455981D01*
X51177Y455957D01*
X51568Y455923D01*
X51959Y455880D01*
X52348Y455827D01*
X52735Y455764D01*
X53121Y455693D01*
X53506Y455611D01*
X53888Y455521D01*
X54267Y455420D01*
X54645Y455311D01*
X55019Y455192D01*
X55390Y455065D01*
X55758Y454928D01*
X56123Y454782D01*
X56484Y454627D01*
X56841Y454464D01*
X57194Y454292D01*
X57542Y454111D01*
X57886Y453921D01*
X58226Y453724D01*
X58560Y453518D01*
X58889Y453304D01*
X59213Y453081D01*
X59531Y452851D01*
X59844Y452614D01*
X60150Y452368D01*
X60451Y452115D01*
X60745Y451855D01*
X61033Y451588D01*
X61314Y451314D01*
X61588Y451033D01*
X61855Y450745D01*
X62115Y450451D01*
X62368Y450150D01*
X62614Y449844D01*
X62851Y449531D01*
X63081Y449213D01*
X63304Y448889D01*
X63518Y448560D01*
X63724Y448226D01*
X63921Y447886D01*
X64111Y447542D01*
X64292Y447194D01*
X64464Y446841D01*
X64627Y446484D01*
X64782Y446123D01*
X64928Y445758D01*
X65065Y445390D01*
X65192Y445019D01*
X65311Y444645D01*
X65420Y444267D01*
X65521Y443888D01*
X65611Y443506D01*
X65693Y443121D01*
X65764Y442735D01*
X65827Y442348D01*
X65880Y441959D01*
X65923Y441568D01*
X65957Y441177D01*
X65981Y440785D01*
X65995Y440393D01*
X66000Y440000D01*
X65995Y439607D01*
X65981Y439215D01*
X65957Y438823D01*
X65923Y438432D01*
X65880Y438041D01*
X65827Y437652D01*
X65764Y437265D01*
X65693Y436879D01*
X65611Y436494D01*
X65521Y436112D01*
X65420Y435733D01*
X65311Y435355D01*
X65192Y434981D01*
X65065Y434610D01*
X64928Y434242D01*
X64782Y433877D01*
X64627Y433516D01*
X64464Y433159D01*
X64292Y432806D01*
X64111Y432458D01*
X63921Y432114D01*
X63724Y431774D01*
X63518Y431440D01*
X63304Y431111D01*
X63081Y430787D01*
X62851Y430469D01*
X62614Y430156D01*
X62368Y429850D01*
X62115Y429549D01*
X61855Y429255D01*
X61588Y428967D01*
X61314Y428686D01*
X61033Y428412D01*
X60745Y428145D01*
X60451Y427885D01*
X60150Y427632D01*
X59844Y427386D01*
X59531Y427149D01*
X59213Y426919D01*
X58889Y426696D01*
X58560Y426482D01*
X58226Y426276D01*
X57886Y426079D01*
X57542Y425889D01*
X57194Y425708D01*
X56841Y425536D01*
X56484Y425373D01*
X56123Y425218D01*
X55758Y425072D01*
X55390Y424935D01*
X55019Y424808D01*
X54645Y424689D01*
X54267Y424580D01*
X53888Y424479D01*
X53506Y424389D01*
X53121Y424307D01*
X52735Y424236D01*
X52348Y424173D01*
X51959Y424120D01*
X51568Y424077D01*
X51177Y424043D01*
X50785Y424019D01*
X50393Y424005D01*
X50000Y424000D01*
X49607Y424005D01*
X49215Y424019D01*
X48823Y424043D01*
X48432Y424077D01*
X48041Y424120D01*
X47652Y424173D01*
X47265Y424236D01*
X46879Y424307D01*
X46494Y424389D01*
X46112Y424479D01*
X45733Y424580D01*
X45355Y424689D01*
X44981Y424808D01*
X44610Y424935D01*
X44242Y425072D01*
X43877Y425218D01*
X43516Y425373D01*
X43159Y425536D01*
X42806Y425708D01*
X42458Y425889D01*
X42114Y426079D01*
X41774Y426276D01*
X41440Y426482D01*
X41111Y426696D01*
X40787Y426919D01*
X40469Y427149D01*
X40156Y427386D01*
X39850Y427632D01*
X39549Y427885D01*
X39255Y428145D01*
X38967Y428412D01*
X38686Y428686D01*
X38412Y428967D01*
X38145Y429255D01*
X37885Y429549D01*
X37632Y429850D01*
X37386Y430156D01*
X37149Y430469D01*
X36919Y430787D01*
X36696Y431111D01*
X36482Y431440D01*
X36276Y431774D01*
X36079Y432114D01*
X35889Y432458D01*
X35708Y432806D01*
X35536Y433159D01*
X35373Y433516D01*
X35218Y433877D01*
X35072Y434242D01*
X34935Y434610D01*
X34808Y434981D01*
X34689Y435355D01*
X34580Y435733D01*
X34479Y436112D01*
X34389Y436494D01*
X34307Y436879D01*
X34236Y437265D01*
X34173Y437652D01*
X34120Y438041D01*
X34077Y438432D01*
X34043Y438823D01*
X34019Y439215D01*
X34005Y439607D01*
X34000Y440000D01*
X283394Y717897D02*
X283399Y718296D01*
X283414Y718695D01*
X283438Y719093D01*
X283472Y719490D01*
X283516Y719887D01*
X283570Y720282D01*
X283633Y720676D01*
X283706Y721068D01*
X283789Y721459D01*
X283881Y721847D01*
X283983Y722233D01*
X284094Y722616D01*
X284214Y722996D01*
X284344Y723373D01*
X284483Y723747D01*
X284631Y724118D01*
X284789Y724485D01*
X284955Y724847D01*
X285130Y725206D01*
X285313Y725560D01*
X285506Y725910D01*
X285707Y726254D01*
X285916Y726594D01*
X286134Y726928D01*
X286359Y727257D01*
X286593Y727581D01*
X286835Y727898D01*
X287084Y728210D01*
X287341Y728515D01*
X287605Y728814D01*
X287877Y729106D01*
X288155Y729392D01*
X288441Y729670D01*
X288733Y729942D01*
X289032Y730206D01*
X289337Y730463D01*
X289649Y730712D01*
X289966Y730954D01*
X290290Y731188D01*
X290619Y731413D01*
X290953Y731631D01*
X291293Y731840D01*
X291637Y732041D01*
X291987Y732234D01*
X292341Y732417D01*
X292700Y732592D01*
X293062Y732758D01*
X293429Y732916D01*
X293800Y733064D01*
X294174Y733203D01*
X294551Y733333D01*
X294931Y733453D01*
X295314Y733564D01*
X295700Y733666D01*
X296088Y733758D01*
X296479Y733841D01*
X296871Y733914D01*
X297265Y733977D01*
X297660Y734031D01*
X298057Y734075D01*
X298454Y734109D01*
X298852Y734133D01*
X299251Y734148D01*
X299650Y734153D01*
X300049Y734148D01*
X300448Y734133D01*
X300846Y734109D01*
X301243Y734075D01*
X301640Y734031D01*
X302035Y733977D01*
X302429Y733914D01*
X302821Y733841D01*
X303212Y733758D01*
X303600Y733666D01*
X303986Y733564D01*
X304369Y733453D01*
X304749Y733333D01*
X305126Y733203D01*
X305500Y733064D01*
X305871Y732916D01*
X306238Y732758D01*
X306600Y732592D01*
X306959Y732417D01*
X307313Y732234D01*
X307663Y732041D01*
X308007Y731840D01*
X308347Y731631D01*
X308681Y731413D01*
X309010Y731188D01*
X309334Y730954D01*
X309651Y730712D01*
X309963Y730463D01*
X310268Y730206D01*
X310567Y729942D01*
X310859Y729670D01*
X311145Y729392D01*
X311423Y729106D01*
X311695Y728814D01*
X311959Y728515D01*
X312216Y728210D01*
X312465Y727898D01*
X312707Y727581D01*
X312941Y727257D01*
X313166Y726928D01*
X313384Y726594D01*
X313593Y726254D01*
X313794Y725910D01*
X313987Y725560D01*
X314170Y725206D01*
X314345Y724847D01*
X314511Y724485D01*
X314669Y724118D01*
X314817Y723747D01*
X314956Y723373D01*
X315086Y722996D01*
X315206Y722616D01*
X315317Y722233D01*
X315419Y721847D01*
X315511Y721459D01*
X315594Y721068D01*
X315667Y720676D01*
X315730Y720282D01*
X315784Y719887D01*
X315828Y719490D01*
X315862Y719093D01*
X315886Y718695D01*
X315901Y718296D01*
X315906Y717897D01*
X315901Y717498D01*
X315886Y717099D01*
X315862Y716701D01*
X315828Y716304D01*
X315784Y715907D01*
X315730Y715512D01*
X315667Y715118D01*
X315594Y714726D01*
X315511Y714335D01*
X315419Y713947D01*
X315317Y713561D01*
X315206Y713178D01*
X315086Y712798D01*
X314956Y712421D01*
X314817Y712047D01*
X314669Y711676D01*
X314511Y711309D01*
X314345Y710947D01*
X314170Y710588D01*
X313987Y710234D01*
X313794Y709884D01*
X313593Y709540D01*
X313384Y709200D01*
X313166Y708866D01*
X312941Y708537D01*
X312707Y708213D01*
X312465Y707896D01*
X312216Y707584D01*
X311959Y707279D01*
X311695Y706980D01*
X311423Y706688D01*
X311145Y706402D01*
X310859Y706124D01*
X310567Y705852D01*
X310268Y705588D01*
X309963Y705331D01*
X309651Y705082D01*
X309334Y704840D01*
X309010Y704606D01*
X308681Y704381D01*
X308347Y704163D01*
X308007Y703954D01*
X307663Y703753D01*
X307313Y703560D01*
X306959Y703377D01*
X306600Y703202D01*
X306238Y703036D01*
X305871Y702878D01*
X305500Y702730D01*
X305126Y702591D01*
X304749Y702461D01*
X304369Y702341D01*
X303986Y702230D01*
X303600Y702128D01*
X303212Y702036D01*
X302821Y701953D01*
X302429Y701880D01*
X302035Y701817D01*
X301640Y701763D01*
X301243Y701719D01*
X300846Y701685D01*
X300448Y701661D01*
X300049Y701646D01*
X299650Y701641D01*
X299251Y701646D01*
X298852Y701661D01*
X298454Y701685D01*
X298057Y701719D01*
X297660Y701763D01*
X297265Y701817D01*
X296871Y701880D01*
X296479Y701953D01*
X296088Y702036D01*
X295700Y702128D01*
X295314Y702230D01*
X294931Y702341D01*
X294551Y702461D01*
X294174Y702591D01*
X293800Y702730D01*
X293429Y702878D01*
X293062Y703036D01*
X292700Y703202D01*
X292341Y703377D01*
X291987Y703560D01*
X291637Y703753D01*
X291293Y703954D01*
X290953Y704163D01*
X290619Y704381D01*
X290290Y704606D01*
X289966Y704840D01*
X289649Y705082D01*
X289337Y705331D01*
X289032Y705588D01*
X288733Y705852D01*
X288441Y706124D01*
X288155Y706402D01*
X287877Y706688D01*
X287605Y706980D01*
X287341Y707279D01*
X287084Y707584D01*
X286835Y707896D01*
X286593Y708213D01*
X286359Y708537D01*
X286134Y708866D01*
X285916Y709200D01*
X285707Y709540D01*
X285506Y709884D01*
X285313Y710234D01*
X285130Y710588D01*
X284955Y710947D01*
X284789Y711309D01*
X284631Y711676D01*
X284483Y712047D01*
X284344Y712421D01*
X284214Y712798D01*
X284094Y713178D01*
X283983Y713561D01*
X283881Y713947D01*
X283789Y714335D01*
X283706Y714726D01*
X283633Y715118D01*
X283570Y715512D01*
X283516Y715907D01*
X283472Y716304D01*
X283438Y716701D01*
X283414Y717099D01*
X283399Y717498D01*
X283394Y717897D01*
X169094Y717897D02*
X169099Y718296D01*
X169114Y718695D01*
X169138Y719093D01*
X169172Y719490D01*
X169216Y719887D01*
X169270Y720282D01*
X169333Y720676D01*
X169406Y721068D01*
X169489Y721459D01*
X169581Y721847D01*
X169683Y722233D01*
X169794Y722616D01*
X169914Y722996D01*
X170044Y723373D01*
X170183Y723747D01*
X170331Y724118D01*
X170489Y724485D01*
X170655Y724847D01*
X170830Y725206D01*
X171013Y725560D01*
X171206Y725910D01*
X171407Y726254D01*
X171616Y726594D01*
X171834Y726928D01*
X172059Y727257D01*
X172293Y727581D01*
X172535Y727898D01*
X172784Y728210D01*
X173041Y728515D01*
X173305Y728814D01*
X173577Y729106D01*
X173855Y729392D01*
X174141Y729670D01*
X174433Y729942D01*
X174732Y730206D01*
X175037Y730463D01*
X175349Y730712D01*
X175666Y730954D01*
X175990Y731188D01*
X176319Y731413D01*
X176653Y731631D01*
X176993Y731840D01*
X177337Y732041D01*
X177687Y732234D01*
X178041Y732417D01*
X178400Y732592D01*
X178762Y732758D01*
X179129Y732916D01*
X179500Y733064D01*
X179874Y733203D01*
X180251Y733333D01*
X180631Y733453D01*
X181014Y733564D01*
X181400Y733666D01*
X181788Y733758D01*
X182179Y733841D01*
X182571Y733914D01*
X182965Y733977D01*
X183360Y734031D01*
X183757Y734075D01*
X184154Y734109D01*
X184552Y734133D01*
X184951Y734148D01*
X185350Y734153D01*
X185749Y734148D01*
X186148Y734133D01*
X186546Y734109D01*
X186943Y734075D01*
X187340Y734031D01*
X187735Y733977D01*
X188129Y733914D01*
X188521Y733841D01*
X188912Y733758D01*
X189300Y733666D01*
X189686Y733564D01*
X190069Y733453D01*
X190449Y733333D01*
X190826Y733203D01*
X191200Y733064D01*
X191571Y732916D01*
X191938Y732758D01*
X192300Y732592D01*
X192659Y732417D01*
X193013Y732234D01*
X193363Y732041D01*
X193707Y731840D01*
X194047Y731631D01*
X194381Y731413D01*
X194710Y731188D01*
X195034Y730954D01*
X195351Y730712D01*
X195663Y730463D01*
X195968Y730206D01*
X196267Y729942D01*
X196559Y729670D01*
X196845Y729392D01*
X197123Y729106D01*
X197395Y728814D01*
X197659Y728515D01*
X197916Y728210D01*
X198165Y727898D01*
X198407Y727581D01*
X198641Y727257D01*
X198866Y726928D01*
X199084Y726594D01*
X199293Y726254D01*
X199494Y725910D01*
X199687Y725560D01*
X199870Y725206D01*
X200045Y724847D01*
X200211Y724485D01*
X200369Y724118D01*
X200517Y723747D01*
X200656Y723373D01*
X200786Y722996D01*
X200906Y722616D01*
X201017Y722233D01*
X201119Y721847D01*
X201211Y721459D01*
X201294Y721068D01*
X201367Y720676D01*
X201430Y720282D01*
X201484Y719887D01*
X201528Y719490D01*
X201562Y719093D01*
X201586Y718695D01*
X201601Y718296D01*
X201606Y717897D01*
X201601Y717498D01*
X201586Y717099D01*
X201562Y716701D01*
X201528Y716304D01*
X201484Y715907D01*
X201430Y715512D01*
X201367Y715118D01*
X201294Y714726D01*
X201211Y714335D01*
X201119Y713947D01*
X201017Y713561D01*
X200906Y713178D01*
X200786Y712798D01*
X200656Y712421D01*
X200517Y712047D01*
X200369Y711676D01*
X200211Y711309D01*
X200045Y710947D01*
X199870Y710588D01*
X199687Y710234D01*
X199494Y709884D01*
X199293Y709540D01*
X199084Y709200D01*
X198866Y708866D01*
X198641Y708537D01*
X198407Y708213D01*
X198165Y707896D01*
X197916Y707584D01*
X197659Y707279D01*
X197395Y706980D01*
X197123Y706688D01*
X196845Y706402D01*
X196559Y706124D01*
X196267Y705852D01*
X195968Y705588D01*
X195663Y705331D01*
X195351Y705082D01*
X195034Y704840D01*
X194710Y704606D01*
X194381Y704381D01*
X194047Y704163D01*
X193707Y703954D01*
X193363Y703753D01*
X193013Y703560D01*
X192659Y703377D01*
X192300Y703202D01*
X191938Y703036D01*
X191571Y702878D01*
X191200Y702730D01*
X190826Y702591D01*
X190449Y702461D01*
X190069Y702341D01*
X189686Y702230D01*
X189300Y702128D01*
X188912Y702036D01*
X188521Y701953D01*
X188129Y701880D01*
X187735Y701817D01*
X187340Y701763D01*
X186943Y701719D01*
X186546Y701685D01*
X186148Y701661D01*
X185749Y701646D01*
X185350Y701641D01*
X184951Y701646D01*
X184552Y701661D01*
X184154Y701685D01*
X183757Y701719D01*
X183360Y701763D01*
X182965Y701817D01*
X182571Y701880D01*
X182179Y701953D01*
X181788Y702036D01*
X181400Y702128D01*
X181014Y702230D01*
X180631Y702341D01*
X180251Y702461D01*
X179874Y702591D01*
X179500Y702730D01*
X179129Y702878D01*
X178762Y703036D01*
X178400Y703202D01*
X178041Y703377D01*
X177687Y703560D01*
X177337Y703753D01*
X176993Y703954D01*
X176653Y704163D01*
X176319Y704381D01*
X175990Y704606D01*
X175666Y704840D01*
X175349Y705082D01*
X175037Y705331D01*
X174732Y705588D01*
X174433Y705852D01*
X174141Y706124D01*
X173855Y706402D01*
X173577Y706688D01*
X173305Y706980D01*
X173041Y707279D01*
X172784Y707584D01*
X172535Y707896D01*
X172293Y708213D01*
X172059Y708537D01*
X171834Y708866D01*
X171616Y709200D01*
X171407Y709540D01*
X171206Y709884D01*
X171013Y710234D01*
X170830Y710588D01*
X170655Y710947D01*
X170489Y711309D01*
X170331Y711676D01*
X170183Y712047D01*
X170044Y712421D01*
X169914Y712798D01*
X169794Y713178D01*
X169683Y713561D01*
X169581Y713947D01*
X169489Y714335D01*
X169406Y714726D01*
X169333Y715118D01*
X169270Y715512D01*
X169216Y715907D01*
X169172Y716304D01*
X169138Y716701D01*
X169114Y717099D01*
X169099Y717498D01*
X169094Y717897D01*
D12*
X0Y40000D02*
X152Y36514D01*
X608Y33054D01*
X1363Y29647D01*
X2412Y26319D01*
X3748Y23095D01*
X5359Y20000D01*
X7234Y17057D01*
X9358Y14289D01*
X11716Y11716D01*
X14289Y9358D01*
X17057Y7234D01*
X20000Y5359D01*
X23095Y3748D01*
X26319Y2412D01*
X29647Y1363D01*
X33054Y608D01*
X36514Y152D01*
X40000Y0D01*
X130000Y0D01*
X131307Y57D01*
X132605Y228D01*
X133882Y511D01*
X135130Y905D01*
X136339Y1405D01*
X137500Y2010D01*
X138604Y2713D01*
X139642Y3509D01*
X140607Y4393D01*
X141491Y5358D01*
X142287Y6396D01*
X142990Y7500D01*
X143595Y8661D01*
X144095Y9870D01*
X144489Y11118D01*
X144772Y12395D01*
X144943Y13693D01*
X145000Y15000D01*
X145000Y52000D01*
X144943Y53307D01*
X144772Y54605D01*
X144489Y55882D01*
X144095Y57130D01*
X143595Y58339D01*
X142990Y59500D01*
X142287Y60604D01*
X141491Y61642D01*
X140607Y62607D01*
X139642Y63491D01*
X138604Y64287D01*
X137500Y64990D01*
X136339Y65595D01*
X135130Y66095D01*
X133882Y66489D01*
X132605Y66772D01*
X131307Y66943D01*
X130000Y67000D01*
X127500Y67000D01*
X126411Y67048D01*
X125329Y67190D01*
X124265Y67426D01*
X123225Y67754D01*
X122217Y68171D01*
X121250Y68675D01*
X120330Y69261D01*
X119465Y69924D01*
X118661Y70661D01*
X117924Y71465D01*
X117261Y72330D01*
X116675Y73250D01*
X116171Y74217D01*
X115754Y75225D01*
X115426Y76265D01*
X115190Y77329D01*
X115048Y78411D01*
X115000Y79500D01*
X115000Y137000D01*
X115190Y141358D01*
X115760Y145682D01*
X116704Y149941D01*
X118015Y154101D01*
X119685Y158131D01*
X121699Y162000D01*
X124042Y165679D01*
X126698Y169139D01*
X129645Y172355D01*
X132861Y175302D01*
X136321Y177958D01*
X140000Y180301D01*
X143869Y182315D01*
X147899Y183985D01*
X152059Y185296D01*
X156318Y186240D01*
X160642Y186810D01*
X165000Y187000D01*
X320000Y187000D01*
X324358Y186810D01*
X328682Y186240D01*
X332941Y185296D01*
X337101Y183985D01*
X341131Y182315D01*
X345000Y180301D01*
X348679Y177958D01*
X352139Y175302D01*
X355355Y172355D01*
X358302Y169139D01*
X360958Y165679D01*
X363301Y162000D01*
X365315Y158131D01*
X366985Y154101D01*
X368296Y149941D01*
X369240Y145682D01*
X369810Y141358D01*
X370000Y137000D01*
X370000Y79500D01*
X369952Y78411D01*
X369810Y77329D01*
X369574Y76265D01*
X369246Y75225D01*
X368829Y74217D01*
X368325Y73250D01*
X367739Y72330D01*
X367076Y71465D01*
X366339Y70661D01*
X365535Y69924D01*
X364670Y69261D01*
X363750Y68675D01*
X362783Y68171D01*
X361775Y67754D01*
X360735Y67426D01*
X359671Y67190D01*
X358589Y67048D01*
X357500Y67000D01*
X355000Y67000D01*
X353693Y66943D01*
X352395Y66772D01*
X351118Y66489D01*
X349870Y66095D01*
X348661Y65595D01*
X347500Y64990D01*
X346396Y64287D01*
X345358Y63491D01*
X344393Y62607D01*
X343509Y61642D01*
X342713Y60604D01*
X342010Y59500D01*
X341405Y58339D01*
X340905Y57130D01*
X340511Y55882D01*
X340228Y54605D01*
X340057Y53307D01*
X340000Y52000D01*
X340000Y15000D01*
X340057Y13693D01*
X340228Y12395D01*
X340511Y11118D01*
X340905Y9870D01*
X341405Y8661D01*
X342010Y7500D01*
X342713Y6396D01*
X343509Y5358D01*
X344393Y4393D01*
X345358Y3509D01*
X346396Y2713D01*
X347500Y2010D01*
X348661Y1405D01*
X349870Y905D01*
X351118Y511D01*
X352395Y228D01*
X353693Y57D01*
X355000Y0D01*
X445000Y0D01*
X448486Y152D01*
X451946Y608D01*
X455353Y1363D01*
X458681Y2412D01*
X461905Y3748D01*
X465000Y5359D01*
X467943Y7234D01*
X470712Y9358D01*
X473284Y11716D01*
X475642Y14289D01*
X477766Y17057D01*
X479641Y20000D01*
X481252Y23095D01*
X482588Y26319D01*
X483637Y29647D01*
X484392Y33054D01*
X484848Y36514D01*
X485000Y40000D01*
X485000Y802000D01*
X484848Y805486D01*
X484392Y808946D01*
X483637Y812353D01*
X482588Y815681D01*
X481252Y818905D01*
X479641Y822000D01*
X477766Y824943D01*
X475642Y827712D01*
X473284Y830284D01*
X470712Y832642D01*
X467943Y834766D01*
X465000Y836641D01*
X461905Y838252D01*
X458681Y839588D01*
X455353Y840637D01*
X451946Y841392D01*
X448486Y841848D01*
X445000Y842000D01*
X40000Y842000D01*
X36514Y841848D01*
X33054Y841392D01*
X29647Y840637D01*
X26319Y839588D01*
X23095Y838252D01*
X20000Y836641D01*
X17057Y834766D01*
X14289Y832642D01*
X11716Y830284D01*
X9358Y827712D01*
X7234Y824943D01*
X5359Y822000D01*
X3748Y818905D01*
X2412Y815681D01*
X1363Y812353D01*
X608Y808946D01*
X152Y805486D01*
X0Y802000D01*
X0Y40000D01*
X426000Y759476D02*
X425932Y758431D01*
X425795Y757392D01*
X425590Y756365D01*
X425319Y755353D01*
X424983Y754361D01*
X424582Y753393D01*
X424118Y752454D01*
X423595Y751546D01*
X423013Y750675D01*
X422375Y749844D01*
X421684Y749057D01*
X420943Y748316D01*
X420156Y747625D01*
X419325Y746988D01*
X418454Y746406D01*
X417546Y745882D01*
X416607Y745418D01*
X415639Y745017D01*
X414647Y744681D01*
X413635Y744410D01*
X412608Y744205D01*
X411569Y744069D01*
X410524Y744000D01*
X409476Y744000D01*
X408431Y744069D01*
X407392Y744205D01*
X406365Y744410D01*
X405353Y744681D01*
X404361Y745017D01*
X403393Y745418D01*
X402454Y745882D01*
X401546Y746406D01*
X400675Y746988D01*
X399844Y747625D01*
X399057Y748316D01*
X398316Y749057D01*
X397625Y749844D01*
X396988Y750675D01*
X396406Y751546D01*
X395882Y752454D01*
X395418Y753393D01*
X395017Y754361D01*
X394681Y755353D01*
X394410Y756365D01*
X394205Y757392D01*
X394069Y758431D01*
X394000Y759476D01*
X394000Y760524D01*
X394069Y761569D01*
X394205Y762608D01*
X394410Y763635D01*
X394681Y764647D01*
X395017Y765639D01*
X395418Y766607D01*
X395882Y767546D01*
X396406Y768454D01*
X396988Y769325D01*
X397625Y770156D01*
X398316Y770943D01*
X399057Y771684D01*
X399844Y772375D01*
X400675Y773013D01*
X401546Y773595D01*
X402454Y774118D01*
X403393Y774582D01*
X404361Y774983D01*
X405353Y775319D01*
X406365Y775590D01*
X407392Y775795D01*
X408431Y775932D01*
X409476Y776000D01*
X410524Y776000D01*
X411569Y775932D01*
X412608Y775795D01*
X413635Y775590D01*
X414647Y775319D01*
X415639Y774983D01*
X416607Y774582D01*
X417546Y774118D01*
X418454Y773595D01*
X419325Y773013D01*
X420156Y772375D01*
X420943Y771684D01*
X421684Y770943D01*
X422375Y770156D01*
X423013Y769325D01*
X423595Y768454D01*
X424118Y767546D01*
X424582Y766607D01*
X424983Y765639D01*
X425319Y764647D01*
X425590Y763635D01*
X425795Y762608D01*
X425932Y761569D01*
X426000Y760524D01*
X426000Y759476D01*
X155500Y816509D02*
X155423Y815530D01*
X155269Y814560D01*
X155040Y813604D01*
X154736Y812670D01*
X154361Y811763D01*
X153915Y810888D01*
X153401Y810050D01*
X152824Y809255D01*
X152186Y808508D01*
X151492Y807814D01*
X150745Y807176D01*
X149950Y806599D01*
X149112Y806085D01*
X148237Y805639D01*
X147330Y805264D01*
X146396Y804960D01*
X145441Y804731D01*
X144470Y804577D01*
X143491Y804500D01*
X142509Y804500D01*
X141530Y804577D01*
X140560Y804731D01*
X139604Y804960D01*
X138670Y805264D01*
X137763Y805639D01*
X136888Y806085D01*
X136050Y806599D01*
X135255Y807176D01*
X134508Y807814D01*
X133814Y808508D01*
X133176Y809255D01*
X132599Y810050D01*
X132085Y810888D01*
X131639Y811763D01*
X131264Y812670D01*
X130960Y813604D01*
X130731Y814560D01*
X130577Y815530D01*
X130500Y816509D01*
X130500Y817491D01*
X130577Y818470D01*
X130731Y819441D01*
X130960Y820396D01*
X131264Y821330D01*
X131639Y822237D01*
X132085Y823112D01*
X132599Y823950D01*
X133176Y824745D01*
X133814Y825492D01*
X134508Y826186D01*
X135255Y826824D01*
X136050Y827401D01*
X136888Y827915D01*
X137763Y828361D01*
X138670Y828736D01*
X139604Y829040D01*
X140560Y829269D01*
X141530Y829423D01*
X142509Y829500D01*
X143491Y829500D01*
X144470Y829423D01*
X145441Y829269D01*
X146396Y829040D01*
X147330Y828736D01*
X148237Y828361D01*
X149112Y827915D01*
X149950Y827401D01*
X150745Y826824D01*
X151492Y826186D01*
X152186Y825492D01*
X152824Y824745D01*
X153401Y823950D01*
X153915Y823112D01*
X154361Y822237D01*
X154736Y821330D01*
X155040Y820396D01*
X155269Y819441D01*
X155423Y818470D01*
X155500Y817491D01*
X155500Y816509D01*
X78500Y816509D02*
X78423Y815530D01*
X78269Y814560D01*
X78040Y813604D01*
X77736Y812670D01*
X77361Y811763D01*
X76915Y810888D01*
X76401Y810050D01*
X75824Y809255D01*
X75186Y808508D01*
X74492Y807814D01*
X73745Y807176D01*
X72950Y806599D01*
X72112Y806085D01*
X71237Y805639D01*
X70330Y805264D01*
X69396Y804960D01*
X68441Y804731D01*
X67470Y804577D01*
X66491Y804500D01*
X65509Y804500D01*
X64530Y804577D01*
X63560Y804731D01*
X62604Y804960D01*
X61670Y805264D01*
X60763Y805639D01*
X59888Y806085D01*
X59050Y806599D01*
X58255Y807176D01*
X57508Y807814D01*
X56814Y808508D01*
X56176Y809255D01*
X55599Y810050D01*
X55085Y810888D01*
X54639Y811763D01*
X54264Y812670D01*
X53960Y813604D01*
X53731Y814560D01*
X53577Y815530D01*
X53500Y816509D01*
X53500Y817491D01*
X53577Y818470D01*
X53731Y819441D01*
X53960Y820396D01*
X54264Y821330D01*
X54639Y822237D01*
X55085Y823112D01*
X55599Y823950D01*
X56176Y824745D01*
X56814Y825492D01*
X57508Y826186D01*
X58255Y826824D01*
X59050Y827401D01*
X59888Y827915D01*
X60763Y828361D01*
X61670Y828736D01*
X62604Y829040D01*
X63560Y829269D01*
X64530Y829423D01*
X65509Y829500D01*
X66491Y829500D01*
X67470Y829423D01*
X68441Y829269D01*
X69396Y829040D01*
X70330Y828736D01*
X71237Y828361D01*
X72112Y827915D01*
X72950Y827401D01*
X73745Y826824D01*
X74492Y826186D01*
X75186Y825492D01*
X75824Y824745D01*
X76401Y823950D01*
X76915Y823112D01*
X77361Y822237D01*
X77736Y821330D01*
X78040Y820396D01*
X78269Y819441D01*
X78423Y818470D01*
X78500Y817491D01*
X78500Y816509D01*
X48000Y41476D02*
X47932Y40431D01*
X47795Y39392D01*
X47590Y38365D01*
X47319Y37353D01*
X46983Y36361D01*
X46582Y35393D01*
X46118Y34454D01*
X45595Y33546D01*
X45013Y32675D01*
X44375Y31844D01*
X43684Y31057D01*
X42943Y30316D01*
X42156Y29625D01*
X41325Y28988D01*
X40454Y28406D01*
X39546Y27882D01*
X38607Y27418D01*
X37639Y27017D01*
X36647Y26681D01*
X35635Y26410D01*
X34608Y26205D01*
X33569Y26069D01*
X32524Y26000D01*
X31476Y26000D01*
X30431Y26069D01*
X29392Y26205D01*
X28365Y26410D01*
X27353Y26681D01*
X26361Y27017D01*
X25393Y27418D01*
X24454Y27882D01*
X23546Y28406D01*
X22675Y28988D01*
X21844Y29625D01*
X21057Y30316D01*
X20316Y31057D01*
X19625Y31844D01*
X18988Y32675D01*
X18406Y33546D01*
X17882Y34454D01*
X17418Y35393D01*
X17017Y36361D01*
X16681Y37353D01*
X16410Y38365D01*
X16205Y39392D01*
X16069Y40431D01*
X16000Y41476D01*
X16000Y42524D01*
X16069Y43569D01*
X16205Y44608D01*
X16410Y45635D01*
X16681Y46647D01*
X17017Y47639D01*
X17418Y48607D01*
X17882Y49546D01*
X18406Y50454D01*
X18988Y51325D01*
X19625Y52156D01*
X20316Y52943D01*
X21057Y53684D01*
X21844Y54375D01*
X22675Y55013D01*
X23546Y55595D01*
X24454Y56118D01*
X25393Y56582D01*
X26361Y56983D01*
X27353Y57319D01*
X28365Y57590D01*
X29392Y57795D01*
X30431Y57932D01*
X31476Y58000D01*
X32524Y58000D01*
X33569Y57932D01*
X34608Y57795D01*
X35635Y57590D01*
X36647Y57319D01*
X37639Y56983D01*
X38607Y56582D01*
X39546Y56118D01*
X40454Y55595D01*
X41325Y55013D01*
X42156Y54375D01*
X42943Y53684D01*
X43684Y52943D01*
X44375Y52156D01*
X45013Y51325D01*
X45595Y50454D01*
X46118Y49546D01*
X46582Y48607D01*
X46983Y47639D01*
X47319Y46647D01*
X47590Y45635D01*
X47795Y44608D01*
X47932Y43569D01*
X48000Y42524D01*
X48000Y41476D01*
X406000Y41476D02*
X405932Y40431D01*
X405795Y39392D01*
X405590Y38365D01*
X405319Y37353D01*
X404983Y36361D01*
X404582Y35393D01*
X404118Y34454D01*
X403595Y33546D01*
X403013Y32675D01*
X402375Y31844D01*
X401684Y31057D01*
X400943Y30316D01*
X400156Y29625D01*
X399325Y28988D01*
X398454Y28406D01*
X397546Y27882D01*
X396607Y27418D01*
X395639Y27017D01*
X394647Y26681D01*
X393635Y26410D01*
X392608Y26205D01*
X391569Y26069D01*
X390524Y26000D01*
X389476Y26000D01*
X388431Y26069D01*
X387392Y26205D01*
X386365Y26410D01*
X385353Y26681D01*
X384361Y27017D01*
X383393Y27418D01*
X382454Y27882D01*
X381546Y28406D01*
X380675Y28988D01*
X379844Y29625D01*
X379057Y30316D01*
X378316Y31057D01*
X377625Y31844D01*
X376988Y32675D01*
X376406Y33546D01*
X375882Y34454D01*
X375418Y35393D01*
X375017Y36361D01*
X374681Y37353D01*
X374410Y38365D01*
X374205Y39392D01*
X374069Y40431D01*
X374000Y41476D01*
X374000Y42524D01*
X374069Y43569D01*
X374205Y44608D01*
X374410Y45635D01*
X374681Y46647D01*
X375017Y47639D01*
X375418Y48607D01*
X375882Y49546D01*
X376406Y50454D01*
X376988Y51325D01*
X377625Y52156D01*
X378316Y52943D01*
X379057Y53684D01*
X379844Y54375D01*
X380675Y55013D01*
X381546Y55595D01*
X382454Y56118D01*
X383393Y56582D01*
X384361Y56983D01*
X385353Y57319D01*
X386365Y57590D01*
X387392Y57795D01*
X388431Y57932D01*
X389476Y58000D01*
X390524Y58000D01*
X391569Y57932D01*
X392608Y57795D01*
X393635Y57590D01*
X394647Y57319D01*
X395639Y56983D01*
X396607Y56582D01*
X397546Y56118D01*
X398454Y55595D01*
X399325Y55013D01*
X400156Y54375D01*
X400943Y53684D01*
X401684Y52943D01*
X402375Y52156D01*
X403013Y51325D01*
X403595Y50454D01*
X404118Y49546D01*
X404582Y48607D01*
X404983Y47639D01*
X405319Y46647D01*
X405590Y45635D01*
X405795Y44608D01*
X405932Y43569D01*
X406000Y42524D01*
X406000Y41476D01*
X48000Y257476D02*
X47932Y256431D01*
X47795Y255392D01*
X47590Y254365D01*
X47319Y253353D01*
X46983Y252361D01*
X46582Y251393D01*
X46118Y250454D01*
X45595Y249546D01*
X45013Y248675D01*
X44375Y247844D01*
X43684Y247057D01*
X42943Y246316D01*
X42156Y245625D01*
X41325Y244988D01*
X40454Y244406D01*
X39546Y243882D01*
X38607Y243418D01*
X37639Y243017D01*
X36647Y242681D01*
X35635Y242410D01*
X34608Y242205D01*
X33569Y242069D01*
X32524Y242000D01*
X31476Y242000D01*
X30431Y242069D01*
X29392Y242205D01*
X28365Y242410D01*
X27353Y242681D01*
X26361Y243017D01*
X25393Y243418D01*
X24454Y243882D01*
X23546Y244406D01*
X22675Y244988D01*
X21844Y245625D01*
X21057Y246316D01*
X20316Y247057D01*
X19625Y247844D01*
X18988Y248675D01*
X18406Y249546D01*
X17882Y250454D01*
X17418Y251393D01*
X17017Y252361D01*
X16681Y253353D01*
X16410Y254365D01*
X16205Y255392D01*
X16069Y256431D01*
X16000Y257476D01*
X16000Y258524D01*
X16069Y259569D01*
X16205Y260608D01*
X16410Y261635D01*
X16681Y262647D01*
X17017Y263639D01*
X17418Y264607D01*
X17882Y265546D01*
X18406Y266454D01*
X18988Y267325D01*
X19625Y268156D01*
X20316Y268943D01*
X21057Y269684D01*
X21844Y270375D01*
X22675Y271013D01*
X23546Y271595D01*
X24454Y272118D01*
X25393Y272582D01*
X26361Y272983D01*
X27353Y273319D01*
X28365Y273590D01*
X29392Y273795D01*
X30431Y273932D01*
X31476Y274000D01*
X32524Y274000D01*
X33569Y273932D01*
X34608Y273795D01*
X35635Y273590D01*
X36647Y273319D01*
X37639Y272983D01*
X38607Y272582D01*
X39546Y272118D01*
X40454Y271595D01*
X41325Y271013D01*
X42156Y270375D01*
X42943Y269684D01*
X43684Y268943D01*
X44375Y268156D01*
X45013Y267325D01*
X45595Y266454D01*
X46118Y265546D01*
X46582Y264607D01*
X46983Y263639D01*
X47319Y262647D01*
X47590Y261635D01*
X47795Y260608D01*
X47932Y259569D01*
X48000Y258524D01*
X48000Y257476D01*
X406000Y201476D02*
X405932Y200431D01*
X405795Y199392D01*
X405590Y198365D01*
X405319Y197353D01*
X404983Y196361D01*
X404582Y195393D01*
X404118Y194454D01*
X403595Y193546D01*
X403013Y192675D01*
X402375Y191844D01*
X401684Y191057D01*
X400943Y190316D01*
X400156Y189625D01*
X399325Y188988D01*
X398454Y188406D01*
X397546Y187882D01*
X396607Y187418D01*
X395639Y187017D01*
X394647Y186681D01*
X393635Y186410D01*
X392608Y186205D01*
X391569Y186069D01*
X390524Y186000D01*
X389476Y186000D01*
X388431Y186069D01*
X387392Y186205D01*
X386365Y186410D01*
X385353Y186681D01*
X384361Y187017D01*
X383393Y187418D01*
X382454Y187882D01*
X381546Y188406D01*
X380675Y188988D01*
X379844Y189625D01*
X379057Y190316D01*
X378316Y191057D01*
X377625Y191844D01*
X376988Y192675D01*
X376406Y193546D01*
X375882Y194454D01*
X375418Y195393D01*
X375017Y196361D01*
X374681Y197353D01*
X374410Y198365D01*
X374205Y199392D01*
X374069Y200431D01*
X374000Y201476D01*
X374000Y202524D01*
X374069Y203569D01*
X374205Y204608D01*
X374410Y205635D01*
X374681Y206647D01*
X375017Y207639D01*
X375418Y208607D01*
X375882Y209546D01*
X376406Y210454D01*
X376988Y211325D01*
X377625Y212156D01*
X378316Y212943D01*
X379057Y213684D01*
X379844Y214375D01*
X380675Y215013D01*
X381546Y215595D01*
X382454Y216118D01*
X383393Y216582D01*
X384361Y216983D01*
X385353Y217319D01*
X386365Y217590D01*
X387392Y217795D01*
X388431Y217932D01*
X389476Y218000D01*
X390524Y218000D01*
X391569Y217932D01*
X392608Y217795D01*
X393635Y217590D01*
X394647Y217319D01*
X395639Y216983D01*
X396607Y216582D01*
X397546Y216118D01*
X398454Y215595D01*
X399325Y215013D01*
X400156Y214375D01*
X400943Y213684D01*
X401684Y212943D01*
X402375Y212156D01*
X403013Y211325D01*
X403595Y210454D01*
X404118Y209546D01*
X404582Y208607D01*
X404983Y207639D01*
X405319Y206647D01*
X405590Y205635D01*
X405795Y204608D01*
X405932Y203569D01*
X406000Y202524D01*
X406000Y201476D01*
X111000Y201476D02*
X110932Y200431D01*
X110795Y199392D01*
X110590Y198365D01*
X110319Y197353D01*
X109983Y196361D01*
X109582Y195393D01*
X109118Y194454D01*
X108595Y193546D01*
X108013Y192675D01*
X107375Y191844D01*
X106684Y191057D01*
X105943Y190316D01*
X105156Y189625D01*
X104325Y188988D01*
X103454Y188406D01*
X102546Y187882D01*
X101607Y187418D01*
X100639Y187017D01*
X99647Y186681D01*
X98635Y186410D01*
X97608Y186205D01*
X96569Y186069D01*
X95524Y186000D01*
X94476Y186000D01*
X93431Y186069D01*
X92392Y186205D01*
X91365Y186410D01*
X90353Y186681D01*
X89361Y187017D01*
X88393Y187418D01*
X87454Y187882D01*
X86546Y188406D01*
X85675Y188988D01*
X84844Y189625D01*
X84057Y190316D01*
X83316Y191057D01*
X82625Y191844D01*
X81988Y192675D01*
X81406Y193546D01*
X80882Y194454D01*
X80418Y195393D01*
X80017Y196361D01*
X79681Y197353D01*
X79410Y198365D01*
X79205Y199392D01*
X79069Y200431D01*
X79000Y201476D01*
X79000Y202524D01*
X79069Y203569D01*
X79205Y204608D01*
X79410Y205635D01*
X79681Y206647D01*
X80017Y207639D01*
X80418Y208607D01*
X80882Y209546D01*
X81406Y210454D01*
X81988Y211325D01*
X82625Y212156D01*
X83316Y212943D01*
X84057Y213684D01*
X84844Y214375D01*
X85675Y215013D01*
X86546Y215595D01*
X87454Y216118D01*
X88393Y216582D01*
X89361Y216983D01*
X90353Y217319D01*
X91365Y217590D01*
X92392Y217795D01*
X93431Y217932D01*
X94476Y218000D01*
X95524Y218000D01*
X96569Y217932D01*
X97608Y217795D01*
X98635Y217590D01*
X99647Y217319D01*
X100639Y216983D01*
X101607Y216582D01*
X102546Y216118D01*
X103454Y215595D01*
X104325Y215013D01*
X105156Y214375D01*
X105943Y213684D01*
X106684Y212943D01*
X107375Y212156D01*
X108013Y211325D01*
X108595Y210454D01*
X109118Y209546D01*
X109582Y208607D01*
X109983Y207639D01*
X110319Y206647D01*
X110590Y205635D01*
X110795Y204608D01*
X110932Y203569D01*
X111000Y202524D01*
X111000Y201476D01*
X469000Y41476D02*
X468932Y40431D01*
X468795Y39392D01*
X468590Y38365D01*
X468319Y37353D01*
X467983Y36361D01*
X467582Y35393D01*
X467118Y34454D01*
X466595Y33546D01*
X466013Y32675D01*
X465375Y31844D01*
X464684Y31057D01*
X463943Y30316D01*
X463156Y29625D01*
X462325Y28988D01*
X461454Y28406D01*
X460546Y27882D01*
X459607Y27418D01*
X458639Y27017D01*
X457647Y26681D01*
X456635Y26410D01*
X455608Y26205D01*
X454569Y26069D01*
X453524Y26000D01*
X452476Y26000D01*
X451431Y26069D01*
X450392Y26205D01*
X449365Y26410D01*
X448353Y26681D01*
X447361Y27017D01*
X446393Y27418D01*
X445454Y27882D01*
X444546Y28406D01*
X443675Y28988D01*
X442844Y29625D01*
X442057Y30316D01*
X441316Y31057D01*
X440625Y31844D01*
X439988Y32675D01*
X439406Y33546D01*
X438882Y34454D01*
X438418Y35393D01*
X438017Y36361D01*
X437681Y37353D01*
X437410Y38365D01*
X437205Y39392D01*
X437069Y40431D01*
X437000Y41476D01*
X437000Y42524D01*
X437069Y43569D01*
X437205Y44608D01*
X437410Y45635D01*
X437681Y46647D01*
X438017Y47639D01*
X438418Y48607D01*
X438882Y49546D01*
X439406Y50454D01*
X439988Y51325D01*
X440625Y52156D01*
X441316Y52943D01*
X442057Y53684D01*
X442844Y54375D01*
X443675Y55013D01*
X444546Y55595D01*
X445454Y56118D01*
X446393Y56582D01*
X447361Y56983D01*
X448353Y57319D01*
X449365Y57590D01*
X450392Y57795D01*
X451431Y57932D01*
X452476Y58000D01*
X453524Y58000D01*
X454569Y57932D01*
X455608Y57795D01*
X456635Y57590D01*
X457647Y57319D01*
X458639Y56983D01*
X459607Y56582D01*
X460546Y56118D01*
X461454Y55595D01*
X462325Y55013D01*
X463156Y54375D01*
X463943Y53684D01*
X464684Y52943D01*
X465375Y52156D01*
X466013Y51325D01*
X466595Y50454D01*
X467118Y49546D01*
X467582Y48607D01*
X467983Y47639D01*
X468319Y46647D01*
X468590Y45635D01*
X468795Y44608D01*
X468932Y43569D01*
X469000Y42524D01*
X469000Y41476D01*
X111000Y41476D02*
X110932Y40431D01*
X110795Y39392D01*
X110590Y38365D01*
X110319Y37353D01*
X109983Y36361D01*
X109582Y35393D01*
X109118Y34454D01*
X108595Y33546D01*
X108013Y32675D01*
X107375Y31844D01*
X106684Y31057D01*
X105943Y30316D01*
X105156Y29625D01*
X104325Y28988D01*
X103454Y28406D01*
X102546Y27882D01*
X101607Y27418D01*
X100639Y27017D01*
X99647Y26681D01*
X98635Y26410D01*
X97608Y26205D01*
X96569Y26069D01*
X95524Y26000D01*
X94476Y26000D01*
X93431Y26069D01*
X92392Y26205D01*
X91365Y26410D01*
X90353Y26681D01*
X89361Y27017D01*
X88393Y27418D01*
X87454Y27882D01*
X86546Y28406D01*
X85675Y28988D01*
X84844Y29625D01*
X84057Y30316D01*
X83316Y31057D01*
X82625Y31844D01*
X81988Y32675D01*
X81406Y33546D01*
X80882Y34454D01*
X80418Y35393D01*
X80017Y36361D01*
X79681Y37353D01*
X79410Y38365D01*
X79205Y39392D01*
X79069Y40431D01*
X79000Y41476D01*
X79000Y42524D01*
X79069Y43569D01*
X79205Y44608D01*
X79410Y45635D01*
X79681Y46647D01*
X80017Y47639D01*
X80418Y48607D01*
X80882Y49546D01*
X81406Y50454D01*
X81988Y51325D01*
X82625Y52156D01*
X83316Y52943D01*
X84057Y53684D01*
X84844Y54375D01*
X85675Y55013D01*
X86546Y55595D01*
X87454Y56118D01*
X88393Y56582D01*
X89361Y56983D01*
X90353Y57319D01*
X91365Y57590D01*
X92392Y57795D01*
X93431Y57932D01*
X94476Y58000D01*
X95524Y58000D01*
X96569Y57932D01*
X97608Y57795D01*
X98635Y57590D01*
X99647Y57319D01*
X100639Y56983D01*
X101607Y56582D01*
X102546Y56118D01*
X103454Y55595D01*
X104325Y55013D01*
X105156Y54375D01*
X105943Y53684D01*
X106684Y52943D01*
X107375Y52156D01*
X108013Y51325D01*
X108595Y50454D01*
X109118Y49546D01*
X109582Y48607D01*
X109983Y47639D01*
X110319Y46647D01*
X110590Y45635D01*
X110795Y44608D01*
X110932Y43569D01*
X111000Y42524D01*
X111000Y41476D01*
X469000Y257476D02*
X468932Y256431D01*
X468795Y255392D01*
X468590Y254365D01*
X468319Y253353D01*
X467983Y252361D01*
X467582Y251393D01*
X467118Y250454D01*
X466595Y249546D01*
X466013Y248675D01*
X465375Y247844D01*
X464684Y247057D01*
X463943Y246316D01*
X463156Y245625D01*
X462325Y244988D01*
X461454Y244406D01*
X460546Y243882D01*
X459607Y243418D01*
X458639Y243017D01*
X457647Y242681D01*
X456635Y242410D01*
X455608Y242205D01*
X454569Y242069D01*
X453524Y242000D01*
X452476Y242000D01*
X451431Y242069D01*
X450392Y242205D01*
X449365Y242410D01*
X448353Y242681D01*
X447361Y243017D01*
X446393Y243418D01*
X445454Y243882D01*
X444546Y244406D01*
X443675Y244988D01*
X442844Y245625D01*
X442057Y246316D01*
X441316Y247057D01*
X440625Y247844D01*
X439988Y248675D01*
X439406Y249546D01*
X438882Y250454D01*
X438418Y251393D01*
X438017Y252361D01*
X437681Y253353D01*
X437410Y254365D01*
X437205Y255392D01*
X437069Y256431D01*
X437000Y257476D01*
X437000Y258524D01*
X437069Y259569D01*
X437205Y260608D01*
X437410Y261635D01*
X437681Y262647D01*
X438017Y263639D01*
X438418Y264607D01*
X438882Y265546D01*
X439406Y266454D01*
X439988Y267325D01*
X440625Y268156D01*
X441316Y268943D01*
X442057Y269684D01*
X442844Y270375D01*
X443675Y271013D01*
X444546Y271595D01*
X445454Y272118D01*
X446393Y272582D01*
X447361Y272983D01*
X448353Y273319D01*
X449365Y273590D01*
X450392Y273795D01*
X451431Y273932D01*
X452476Y274000D01*
X453524Y274000D01*
X454569Y273932D01*
X455608Y273795D01*
X456635Y273590D01*
X457647Y273319D01*
X458639Y272983D01*
X459607Y272582D01*
X460546Y272118D01*
X461454Y271595D01*
X462325Y271013D01*
X463156Y270375D01*
X463943Y269684D01*
X464684Y268943D01*
X465375Y268156D01*
X466013Y267325D01*
X466595Y266454D01*
X467118Y265546D01*
X467582Y264607D01*
X467983Y263639D01*
X468319Y262647D01*
X468590Y261635D01*
X468795Y260608D01*
X468932Y259569D01*
X469000Y258524D01*
X469000Y257476D01*
X66000Y439476D02*
X65932Y438431D01*
X65795Y437392D01*
X65590Y436365D01*
X65319Y435353D01*
X64983Y434361D01*
X64582Y433393D01*
X64118Y432454D01*
X63595Y431546D01*
X63013Y430675D01*
X62375Y429844D01*
X61684Y429057D01*
X60943Y428316D01*
X60156Y427625D01*
X59325Y426988D01*
X58454Y426406D01*
X57546Y425882D01*
X56607Y425418D01*
X55639Y425017D01*
X54647Y424681D01*
X53635Y424410D01*
X52608Y424205D01*
X51569Y424069D01*
X50524Y424000D01*
X49476Y424000D01*
X48431Y424069D01*
X47392Y424205D01*
X46365Y424410D01*
X45353Y424681D01*
X44361Y425017D01*
X43393Y425418D01*
X42454Y425882D01*
X41546Y426406D01*
X40675Y426988D01*
X39844Y427625D01*
X39057Y428316D01*
X38316Y429057D01*
X37625Y429844D01*
X36988Y430675D01*
X36406Y431546D01*
X35882Y432454D01*
X35418Y433393D01*
X35017Y434361D01*
X34681Y435353D01*
X34410Y436365D01*
X34205Y437392D01*
X34069Y438431D01*
X34000Y439476D01*
X34000Y440524D01*
X34069Y441569D01*
X34205Y442608D01*
X34410Y443635D01*
X34681Y444647D01*
X35017Y445639D01*
X35418Y446607D01*
X35882Y447546D01*
X36406Y448454D01*
X36988Y449325D01*
X37625Y450156D01*
X38316Y450943D01*
X39057Y451684D01*
X39844Y452375D01*
X40675Y453013D01*
X41546Y453595D01*
X42454Y454118D01*
X43393Y454582D01*
X44361Y454983D01*
X45353Y455319D01*
X46365Y455590D01*
X47392Y455795D01*
X48431Y455932D01*
X49476Y456000D01*
X50524Y456000D01*
X51569Y455932D01*
X52608Y455795D01*
X53635Y455590D01*
X54647Y455319D01*
X55639Y454983D01*
X56607Y454582D01*
X57546Y454118D01*
X58454Y453595D01*
X59325Y453013D01*
X60156Y452375D01*
X60943Y451684D01*
X61684Y450943D01*
X62375Y450156D01*
X63013Y449325D01*
X63595Y448454D01*
X64118Y447546D01*
X64582Y446607D01*
X64983Y445639D01*
X65319Y444647D01*
X65590Y443635D01*
X65795Y442608D01*
X65932Y441569D01*
X66000Y440524D01*
X66000Y439476D01*
X283394Y718429D02*
X283464Y719491D01*
X283603Y720546D01*
X283810Y721590D01*
X284086Y722618D01*
X284428Y723626D01*
X284835Y724609D01*
X285306Y725564D01*
X285838Y726485D01*
X286429Y727370D01*
X287077Y728215D01*
X287779Y729015D01*
X288532Y729768D01*
X289332Y730469D01*
X290176Y731117D01*
X291061Y731709D01*
X291983Y732241D01*
X292937Y732712D01*
X293921Y733119D01*
X294929Y733461D01*
X295957Y733736D01*
X297001Y733944D01*
X298056Y734083D01*
X299118Y734153D01*
X300182Y734153D01*
X301244Y734083D01*
X302299Y733944D01*
X303343Y733736D01*
X304371Y733461D01*
X305379Y733119D01*
X306363Y732712D01*
X307317Y732241D01*
X308239Y731709D01*
X309124Y731117D01*
X309968Y730469D01*
X310768Y729768D01*
X311521Y729015D01*
X312223Y728215D01*
X312871Y727370D01*
X313462Y726485D01*
X313994Y725564D01*
X314465Y724609D01*
X314872Y723626D01*
X315214Y722618D01*
X315490Y721590D01*
X315697Y720546D01*
X315836Y719491D01*
X315906Y718429D01*
X315906Y717364D01*
X315836Y716302D01*
X315697Y715247D01*
X315490Y714203D01*
X315214Y713175D01*
X314872Y712167D01*
X314465Y711184D01*
X313994Y710229D01*
X313462Y709308D01*
X312871Y708423D01*
X312223Y707578D01*
X311521Y706778D01*
X310768Y706026D01*
X309968Y705324D01*
X309124Y704676D01*
X308239Y704085D01*
X307317Y703552D01*
X306363Y703082D01*
X305379Y702674D01*
X304371Y702332D01*
X303343Y702057D01*
X302299Y701849D01*
X301244Y701710D01*
X300182Y701641D01*
X299118Y701641D01*
X298056Y701710D01*
X297001Y701849D01*
X295957Y702057D01*
X294929Y702332D01*
X293921Y702674D01*
X292937Y703082D01*
X291983Y703552D01*
X291061Y704085D01*
X290176Y704676D01*
X289332Y705324D01*
X288532Y706026D01*
X287779Y706778D01*
X287077Y707578D01*
X286429Y708423D01*
X285838Y709308D01*
X285306Y710229D01*
X284835Y711184D01*
X284428Y712167D01*
X284086Y713175D01*
X283810Y714203D01*
X283603Y715247D01*
X283464Y716302D01*
X283394Y717364D01*
X283394Y718429D01*
X169094Y718429D02*
X169164Y719491D01*
X169303Y720546D01*
X169510Y721590D01*
X169786Y722618D01*
X170128Y723626D01*
X170535Y724609D01*
X171006Y725564D01*
X171538Y726485D01*
X172129Y727370D01*
X172777Y728215D01*
X173479Y729015D01*
X174232Y729768D01*
X175032Y730469D01*
X175876Y731117D01*
X176761Y731709D01*
X177683Y732241D01*
X178637Y732712D01*
X179621Y733119D01*
X180629Y733461D01*
X181657Y733736D01*
X182701Y733944D01*
X183756Y734083D01*
X184818Y734153D01*
X185882Y734153D01*
X186944Y734083D01*
X187999Y733944D01*
X189043Y733736D01*
X190071Y733461D01*
X191079Y733119D01*
X192063Y732712D01*
X193017Y732241D01*
X193939Y731709D01*
X194824Y731117D01*
X195668Y730469D01*
X196468Y729768D01*
X197221Y729015D01*
X197923Y728215D01*
X198571Y727370D01*
X199162Y726485D01*
X199694Y725564D01*
X200165Y724609D01*
X200572Y723626D01*
X200914Y722618D01*
X201190Y721590D01*
X201397Y720546D01*
X201536Y719491D01*
X201606Y718429D01*
X201606Y717364D01*
X201536Y716302D01*
X201397Y715247D01*
X201190Y714203D01*
X200914Y713175D01*
X200572Y712167D01*
X200165Y711184D01*
X199694Y710229D01*
X199162Y709308D01*
X198571Y708423D01*
X197923Y707578D01*
X197221Y706778D01*
X196468Y706026D01*
X195668Y705324D01*
X194824Y704676D01*
X193939Y704085D01*
X193017Y703552D01*
X192063Y703082D01*
X191079Y702674D01*
X190071Y702332D01*
X189043Y702057D01*
X187999Y701849D01*
X186944Y701710D01*
X185882Y701641D01*
X184818Y701641D01*
X183756Y701710D01*
X182701Y701849D01*
X181657Y702057D01*
X180629Y702332D01*
X179621Y702674D01*
X178637Y703082D01*
X177683Y703552D01*
X176761Y704085D01*
X175876Y704676D01*
X175032Y705324D01*
X174232Y706026D01*
X173479Y706778D01*
X172777Y707578D01*
X172129Y708423D01*
X171538Y709308D01*
X171006Y710229D01*
X170535Y711184D01*
X170128Y712167D01*
X169786Y713175D01*
X169510Y714203D01*
X169303Y715247D01*
X169164Y716302D01*
X169094Y717364D01*
X169094Y718429D01*
M02*
