# Supplementary material for: High-Precision Optical Fiber-Based Lickometer
Source: eNeuro. 2024 Jul 16;11(7):ENEURO.0189-24.2024. doi: 10.1523/ENEURO.0189-24.2024 (PMC11258538; doi:10.1523/ENEURO.0189-24.2024)
Supplement: Extended Data — Design files and assembly instructions for the mechanical parts and printed circuit board of the proposed optical lickometer. Download Extended Data, ZIP file. [file eneuro-11-ENEURO.0189-24.2024-s004.zip › Hardware/PCB/lickometer v1.0.GTL]

G04 EAGLE Gerber RS-274X export*
G75*
%MOMM*%
%FSLAX34Y34*%
%LPD*%
%INTop Copper*%
%IPPOS*%
%AMOC8*
5,1,8,0,0,1.08239X$1,22.5*%
G01*
%ADD10P,1.814519X8X22.500000*%
%ADD11R,0.700000X0.600000*%
%ADD12C,1.333500*%
%ADD13R,0.600000X0.700000*%
%ADD14C,1.500000*%
%ADD15R,0.700000X0.900000*%
%ADD16R,0.600000X1.000000*%
%ADD17R,1.100000X1.000000*%
%ADD18R,0.900000X0.700000*%
%ADD19R,0.550000X1.200000*%
%ADD20R,1.500000X1.600000*%
%ADD21R,1.200000X1.200000*%
%ADD22R,0.800000X0.800000*%
%ADD23R,2.200000X0.600000*%
%ADD24R,1.500000X1.300000*%
%ADD25R,3.400000X0.900000*%
%ADD26R,2.800000X0.900000*%
%ADD27R,0.970000X1.900000*%
%ADD28R,2.030000X1.900000*%
%ADD29R,0.500000X1.200000*%
%ADD30R,0.600000X0.600000*%
%ADD31C,0.600000*%
%ADD32C,0.609600*%
%ADD33C,0.304800*%
%ADD34C,0.406400*%
%ADD35C,0.254000*%

G36*
X130056Y2514D02*
X130056Y2514D01*
X130100Y2511D01*
X132339Y2731D01*
X132615Y2798D01*
X132622Y2802D01*
X132628Y2804D01*
X136766Y4518D01*
X136793Y4533D01*
X136822Y4543D01*
X136886Y4588D01*
X137011Y4662D01*
X137055Y4709D01*
X137095Y4738D01*
X140262Y7905D01*
X140272Y7917D01*
X140277Y7922D01*
X140284Y7932D01*
X140304Y7949D01*
X140346Y8016D01*
X140433Y8132D01*
X140456Y8192D01*
X140482Y8234D01*
X142196Y12372D01*
X142267Y12647D01*
X142267Y12655D01*
X142269Y12661D01*
X142489Y14900D01*
X142487Y14957D01*
X142494Y15000D01*
X142494Y52000D01*
X142486Y52056D01*
X142489Y52100D01*
X142269Y54339D01*
X142202Y54615D01*
X142198Y54622D01*
X142196Y54628D01*
X140482Y58766D01*
X140467Y58793D01*
X140457Y58822D01*
X140412Y58886D01*
X140338Y59011D01*
X140291Y59055D01*
X140262Y59095D01*
X137095Y62262D01*
X137071Y62281D01*
X137051Y62304D01*
X136984Y62346D01*
X136868Y62433D01*
X136808Y62456D01*
X136766Y62482D01*
X132628Y64196D01*
X132353Y64267D01*
X132345Y64267D01*
X132339Y64269D01*
X130100Y64489D01*
X130043Y64487D01*
X130000Y64494D01*
X124515Y64494D01*
X119000Y66779D01*
X114779Y71000D01*
X112494Y76515D01*
X112494Y142916D01*
X115127Y154451D01*
X116058Y156385D01*
X117036Y158415D01*
X117036Y158416D01*
X118503Y161461D01*
X119481Y163491D01*
X119481Y163492D01*
X120261Y165112D01*
X123945Y169731D01*
X123988Y169805D01*
X124040Y169873D01*
X124060Y169927D01*
X124089Y169976D01*
X124110Y170059D01*
X124141Y170139D01*
X124146Y170196D01*
X124160Y170251D01*
X124157Y170337D01*
X124164Y170422D01*
X124153Y170478D01*
X124152Y170535D01*
X124125Y170617D01*
X124109Y170701D01*
X124082Y170752D01*
X124065Y170806D01*
X124017Y170877D01*
X123978Y170953D01*
X123938Y170994D01*
X123906Y171042D01*
X123841Y171097D01*
X123782Y171159D01*
X123733Y171188D01*
X123689Y171225D01*
X123610Y171260D01*
X123537Y171303D01*
X123481Y171317D01*
X123429Y171340D01*
X123344Y171352D01*
X123261Y171373D01*
X123204Y171371D01*
X123147Y171379D01*
X123062Y171367D01*
X122977Y171364D01*
X122923Y171346D01*
X122866Y171338D01*
X122788Y171303D01*
X122706Y171277D01*
X122666Y171248D01*
X122607Y171221D01*
X122524Y171146D01*
X122433Y171082D01*
X103830Y152479D01*
X103778Y152409D01*
X103718Y152345D01*
X103692Y152296D01*
X103659Y152252D01*
X103637Y152193D01*
X103632Y152186D01*
X103626Y152166D01*
X103588Y152092D01*
X103580Y152044D01*
X103558Y151986D01*
X103554Y151939D01*
X103547Y151915D01*
X103545Y151831D01*
X103533Y151761D01*
X103533Y98537D01*
X93463Y88467D01*
X52016Y88467D01*
X51958Y88459D01*
X51900Y88461D01*
X51818Y88439D01*
X51734Y88427D01*
X51681Y88404D01*
X51625Y88389D01*
X51552Y88346D01*
X51475Y88311D01*
X51430Y88273D01*
X51380Y88244D01*
X51322Y88182D01*
X51258Y88128D01*
X51226Y88079D01*
X51186Y88036D01*
X51147Y87961D01*
X51100Y87891D01*
X51083Y87835D01*
X51056Y87783D01*
X51045Y87715D01*
X51015Y87620D01*
X51012Y87520D01*
X51001Y87452D01*
X51001Y81878D01*
X50122Y80999D01*
X28578Y80999D01*
X27699Y81878D01*
X27699Y102122D01*
X28578Y103001D01*
X50122Y103001D01*
X51001Y102122D01*
X51001Y96548D01*
X51009Y96490D01*
X51007Y96432D01*
X51029Y96350D01*
X51041Y96266D01*
X51064Y96213D01*
X51079Y96157D01*
X51122Y96084D01*
X51157Y96007D01*
X51195Y95962D01*
X51224Y95912D01*
X51286Y95854D01*
X51340Y95790D01*
X51389Y95758D01*
X51432Y95718D01*
X51507Y95679D01*
X51577Y95632D01*
X51633Y95615D01*
X51685Y95588D01*
X51753Y95577D01*
X51848Y95547D01*
X51948Y95544D01*
X52016Y95533D01*
X90116Y95533D01*
X90203Y95545D01*
X90290Y95548D01*
X90343Y95565D01*
X90398Y95573D01*
X90477Y95608D01*
X90561Y95635D01*
X90600Y95663D01*
X90657Y95689D01*
X90770Y95785D01*
X90834Y95830D01*
X96170Y101166D01*
X96222Y101236D01*
X96282Y101300D01*
X96308Y101349D01*
X96341Y101393D01*
X96372Y101475D01*
X96412Y101553D01*
X96420Y101600D01*
X96442Y101659D01*
X96454Y101807D01*
X96467Y101884D01*
X96467Y155108D01*
X154670Y213311D01*
X154722Y213381D01*
X154782Y213444D01*
X154808Y213494D01*
X154841Y213538D01*
X154872Y213620D01*
X154912Y213698D01*
X154920Y213745D01*
X154942Y213804D01*
X154954Y213951D01*
X154967Y214029D01*
X154967Y294484D01*
X154959Y294542D01*
X154961Y294600D01*
X154939Y294682D01*
X154927Y294766D01*
X154904Y294819D01*
X154889Y294875D01*
X154846Y294948D01*
X154811Y295025D01*
X154773Y295070D01*
X154744Y295120D01*
X154682Y295178D01*
X154628Y295242D01*
X154579Y295274D01*
X154536Y295314D01*
X154461Y295353D01*
X154391Y295400D01*
X154335Y295417D01*
X154283Y295444D01*
X154215Y295455D01*
X154120Y295485D01*
X154020Y295488D01*
X153952Y295499D01*
X150378Y295499D01*
X149499Y296378D01*
X149499Y310622D01*
X150378Y311501D01*
X166622Y311501D01*
X167501Y310622D01*
X167501Y296378D01*
X166622Y295499D01*
X163048Y295499D01*
X162990Y295491D01*
X162932Y295493D01*
X162850Y295471D01*
X162766Y295459D01*
X162713Y295436D01*
X162657Y295421D01*
X162584Y295378D01*
X162507Y295343D01*
X162462Y295305D01*
X162412Y295276D01*
X162354Y295214D01*
X162290Y295160D01*
X162258Y295111D01*
X162218Y295068D01*
X162179Y294993D01*
X162132Y294923D01*
X162115Y294867D01*
X162088Y294815D01*
X162077Y294747D01*
X162047Y294652D01*
X162044Y294552D01*
X162033Y294484D01*
X162033Y210681D01*
X130918Y179567D01*
X130867Y179499D01*
X130808Y179436D01*
X130782Y179385D01*
X130747Y179340D01*
X130717Y179260D01*
X130678Y179184D01*
X130667Y179128D01*
X130646Y179074D01*
X130639Y178989D01*
X130622Y178905D01*
X130627Y178848D01*
X130623Y178791D01*
X130639Y178707D01*
X130647Y178621D01*
X130667Y178568D01*
X130678Y178512D01*
X130718Y178436D01*
X130749Y178356D01*
X130783Y178310D01*
X130809Y178260D01*
X130869Y178198D01*
X130920Y178129D01*
X130966Y178095D01*
X131005Y178054D01*
X131079Y178010D01*
X131148Y177959D01*
X131201Y177939D01*
X131251Y177910D01*
X131333Y177889D01*
X131414Y177858D01*
X131471Y177854D01*
X131526Y177840D01*
X131612Y177843D01*
X131697Y177836D01*
X131753Y177847D01*
X131810Y177849D01*
X131892Y177875D01*
X131976Y177892D01*
X132019Y177916D01*
X132081Y177936D01*
X132171Y178001D01*
X132269Y178055D01*
X136888Y181739D01*
X147549Y186873D01*
X159084Y189506D01*
X275000Y189506D01*
X275058Y189514D01*
X275116Y189512D01*
X275198Y189534D01*
X275282Y189546D01*
X275335Y189569D01*
X275391Y189584D01*
X275464Y189627D01*
X275541Y189662D01*
X275586Y189700D01*
X275636Y189729D01*
X275694Y189791D01*
X275758Y189845D01*
X275790Y189894D01*
X275830Y189937D01*
X275869Y190012D01*
X275916Y190082D01*
X275933Y190138D01*
X275960Y190190D01*
X275971Y190258D01*
X276001Y190353D01*
X276004Y190453D01*
X276015Y190521D01*
X276015Y573985D01*
X278985Y573985D01*
X278985Y190521D01*
X278993Y190463D01*
X278991Y190405D01*
X279013Y190323D01*
X279025Y190239D01*
X279049Y190186D01*
X279063Y190130D01*
X279106Y190057D01*
X279141Y189980D01*
X279179Y189935D01*
X279209Y189885D01*
X279270Y189827D01*
X279325Y189763D01*
X279373Y189731D01*
X279416Y189691D01*
X279491Y189652D01*
X279561Y189605D01*
X279617Y189588D01*
X279669Y189561D01*
X279737Y189550D01*
X279832Y189520D01*
X279932Y189517D01*
X280000Y189506D01*
X325916Y189506D01*
X337451Y186873D01*
X348112Y181739D01*
X357362Y174362D01*
X364739Y165112D01*
X369873Y154451D01*
X372506Y142916D01*
X372506Y76515D01*
X370221Y71000D01*
X366000Y66779D01*
X360485Y64494D01*
X355000Y64494D01*
X354944Y64486D01*
X354900Y64489D01*
X352661Y64269D01*
X352385Y64202D01*
X352378Y64198D01*
X352372Y64196D01*
X348234Y62482D01*
X348207Y62467D01*
X348178Y62457D01*
X348114Y62412D01*
X347989Y62338D01*
X347945Y62291D01*
X347905Y62262D01*
X344738Y59095D01*
X344719Y59071D01*
X344696Y59051D01*
X344654Y58984D01*
X344567Y58868D01*
X344545Y58812D01*
X344526Y58783D01*
X344524Y58777D01*
X344518Y58766D01*
X342804Y54628D01*
X342733Y54353D01*
X342733Y54345D01*
X342731Y54339D01*
X342511Y52100D01*
X342513Y52043D01*
X342506Y52000D01*
X342506Y15000D01*
X342514Y14944D01*
X342511Y14900D01*
X342731Y12661D01*
X342798Y12385D01*
X342802Y12378D01*
X342804Y12372D01*
X344518Y8234D01*
X344533Y8207D01*
X344543Y8178D01*
X344588Y8114D01*
X344662Y7989D01*
X344687Y7966D01*
X344689Y7961D01*
X344713Y7939D01*
X344738Y7905D01*
X347905Y4738D01*
X347929Y4719D01*
X347949Y4696D01*
X348016Y4654D01*
X348132Y4567D01*
X348192Y4544D01*
X348234Y4518D01*
X352372Y2804D01*
X352647Y2733D01*
X352655Y2733D01*
X352661Y2731D01*
X354900Y2511D01*
X354957Y2513D01*
X355000Y2506D01*
X445000Y2506D01*
X445037Y2511D01*
X445066Y2508D01*
X449828Y2820D01*
X449948Y2845D01*
X450024Y2852D01*
X459223Y5317D01*
X459415Y5399D01*
X459468Y5419D01*
X467715Y10180D01*
X467879Y10309D01*
X467925Y10341D01*
X474659Y17075D01*
X474784Y17242D01*
X474820Y17285D01*
X479581Y25532D01*
X479659Y25726D01*
X479683Y25777D01*
X482148Y34976D01*
X482162Y35098D01*
X482180Y35172D01*
X482492Y39934D01*
X482489Y39970D01*
X482494Y40000D01*
X482494Y802000D01*
X482489Y802037D01*
X482492Y802066D01*
X482180Y806828D01*
X482155Y806948D01*
X482148Y807024D01*
X479683Y816223D01*
X479601Y816415D01*
X479581Y816468D01*
X474820Y824715D01*
X474691Y824879D01*
X474659Y824925D01*
X467925Y831659D01*
X467825Y831734D01*
X467776Y831780D01*
X467742Y831797D01*
X467715Y831820D01*
X459468Y836581D01*
X459274Y836659D01*
X459223Y836683D01*
X450024Y839148D01*
X449902Y839162D01*
X449828Y839180D01*
X445066Y839492D01*
X445030Y839489D01*
X445000Y839494D01*
X40000Y839494D01*
X39963Y839489D01*
X39934Y839492D01*
X35172Y839180D01*
X35052Y839155D01*
X34976Y839148D01*
X25777Y836683D01*
X25585Y836601D01*
X25532Y836581D01*
X17285Y831820D01*
X17276Y831813D01*
X17268Y831809D01*
X17224Y831772D01*
X17121Y831691D01*
X17075Y831659D01*
X10341Y824925D01*
X10216Y824758D01*
X10180Y824715D01*
X5419Y816468D01*
X5341Y816274D01*
X5317Y816223D01*
X2852Y807024D01*
X2838Y806902D01*
X2820Y806828D01*
X2508Y802066D01*
X2511Y802030D01*
X2506Y802000D01*
X2506Y40000D01*
X2511Y39963D01*
X2508Y39934D01*
X2820Y35172D01*
X2845Y35052D01*
X2852Y34976D01*
X5317Y25777D01*
X5399Y25585D01*
X5419Y25532D01*
X10180Y17285D01*
X10309Y17121D01*
X10341Y17075D01*
X17075Y10341D01*
X17098Y10324D01*
X17117Y10301D01*
X17212Y10238D01*
X17241Y10217D01*
X17285Y10180D01*
X25532Y5419D01*
X25725Y5341D01*
X25777Y5317D01*
X34976Y2852D01*
X35098Y2838D01*
X35172Y2820D01*
X39933Y2508D01*
X39970Y2511D01*
X40000Y2506D01*
X130000Y2506D01*
X130056Y2514D01*
G37*
%LPC*%
G36*
X435378Y129149D02*
X435378Y129149D01*
X434499Y130028D01*
X434499Y131364D01*
X434491Y131422D01*
X434493Y131480D01*
X434471Y131562D01*
X434459Y131646D01*
X434436Y131699D01*
X434421Y131755D01*
X434378Y131828D01*
X434343Y131905D01*
X434305Y131950D01*
X434276Y132000D01*
X434214Y132058D01*
X434160Y132122D01*
X434111Y132154D01*
X434068Y132194D01*
X433993Y132233D01*
X433923Y132280D01*
X433867Y132297D01*
X433815Y132324D01*
X433747Y132335D01*
X433652Y132365D01*
X433552Y132368D01*
X433484Y132379D01*
X413644Y132379D01*
X337025Y208998D01*
X337025Y338187D01*
X337017Y338244D01*
X337018Y338303D01*
X336997Y338385D01*
X336985Y338468D01*
X336961Y338521D01*
X336946Y338578D01*
X336903Y338650D01*
X336869Y338728D01*
X336831Y338772D01*
X336801Y338822D01*
X336740Y338880D01*
X336685Y338945D01*
X336636Y338977D01*
X336594Y339017D01*
X336519Y339055D01*
X336448Y339102D01*
X336393Y339120D01*
X336341Y339146D01*
X336273Y339158D01*
X336177Y339188D01*
X336078Y339190D01*
X336010Y339202D01*
X335616Y339202D01*
X335537Y339232D01*
X335459Y339272D01*
X335412Y339280D01*
X335353Y339302D01*
X335205Y339314D01*
X335128Y339327D01*
X327863Y339327D01*
X327805Y339319D01*
X327747Y339320D01*
X327665Y339299D01*
X327582Y339287D01*
X327528Y339263D01*
X327472Y339249D01*
X327399Y339206D01*
X327322Y339171D01*
X327278Y339133D01*
X327227Y339103D01*
X327170Y339042D01*
X327105Y338987D01*
X327073Y338939D01*
X327033Y338896D01*
X326994Y338821D01*
X326948Y338751D01*
X326930Y338695D01*
X326903Y338643D01*
X326892Y338575D01*
X326862Y338480D01*
X326859Y338380D01*
X326848Y338312D01*
X326848Y337976D01*
X325969Y337097D01*
X315726Y337097D01*
X314846Y337976D01*
X314846Y346219D01*
X315726Y347099D01*
X325969Y347099D01*
X326848Y346219D01*
X326848Y345884D01*
X326856Y345826D01*
X326855Y345767D01*
X326876Y345686D01*
X326888Y345602D01*
X326912Y345549D01*
X326926Y345492D01*
X326970Y345420D01*
X327004Y345343D01*
X327042Y345298D01*
X327072Y345248D01*
X327133Y345190D01*
X327188Y345126D01*
X327236Y345093D01*
X327279Y345053D01*
X327354Y345015D01*
X327424Y344968D01*
X327480Y344951D01*
X327532Y344924D01*
X327600Y344913D01*
X327695Y344883D01*
X327795Y344880D01*
X327863Y344869D01*
X333780Y344869D01*
X333837Y344877D01*
X333896Y344875D01*
X333978Y344897D01*
X334061Y344908D01*
X334114Y344932D01*
X334171Y344947D01*
X334243Y344990D01*
X334321Y345025D01*
X334365Y345062D01*
X334415Y345092D01*
X334473Y345154D01*
X334538Y345208D01*
X334570Y345257D01*
X334610Y345300D01*
X334648Y345375D01*
X334695Y345445D01*
X334713Y345501D01*
X334739Y345553D01*
X334751Y345621D01*
X334781Y345716D01*
X334783Y345816D01*
X334795Y345884D01*
X334795Y347324D01*
X335455Y347985D01*
X335486Y348025D01*
X335492Y348030D01*
X335496Y348037D01*
X335533Y348072D01*
X335576Y348145D01*
X335626Y348212D01*
X335644Y348259D01*
X335650Y348267D01*
X335652Y348275D01*
X335677Y348317D01*
X335697Y348399D01*
X335727Y348478D01*
X335731Y348526D01*
X335735Y348538D01*
X335736Y348549D01*
X335747Y348593D01*
X335744Y348677D01*
X335751Y348761D01*
X335742Y348805D01*
X335743Y348822D01*
X335739Y348836D01*
X335738Y348877D01*
X335712Y348957D01*
X335695Y349040D01*
X335677Y349075D01*
X335671Y349097D01*
X335661Y349114D01*
X335650Y349147D01*
X335610Y349203D01*
X335564Y349292D01*
X335540Y349317D01*
X335526Y349342D01*
X335483Y349382D01*
X335455Y349421D01*
X334795Y350081D01*
X334795Y351312D01*
X334787Y351370D01*
X334788Y351428D01*
X334767Y351510D01*
X334755Y351593D01*
X334731Y351647D01*
X334716Y351703D01*
X334673Y351776D01*
X334639Y351853D01*
X334601Y351897D01*
X334571Y351948D01*
X334510Y352005D01*
X334455Y352070D01*
X334406Y352102D01*
X334364Y352142D01*
X334289Y352181D01*
X334218Y352227D01*
X334163Y352245D01*
X334111Y352272D01*
X334043Y352283D01*
X333947Y352313D01*
X333848Y352316D01*
X333780Y352327D01*
X327863Y352327D01*
X327805Y352319D01*
X327747Y352320D01*
X327665Y352299D01*
X327582Y352287D01*
X327528Y352263D01*
X327472Y352249D01*
X327399Y352206D01*
X327322Y352171D01*
X327278Y352133D01*
X327227Y352103D01*
X327170Y352042D01*
X327105Y351987D01*
X327073Y351939D01*
X327033Y351896D01*
X326994Y351821D01*
X326948Y351751D01*
X326930Y351695D01*
X326903Y351643D01*
X326892Y351575D01*
X326862Y351480D01*
X326859Y351380D01*
X326848Y351312D01*
X326848Y350976D01*
X325969Y350097D01*
X315726Y350097D01*
X314846Y350976D01*
X314846Y351312D01*
X314838Y351370D01*
X314840Y351428D01*
X314818Y351510D01*
X314807Y351593D01*
X314783Y351647D01*
X314768Y351703D01*
X314725Y351776D01*
X314690Y351853D01*
X314653Y351897D01*
X314623Y351948D01*
X314561Y352005D01*
X314507Y352070D01*
X314458Y352102D01*
X314415Y352142D01*
X314340Y352181D01*
X314270Y352227D01*
X314214Y352245D01*
X314162Y352272D01*
X314094Y352283D01*
X313999Y352313D01*
X313899Y352316D01*
X313831Y352327D01*
X307449Y352327D01*
X307391Y352319D01*
X307332Y352320D01*
X307251Y352299D01*
X307167Y352287D01*
X307114Y352263D01*
X307057Y352249D01*
X306985Y352206D01*
X306908Y352171D01*
X306863Y352133D01*
X306813Y352103D01*
X306755Y352042D01*
X306691Y351987D01*
X306658Y351939D01*
X306618Y351896D01*
X306580Y351821D01*
X306533Y351751D01*
X306516Y351695D01*
X306489Y351643D01*
X306478Y351575D01*
X306448Y351480D01*
X306445Y351380D01*
X306434Y351312D01*
X306434Y350420D01*
X305554Y349541D01*
X296311Y349541D01*
X295432Y350420D01*
X295432Y359663D01*
X295481Y359711D01*
X295516Y359758D01*
X295558Y359799D01*
X295601Y359871D01*
X295651Y359939D01*
X295672Y359993D01*
X295702Y360044D01*
X295723Y360125D01*
X295753Y360204D01*
X295758Y360263D01*
X295772Y360319D01*
X295769Y360404D01*
X295776Y360488D01*
X295765Y360545D01*
X295763Y360603D01*
X295737Y360684D01*
X295720Y360766D01*
X295693Y360818D01*
X295675Y360874D01*
X295635Y360930D01*
X295589Y361019D01*
X295521Y361091D01*
X295481Y361147D01*
X295454Y361174D01*
X295454Y370417D01*
X296333Y371297D01*
X297168Y371297D01*
X297226Y371305D01*
X297285Y371303D01*
X297366Y371325D01*
X297450Y371336D01*
X297503Y371360D01*
X297560Y371375D01*
X297632Y371418D01*
X297709Y371453D01*
X297754Y371490D01*
X297804Y371520D01*
X297862Y371582D01*
X297926Y371636D01*
X297959Y371685D01*
X297999Y371728D01*
X298037Y371803D01*
X298084Y371873D01*
X298102Y371929D01*
X298128Y371981D01*
X298140Y372049D01*
X298170Y372144D01*
X298172Y372244D01*
X298184Y372312D01*
X298184Y650611D01*
X298175Y650668D01*
X298177Y650727D01*
X298156Y650809D01*
X298144Y650892D01*
X298120Y650945D01*
X298105Y651002D01*
X298062Y651074D01*
X298028Y651152D01*
X297990Y651196D01*
X297960Y651246D01*
X297898Y651304D01*
X297844Y651369D01*
X297795Y651401D01*
X297753Y651441D01*
X297678Y651479D01*
X297607Y651526D01*
X297551Y651544D01*
X297499Y651570D01*
X297431Y651582D01*
X297336Y651612D01*
X297236Y651614D01*
X297168Y651626D01*
X295322Y651626D01*
X295320Y651626D01*
X295319Y651626D01*
X295178Y651606D01*
X295040Y651586D01*
X295039Y651585D01*
X295037Y651585D01*
X294910Y651527D01*
X294781Y651470D01*
X294780Y651469D01*
X294778Y651468D01*
X294671Y651377D01*
X294564Y651286D01*
X294563Y651285D01*
X294562Y651284D01*
X294554Y651271D01*
X294406Y651049D01*
X294397Y651020D01*
X294384Y650999D01*
X293875Y649770D01*
X291577Y647472D01*
X288575Y646228D01*
X285325Y646228D01*
X282323Y647472D01*
X280025Y649770D01*
X278974Y652308D01*
X278930Y652382D01*
X278895Y652460D01*
X278858Y652504D01*
X278829Y652553D01*
X278767Y652612D01*
X278711Y652677D01*
X278664Y652709D01*
X278623Y652748D01*
X278546Y652787D01*
X278475Y652835D01*
X278421Y652852D01*
X278370Y652878D01*
X278286Y652895D01*
X278204Y652921D01*
X278147Y652922D01*
X278091Y652933D01*
X278006Y652926D01*
X277920Y652928D01*
X277865Y652914D01*
X277808Y652909D01*
X277728Y652878D01*
X277645Y652856D01*
X277596Y652827D01*
X277543Y652807D01*
X277474Y652755D01*
X277400Y652711D01*
X277361Y652669D01*
X277316Y652635D01*
X277264Y652566D01*
X277206Y652504D01*
X277180Y652453D01*
X277146Y652407D01*
X277115Y652327D01*
X277076Y652250D01*
X277068Y652202D01*
X277045Y652141D01*
X277034Y651997D01*
X277021Y651919D01*
X277021Y637369D01*
X277021Y637367D01*
X277021Y637365D01*
X277042Y637220D01*
X277061Y637087D01*
X277061Y637086D01*
X277061Y637084D01*
X277119Y636956D01*
X277177Y636828D01*
X277178Y636826D01*
X277179Y636825D01*
X277270Y636718D01*
X277360Y636611D01*
X277362Y636610D01*
X277363Y636609D01*
X277376Y636600D01*
X277597Y636453D01*
X277626Y636444D01*
X277647Y636431D01*
X278877Y635921D01*
X281175Y633624D01*
X282418Y630621D01*
X282418Y627372D01*
X281175Y624370D01*
X278877Y622072D01*
X275875Y620828D01*
X272625Y620828D01*
X269623Y622072D01*
X267325Y624370D01*
X266082Y627372D01*
X266082Y630621D01*
X267325Y633624D01*
X269623Y635921D01*
X270853Y636431D01*
X270854Y636431D01*
X270855Y636432D01*
X270976Y636503D01*
X271097Y636575D01*
X271098Y636576D01*
X271100Y636577D01*
X271197Y636681D01*
X271293Y636782D01*
X271293Y636783D01*
X271294Y636784D01*
X271359Y636910D01*
X271423Y637034D01*
X271423Y637036D01*
X271424Y637037D01*
X271426Y637052D01*
X271478Y637313D01*
X271475Y637344D01*
X271479Y637369D01*
X271479Y651919D01*
X271467Y652004D01*
X271465Y652090D01*
X271447Y652145D01*
X271439Y652201D01*
X271404Y652279D01*
X271378Y652361D01*
X271346Y652408D01*
X271323Y652460D01*
X271268Y652526D01*
X271220Y652597D01*
X271176Y652634D01*
X271140Y652677D01*
X271068Y652725D01*
X271002Y652780D01*
X270950Y652803D01*
X270903Y652835D01*
X270821Y652861D01*
X270742Y652896D01*
X270686Y652903D01*
X270632Y652921D01*
X270546Y652923D01*
X270461Y652935D01*
X270405Y652926D01*
X270348Y652928D01*
X270265Y652906D01*
X270180Y652894D01*
X270128Y652870D01*
X270073Y652856D01*
X269999Y652812D01*
X269920Y652777D01*
X269877Y652740D01*
X269828Y652711D01*
X269769Y652648D01*
X269704Y652593D01*
X269678Y652551D01*
X269634Y652504D01*
X269568Y652374D01*
X269526Y652308D01*
X268475Y649770D01*
X266177Y647472D01*
X263175Y646228D01*
X259925Y646228D01*
X256923Y647472D01*
X255281Y649114D01*
X255235Y649149D01*
X255194Y649191D01*
X255121Y649234D01*
X255054Y649284D01*
X255000Y649305D01*
X254949Y649335D01*
X254867Y649356D01*
X254788Y649386D01*
X254730Y649391D01*
X254674Y649405D01*
X254589Y649402D01*
X254505Y649409D01*
X254448Y649398D01*
X254389Y649396D01*
X254309Y649370D01*
X254226Y649353D01*
X254175Y649326D01*
X254119Y649308D01*
X254063Y649268D01*
X253974Y649222D01*
X253902Y649154D01*
X253846Y649114D01*
X239393Y634661D01*
X239340Y634591D01*
X239280Y634527D01*
X239255Y634478D01*
X239222Y634433D01*
X239191Y634352D01*
X239151Y634274D01*
X239143Y634226D01*
X239121Y634168D01*
X239108Y634020D01*
X239095Y633943D01*
X239095Y631895D01*
X239102Y631847D01*
X239102Y631844D01*
X239103Y631840D01*
X239107Y631810D01*
X239110Y631724D01*
X239127Y631670D01*
X239135Y631614D01*
X239170Y631535D01*
X239196Y631454D01*
X239228Y631406D01*
X239251Y631354D01*
X239307Y631289D01*
X239355Y631217D01*
X239398Y631181D01*
X239435Y631137D01*
X239507Y631090D01*
X239572Y631034D01*
X239624Y631011D01*
X239672Y630980D01*
X239754Y630954D01*
X239832Y630919D01*
X239888Y630911D01*
X239943Y630894D01*
X240029Y630892D01*
X240114Y630880D01*
X240170Y630888D01*
X240227Y630887D01*
X240310Y630908D01*
X240395Y630921D01*
X240447Y630944D01*
X240502Y630959D01*
X240576Y631002D01*
X240654Y631038D01*
X240697Y631075D01*
X240746Y631104D01*
X240805Y631166D01*
X240871Y631222D01*
X240897Y631264D01*
X240941Y631311D01*
X241007Y631440D01*
X241049Y631507D01*
X241925Y633624D01*
X244223Y635921D01*
X247225Y637165D01*
X250475Y637165D01*
X253477Y635921D01*
X255775Y633624D01*
X257018Y630621D01*
X257018Y627372D01*
X255775Y624370D01*
X253696Y622291D01*
X253644Y622221D01*
X253584Y622157D01*
X253558Y622108D01*
X253525Y622064D01*
X253494Y621982D01*
X253454Y621904D01*
X253446Y621857D01*
X253424Y621798D01*
X253412Y621650D01*
X253399Y621573D01*
X253399Y388071D01*
X253376Y388026D01*
X253368Y387979D01*
X253346Y387920D01*
X253334Y387773D01*
X253321Y387695D01*
X253321Y379344D01*
X250656Y376679D01*
X246888Y376679D01*
X244223Y379344D01*
X244223Y392007D01*
X244246Y392052D01*
X244254Y392099D01*
X244276Y392158D01*
X244288Y392306D01*
X244301Y392383D01*
X244301Y621573D01*
X244289Y621660D01*
X244286Y621747D01*
X244269Y621800D01*
X244261Y621855D01*
X244226Y621934D01*
X244199Y622018D01*
X244171Y622057D01*
X244145Y622114D01*
X244049Y622227D01*
X244004Y622291D01*
X241925Y624370D01*
X241049Y626486D01*
X241005Y626560D01*
X240970Y626639D01*
X240933Y626682D01*
X240904Y626731D01*
X240842Y626790D01*
X240786Y626856D01*
X240739Y626887D01*
X240697Y626926D01*
X240621Y626966D01*
X240549Y627013D01*
X240495Y627031D01*
X240445Y627057D01*
X240360Y627073D01*
X240278Y627099D01*
X240222Y627101D01*
X240166Y627112D01*
X240080Y627104D01*
X239994Y627106D01*
X239939Y627092D01*
X239882Y627087D01*
X239802Y627056D01*
X239719Y627035D01*
X239670Y627006D01*
X239617Y626985D01*
X239549Y626933D01*
X239475Y626889D01*
X239436Y626848D01*
X239390Y626814D01*
X239339Y626745D01*
X239280Y626682D01*
X239254Y626631D01*
X239220Y626586D01*
X239190Y626505D01*
X239151Y626429D01*
X239143Y626380D01*
X239120Y626320D01*
X239108Y626175D01*
X239095Y626098D01*
X239095Y530154D01*
X239108Y530067D01*
X239110Y529980D01*
X239127Y529927D01*
X239135Y529872D01*
X239171Y529792D01*
X239198Y529709D01*
X239226Y529670D01*
X239251Y529613D01*
X239347Y529500D01*
X239393Y529436D01*
X240163Y528666D01*
X240163Y520422D01*
X239284Y519543D01*
X232041Y519543D01*
X231380Y520204D01*
X231333Y520239D01*
X231293Y520281D01*
X231220Y520324D01*
X231153Y520375D01*
X231098Y520395D01*
X231048Y520425D01*
X230966Y520446D01*
X230887Y520476D01*
X230829Y520481D01*
X230772Y520495D01*
X230688Y520492D01*
X230604Y520499D01*
X230547Y520488D01*
X230488Y520486D01*
X230408Y520460D01*
X230325Y520444D01*
X230273Y520417D01*
X230218Y520399D01*
X230162Y520359D01*
X230073Y520313D01*
X230000Y520244D01*
X229944Y520204D01*
X229284Y519543D01*
X228773Y519543D01*
X228715Y519535D01*
X228656Y519537D01*
X228575Y519515D01*
X228491Y519503D01*
X228438Y519480D01*
X228381Y519465D01*
X228309Y519422D01*
X228232Y519387D01*
X228187Y519349D01*
X228137Y519320D01*
X228079Y519258D01*
X228015Y519204D01*
X227982Y519155D01*
X227942Y519112D01*
X227904Y519037D01*
X227857Y518967D01*
X227840Y518911D01*
X227813Y518859D01*
X227802Y518791D01*
X227771Y518696D01*
X227769Y518596D01*
X227758Y518528D01*
X227758Y515271D01*
X227766Y515213D01*
X227764Y515155D01*
X227786Y515073D01*
X227797Y514989D01*
X227821Y514936D01*
X227836Y514880D01*
X227879Y514807D01*
X227914Y514730D01*
X227951Y514685D01*
X227981Y514635D01*
X228043Y514577D01*
X228097Y514513D01*
X228146Y514481D01*
X228189Y514441D01*
X228264Y514402D01*
X228334Y514355D01*
X228390Y514338D01*
X228442Y514311D01*
X228510Y514300D01*
X228590Y514275D01*
X229488Y513377D01*
X229488Y502133D01*
X228608Y501254D01*
X221365Y501254D01*
X220486Y502133D01*
X220486Y513377D01*
X221391Y514282D01*
X221399Y514284D01*
X221482Y514296D01*
X221536Y514319D01*
X221592Y514334D01*
X221665Y514377D01*
X221742Y514412D01*
X221786Y514450D01*
X221837Y514479D01*
X221894Y514541D01*
X221959Y514595D01*
X221991Y514644D01*
X222031Y514687D01*
X222070Y514762D01*
X222116Y514832D01*
X222134Y514888D01*
X222161Y514940D01*
X222172Y515008D01*
X222202Y515103D01*
X222205Y515203D01*
X222216Y515271D01*
X222216Y518947D01*
X222204Y519034D01*
X222201Y519121D01*
X222184Y519174D01*
X222176Y519229D01*
X222140Y519309D01*
X222114Y519392D01*
X222086Y519431D01*
X222060Y519488D01*
X221964Y519601D01*
X221919Y519665D01*
X221161Y520422D01*
X221161Y528666D01*
X222041Y529545D01*
X229284Y529545D01*
X229944Y528884D01*
X229991Y528849D01*
X230031Y528807D01*
X230104Y528764D01*
X230172Y528713D01*
X230226Y528693D01*
X230277Y528663D01*
X230358Y528642D01*
X230437Y528612D01*
X230495Y528607D01*
X230552Y528593D01*
X230636Y528596D01*
X230720Y528589D01*
X230778Y528600D01*
X230836Y528602D01*
X230917Y528628D01*
X230999Y528644D01*
X231051Y528671D01*
X231107Y528689D01*
X231163Y528730D01*
X231252Y528775D01*
X231324Y528844D01*
X231380Y528884D01*
X232041Y529545D01*
X232539Y529545D01*
X232596Y529553D01*
X232655Y529551D01*
X232737Y529573D01*
X232820Y529585D01*
X232873Y529608D01*
X232930Y529623D01*
X233002Y529666D01*
X233080Y529701D01*
X233124Y529739D01*
X233174Y529768D01*
X233232Y529830D01*
X233297Y529884D01*
X233329Y529933D01*
X233369Y529976D01*
X233407Y530051D01*
X233454Y530121D01*
X233472Y530177D01*
X233498Y530229D01*
X233510Y530297D01*
X233540Y530392D01*
X233542Y530492D01*
X233554Y530560D01*
X233554Y626941D01*
X233547Y626990D01*
X233547Y627001D01*
X233543Y627016D01*
X233542Y627026D01*
X233539Y627112D01*
X233522Y627166D01*
X233514Y627222D01*
X233479Y627301D01*
X233453Y627383D01*
X233421Y627430D01*
X233398Y627482D01*
X233342Y627547D01*
X233294Y627619D01*
X233251Y627655D01*
X233214Y627699D01*
X233143Y627746D01*
X233077Y627802D01*
X233025Y627825D01*
X232977Y627856D01*
X232896Y627882D01*
X232817Y627917D01*
X232761Y627925D01*
X232706Y627942D01*
X232621Y627944D01*
X232535Y627956D01*
X232479Y627948D01*
X232422Y627949D01*
X232339Y627928D01*
X232254Y627915D01*
X232202Y627892D01*
X232147Y627878D01*
X232073Y627834D01*
X231995Y627798D01*
X231952Y627761D01*
X231903Y627732D01*
X231844Y627670D01*
X231779Y627614D01*
X231752Y627572D01*
X231708Y627525D01*
X231642Y627396D01*
X231601Y627329D01*
X230375Y624370D01*
X228077Y622072D01*
X225075Y620828D01*
X221825Y620828D01*
X218823Y622072D01*
X216525Y624370D01*
X215282Y627372D01*
X215282Y630621D01*
X216525Y633624D01*
X218823Y635921D01*
X221825Y637165D01*
X225075Y637165D01*
X228077Y635921D01*
X230375Y633624D01*
X231601Y630664D01*
X231644Y630590D01*
X231679Y630511D01*
X231716Y630468D01*
X231745Y630419D01*
X231808Y630360D01*
X231863Y630294D01*
X231910Y630263D01*
X231952Y630224D01*
X232028Y630184D01*
X232100Y630137D01*
X232154Y630120D01*
X232205Y630094D01*
X232289Y630077D01*
X232371Y630051D01*
X232428Y630050D01*
X232483Y630039D01*
X232569Y630046D01*
X232655Y630044D01*
X232710Y630058D01*
X232767Y630063D01*
X232847Y630094D01*
X232930Y630116D01*
X232979Y630145D01*
X233032Y630165D01*
X233101Y630217D01*
X233174Y630261D01*
X233213Y630302D01*
X233259Y630337D01*
X233310Y630405D01*
X233369Y630468D01*
X233395Y630519D01*
X233429Y630564D01*
X233459Y630645D01*
X233498Y630721D01*
X233507Y630770D01*
X233529Y630830D01*
X233541Y630975D01*
X233554Y631052D01*
X233554Y636659D01*
X235474Y638579D01*
X253568Y656673D01*
X253586Y656697D01*
X253610Y656717D01*
X253652Y656784D01*
X253739Y656900D01*
X253762Y656960D01*
X253788Y657002D01*
X254625Y659024D01*
X256923Y661321D01*
X259925Y662565D01*
X263175Y662565D01*
X266177Y661321D01*
X268475Y659024D01*
X269526Y656485D01*
X269570Y656411D01*
X269605Y656333D01*
X269642Y656289D01*
X269671Y656240D01*
X269733Y656182D01*
X269789Y656116D01*
X269836Y656084D01*
X269877Y656045D01*
X269954Y656006D01*
X270025Y655958D01*
X270079Y655941D01*
X270130Y655915D01*
X270214Y655898D01*
X270296Y655873D01*
X270353Y655871D01*
X270409Y655860D01*
X270494Y655867D01*
X270580Y655865D01*
X270635Y655880D01*
X270692Y655885D01*
X270772Y655915D01*
X270855Y655937D01*
X270904Y655966D01*
X270957Y655987D01*
X271026Y656038D01*
X271100Y656082D01*
X271139Y656124D01*
X271184Y656158D01*
X271236Y656227D01*
X271294Y656290D01*
X271320Y656340D01*
X271354Y656386D01*
X271385Y656466D01*
X271424Y656543D01*
X271432Y656591D01*
X271455Y656652D01*
X271466Y656796D01*
X271479Y656874D01*
X271479Y674182D01*
X271467Y674268D01*
X271464Y674356D01*
X271447Y674408D01*
X271439Y674463D01*
X271404Y674543D01*
X271377Y674626D01*
X271349Y674666D01*
X271323Y674723D01*
X271227Y674836D01*
X271182Y674900D01*
X270199Y675882D01*
X270152Y675918D01*
X270112Y675960D01*
X270039Y676003D01*
X269972Y676053D01*
X269917Y676074D01*
X269867Y676104D01*
X269785Y676125D01*
X269706Y676155D01*
X269648Y676159D01*
X269591Y676174D01*
X269507Y676171D01*
X269423Y676178D01*
X269366Y676167D01*
X269307Y676165D01*
X269227Y676139D01*
X269144Y676122D01*
X269092Y676095D01*
X269037Y676077D01*
X268981Y676037D01*
X268892Y675991D01*
X268820Y675923D01*
X268763Y675882D01*
X268306Y675425D01*
X264578Y675425D01*
X261941Y678062D01*
X261941Y681790D01*
X264578Y684427D01*
X268306Y684427D01*
X269411Y683322D01*
X269481Y683270D01*
X269545Y683210D01*
X269594Y683184D01*
X269638Y683151D01*
X269720Y683120D01*
X269798Y683080D01*
X269846Y683072D01*
X269904Y683050D01*
X270052Y683038D01*
X270129Y683025D01*
X271253Y683025D01*
X273035Y681243D01*
X273037Y681228D01*
X273040Y681140D01*
X273057Y681088D01*
X273065Y681033D01*
X273100Y680953D01*
X273127Y680870D01*
X273155Y680830D01*
X273181Y680773D01*
X273277Y680660D01*
X273322Y680596D01*
X277021Y676898D01*
X277021Y656874D01*
X277033Y656789D01*
X277035Y656703D01*
X277053Y656649D01*
X277061Y656592D01*
X277096Y656514D01*
X277122Y656432D01*
X277154Y656385D01*
X277177Y656333D01*
X277232Y656267D01*
X277280Y656196D01*
X277324Y656159D01*
X277360Y656116D01*
X277432Y656068D01*
X277498Y656013D01*
X277550Y655990D01*
X277597Y655958D01*
X277679Y655932D01*
X277758Y655898D01*
X277814Y655890D01*
X277868Y655873D01*
X277954Y655870D01*
X278039Y655859D01*
X278095Y655867D01*
X278152Y655865D01*
X278235Y655887D01*
X278320Y655899D01*
X278372Y655923D01*
X278427Y655937D01*
X278501Y655981D01*
X278580Y656016D01*
X278623Y656053D01*
X278672Y656082D01*
X278731Y656145D01*
X278796Y656201D01*
X278822Y656243D01*
X278866Y656290D01*
X278932Y656419D01*
X278974Y656485D01*
X280025Y659024D01*
X282323Y661321D01*
X285325Y662565D01*
X288575Y662565D01*
X291577Y661321D01*
X293875Y659024D01*
X294384Y657794D01*
X294385Y657793D01*
X294385Y657791D01*
X294457Y657671D01*
X294528Y657549D01*
X294530Y657548D01*
X294530Y657547D01*
X294635Y657449D01*
X294735Y657354D01*
X294737Y657353D01*
X294738Y657352D01*
X294863Y657288D01*
X294988Y657224D01*
X294989Y657224D01*
X294991Y657223D01*
X295006Y657220D01*
X295267Y657169D01*
X295297Y657171D01*
X295322Y657167D01*
X360719Y657167D01*
X364248Y653638D01*
X364318Y653586D01*
X364382Y653526D01*
X364431Y653501D01*
X364475Y653467D01*
X364557Y653436D01*
X364635Y653396D01*
X364683Y653388D01*
X364741Y653366D01*
X364889Y653354D01*
X364892Y653353D01*
X366677Y651569D01*
X366677Y649063D01*
X366427Y648813D01*
X366374Y648743D01*
X366314Y648680D01*
X366289Y648630D01*
X366256Y648586D01*
X366224Y648504D01*
X366185Y648426D01*
X366177Y648379D01*
X366154Y648320D01*
X366142Y648173D01*
X366129Y648095D01*
X366129Y571517D01*
X366137Y571459D01*
X366136Y571401D01*
X366150Y571345D01*
X366150Y571343D01*
X366153Y571334D01*
X366157Y571319D01*
X366169Y571235D01*
X366193Y571182D01*
X366208Y571126D01*
X366236Y571078D01*
X366238Y571072D01*
X366246Y571061D01*
X366251Y571053D01*
X366285Y570976D01*
X366323Y570931D01*
X366353Y570881D01*
X366414Y570823D01*
X366420Y570816D01*
X366433Y570799D01*
X366448Y570784D01*
X366469Y570759D01*
X366480Y570751D01*
X367609Y569623D01*
X367609Y556379D01*
X366730Y555500D01*
X359987Y555500D01*
X359108Y556379D01*
X359108Y569623D01*
X360284Y570799D01*
X360291Y570808D01*
X360330Y570841D01*
X360363Y570890D01*
X360403Y570933D01*
X360441Y571008D01*
X360455Y571026D01*
X360457Y571032D01*
X360488Y571078D01*
X360506Y571134D01*
X360532Y571186D01*
X360544Y571254D01*
X360553Y571282D01*
X360556Y571292D01*
X360556Y571295D01*
X360574Y571349D01*
X360576Y571449D01*
X360588Y571517D01*
X360588Y648095D01*
X360575Y648182D01*
X360573Y648269D01*
X360556Y648322D01*
X360548Y648377D01*
X360512Y648457D01*
X360485Y648540D01*
X360457Y648579D01*
X360432Y648636D01*
X360336Y648750D01*
X360334Y648752D01*
X360334Y649295D01*
X360321Y649382D01*
X360319Y649469D01*
X360302Y649522D01*
X360294Y649577D01*
X360258Y649657D01*
X360231Y649740D01*
X360203Y649779D01*
X360178Y649836D01*
X360082Y649950D01*
X360036Y650013D01*
X358721Y651328D01*
X358651Y651381D01*
X358587Y651441D01*
X358538Y651466D01*
X358494Y651499D01*
X358412Y651531D01*
X358334Y651570D01*
X358287Y651578D01*
X358228Y651601D01*
X358081Y651613D01*
X358003Y651626D01*
X304740Y651626D01*
X304683Y651618D01*
X304624Y651619D01*
X304542Y651598D01*
X304459Y651586D01*
X304406Y651562D01*
X304349Y651547D01*
X304277Y651504D01*
X304199Y651470D01*
X304155Y651432D01*
X304105Y651402D01*
X304047Y651341D01*
X303982Y651286D01*
X303950Y651237D01*
X303910Y651195D01*
X303872Y651120D01*
X303825Y651049D01*
X303807Y650994D01*
X303781Y650942D01*
X303769Y650874D01*
X303739Y650778D01*
X303737Y650679D01*
X303725Y650611D01*
X303725Y372312D01*
X303733Y372254D01*
X303732Y372195D01*
X303753Y372114D01*
X303765Y372030D01*
X303789Y371977D01*
X303804Y371920D01*
X303847Y371848D01*
X303881Y371771D01*
X303919Y371726D01*
X303949Y371676D01*
X304010Y371618D01*
X304065Y371554D01*
X304114Y371521D01*
X304156Y371481D01*
X304231Y371443D01*
X304302Y371396D01*
X304357Y371379D01*
X304409Y371352D01*
X304477Y371341D01*
X304573Y371310D01*
X304672Y371308D01*
X304740Y371297D01*
X305576Y371297D01*
X306455Y370417D01*
X306455Y361174D01*
X306407Y361126D01*
X306372Y361079D01*
X306329Y361039D01*
X306286Y360966D01*
X306236Y360899D01*
X306215Y360844D01*
X306185Y360793D01*
X306165Y360712D01*
X306135Y360633D01*
X306130Y360575D01*
X306115Y360518D01*
X306118Y360434D01*
X306111Y360350D01*
X306122Y360292D01*
X306124Y360234D01*
X306150Y360153D01*
X306167Y360071D01*
X306194Y360019D01*
X306212Y359963D01*
X306252Y359907D01*
X306298Y359819D01*
X306367Y359746D01*
X306407Y359690D01*
X306434Y359663D01*
X306434Y358884D01*
X306442Y358826D01*
X306440Y358767D01*
X306462Y358686D01*
X306473Y358602D01*
X306497Y358549D01*
X306512Y358492D01*
X306555Y358420D01*
X306590Y358343D01*
X306627Y358298D01*
X306657Y358248D01*
X306719Y358190D01*
X306773Y358126D01*
X306822Y358093D01*
X306865Y358053D01*
X306940Y358015D01*
X307010Y357968D01*
X307066Y357951D01*
X307118Y357924D01*
X307186Y357913D01*
X307281Y357883D01*
X307381Y357880D01*
X307449Y357869D01*
X313831Y357869D01*
X313889Y357877D01*
X313948Y357875D01*
X314029Y357897D01*
X314113Y357908D01*
X314166Y357932D01*
X314223Y357947D01*
X314295Y357990D01*
X314372Y358025D01*
X314417Y358062D01*
X314467Y358092D01*
X314525Y358154D01*
X314589Y358208D01*
X314622Y358257D01*
X314662Y358300D01*
X314700Y358375D01*
X314747Y358445D01*
X314764Y358501D01*
X314791Y358553D01*
X314802Y358621D01*
X314833Y358716D01*
X314835Y358816D01*
X314846Y358884D01*
X314846Y359219D01*
X315726Y360099D01*
X325969Y360099D01*
X326848Y359219D01*
X326848Y358884D01*
X326856Y358826D01*
X326855Y358767D01*
X326876Y358686D01*
X326888Y358602D01*
X326912Y358549D01*
X326926Y358492D01*
X326970Y358420D01*
X327004Y358343D01*
X327042Y358298D01*
X327072Y358248D01*
X327133Y358190D01*
X327188Y358126D01*
X327236Y358093D01*
X327279Y358053D01*
X327354Y358015D01*
X327424Y357968D01*
X327480Y357951D01*
X327532Y357924D01*
X327600Y357913D01*
X327695Y357883D01*
X327795Y357880D01*
X327863Y357869D01*
X334919Y357869D01*
X335005Y357881D01*
X335093Y357884D01*
X335145Y357901D01*
X335200Y357908D01*
X335280Y357944D01*
X335363Y357971D01*
X335402Y357999D01*
X335460Y358025D01*
X335573Y358121D01*
X335637Y358166D01*
X335674Y358203D01*
X343917Y358203D01*
X344822Y357298D01*
X344824Y357291D01*
X344836Y357207D01*
X344860Y357154D01*
X344875Y357097D01*
X344918Y357025D01*
X344952Y356948D01*
X344990Y356903D01*
X345020Y356853D01*
X345082Y356795D01*
X345136Y356731D01*
X345185Y356698D01*
X345227Y356658D01*
X345302Y356620D01*
X345373Y356573D01*
X345429Y356555D01*
X345481Y356529D01*
X345549Y356517D01*
X345644Y356487D01*
X345744Y356485D01*
X345812Y356473D01*
X350484Y356473D01*
X350542Y356482D01*
X350600Y356480D01*
X350682Y356501D01*
X350766Y356513D01*
X350819Y356537D01*
X350875Y356552D01*
X350948Y356595D01*
X351025Y356629D01*
X351070Y356667D01*
X351120Y356697D01*
X351178Y356759D01*
X351242Y356813D01*
X351274Y356862D01*
X351314Y356904D01*
X351353Y356979D01*
X351400Y357050D01*
X351417Y357106D01*
X351444Y357158D01*
X351455Y357226D01*
X351485Y357321D01*
X351488Y357421D01*
X351499Y357489D01*
X351499Y358672D01*
X352378Y359551D01*
X359214Y359551D01*
X359272Y359559D01*
X359330Y359557D01*
X359412Y359579D01*
X359496Y359591D01*
X359549Y359614D01*
X359605Y359629D01*
X359678Y359672D01*
X359755Y359707D01*
X359800Y359745D01*
X359850Y359774D01*
X359908Y359836D01*
X359972Y359890D01*
X360004Y359939D01*
X360044Y359982D01*
X360083Y360057D01*
X360130Y360127D01*
X360147Y360183D01*
X360174Y360235D01*
X360185Y360303D01*
X360215Y360398D01*
X360218Y360498D01*
X360229Y360566D01*
X360229Y405983D01*
X360221Y406041D01*
X360223Y406099D01*
X360208Y406155D01*
X360208Y406157D01*
X360205Y406165D01*
X360201Y406181D01*
X360189Y406265D01*
X360166Y406318D01*
X360151Y406374D01*
X360122Y406422D01*
X360121Y406428D01*
X360112Y406439D01*
X360108Y406447D01*
X360073Y406524D01*
X360035Y406569D01*
X360006Y406619D01*
X359944Y406677D01*
X359938Y406683D01*
X359926Y406701D01*
X359911Y406716D01*
X359890Y406741D01*
X359878Y406749D01*
X359321Y407305D01*
X359275Y407340D01*
X359234Y407383D01*
X359207Y407399D01*
X359200Y407406D01*
X359166Y407423D01*
X359162Y407425D01*
X359094Y407476D01*
X359040Y407497D01*
X358989Y407527D01*
X358907Y407547D01*
X358829Y407577D01*
X358770Y407582D01*
X358714Y407597D01*
X358629Y407594D01*
X358545Y407601D01*
X358488Y407589D01*
X358429Y407588D01*
X358349Y407562D01*
X358267Y407545D01*
X358215Y407518D01*
X358159Y407500D01*
X358103Y407460D01*
X358072Y407444D01*
X358051Y407434D01*
X358046Y407431D01*
X358014Y407414D01*
X357942Y407345D01*
X357886Y407305D01*
X357478Y406898D01*
X357022Y406635D01*
X356513Y406498D01*
X354874Y406498D01*
X354874Y414140D01*
X354866Y414198D01*
X354868Y414256D01*
X354846Y414338D01*
X354834Y414421D01*
X354811Y414475D01*
X354804Y414499D01*
X354819Y414527D01*
X354830Y414595D01*
X354860Y414690D01*
X354863Y414790D01*
X354874Y414858D01*
X354874Y422500D01*
X356513Y422500D01*
X357022Y422363D01*
X357478Y422100D01*
X357886Y421693D01*
X357932Y421658D01*
X357973Y421615D01*
X358045Y421573D01*
X358113Y421522D01*
X358167Y421501D01*
X358218Y421471D01*
X358300Y421451D01*
X358378Y421421D01*
X358437Y421416D01*
X358493Y421401D01*
X358578Y421404D01*
X358662Y421397D01*
X358719Y421409D01*
X358778Y421410D01*
X358858Y421436D01*
X358941Y421453D01*
X358992Y421480D01*
X359048Y421498D01*
X359104Y421538D01*
X359193Y421584D01*
X359265Y421653D01*
X359321Y421693D01*
X359628Y422000D01*
X366372Y422000D01*
X367251Y421121D01*
X367251Y407877D01*
X366074Y406701D01*
X366068Y406692D01*
X366028Y406659D01*
X365996Y406610D01*
X365956Y406567D01*
X365917Y406492D01*
X365903Y406474D01*
X365901Y406468D01*
X365870Y406422D01*
X365853Y406366D01*
X365826Y406314D01*
X365815Y406246D01*
X365806Y406218D01*
X365802Y406208D01*
X365802Y406205D01*
X365785Y406151D01*
X365782Y406051D01*
X365771Y405983D01*
X365771Y388219D01*
X365775Y388190D01*
X365772Y388161D01*
X365795Y388050D01*
X365811Y387937D01*
X365823Y387911D01*
X365828Y387882D01*
X365881Y387781D01*
X365927Y387678D01*
X365946Y387656D01*
X365959Y387630D01*
X366037Y387547D01*
X366110Y387461D01*
X366135Y387445D01*
X366155Y387424D01*
X366253Y387366D01*
X366347Y387303D01*
X366375Y387295D01*
X366400Y387280D01*
X366510Y387252D01*
X366618Y387218D01*
X366648Y387217D01*
X366676Y387210D01*
X366789Y387213D01*
X366902Y387210D01*
X366931Y387218D01*
X366960Y387219D01*
X367068Y387254D01*
X367177Y387282D01*
X367203Y387297D01*
X367231Y387306D01*
X367295Y387352D01*
X367422Y387427D01*
X367465Y387473D01*
X367504Y387501D01*
X368491Y388489D01*
X372220Y388489D01*
X372754Y387954D01*
X372824Y387902D01*
X372888Y387842D01*
X372937Y387817D01*
X372981Y387783D01*
X373063Y387752D01*
X373141Y387712D01*
X373189Y387704D01*
X373247Y387682D01*
X373395Y387670D01*
X373472Y387657D01*
X375453Y387657D01*
X375539Y387669D01*
X375627Y387672D01*
X375680Y387689D01*
X375734Y387697D01*
X375814Y387732D01*
X375897Y387759D01*
X375937Y387787D01*
X375994Y387813D01*
X376107Y387909D01*
X376171Y387954D01*
X377315Y389099D01*
X384558Y389099D01*
X385219Y388438D01*
X385265Y388403D01*
X385306Y388360D01*
X385379Y388318D01*
X385446Y388267D01*
X385501Y388246D01*
X385551Y388217D01*
X385633Y388196D01*
X385712Y388166D01*
X385770Y388161D01*
X385826Y388147D01*
X385911Y388149D01*
X385995Y388142D01*
X386052Y388154D01*
X386111Y388156D01*
X386191Y388182D01*
X386274Y388198D01*
X386326Y388225D01*
X386381Y388243D01*
X386437Y388283D01*
X386526Y388329D01*
X386598Y388398D01*
X386654Y388438D01*
X387106Y388890D01*
X387159Y388960D01*
X387219Y389024D01*
X387244Y389073D01*
X387277Y389117D01*
X387309Y389199D01*
X387348Y389277D01*
X387356Y389324D01*
X387379Y389383D01*
X387391Y389531D01*
X387404Y389608D01*
X387404Y424623D01*
X387400Y424653D01*
X387402Y424682D01*
X387380Y424793D01*
X387364Y424905D01*
X387352Y424932D01*
X387346Y424961D01*
X387294Y425061D01*
X387248Y425164D01*
X387229Y425187D01*
X387215Y425213D01*
X387137Y425295D01*
X387064Y425381D01*
X387040Y425398D01*
X387019Y425419D01*
X386922Y425476D01*
X386827Y425539D01*
X386799Y425548D01*
X386774Y425563D01*
X386664Y425591D01*
X386556Y425625D01*
X386527Y425625D01*
X386498Y425633D01*
X386385Y425629D01*
X386272Y425632D01*
X386244Y425624D01*
X386214Y425624D01*
X386106Y425589D01*
X385997Y425560D01*
X385972Y425545D01*
X385944Y425536D01*
X385880Y425490D01*
X385753Y425415D01*
X385749Y425411D01*
X385272Y425136D01*
X384763Y424999D01*
X382499Y424999D01*
X382499Y429516D01*
X382491Y429574D01*
X382493Y429632D01*
X382471Y429714D01*
X382459Y429797D01*
X382436Y429851D01*
X382421Y429907D01*
X382378Y429980D01*
X382343Y430057D01*
X382305Y430101D01*
X382276Y430152D01*
X382214Y430209D01*
X382160Y430274D01*
X382111Y430306D01*
X382068Y430346D01*
X381993Y430385D01*
X381923Y430431D01*
X381867Y430449D01*
X381815Y430476D01*
X381747Y430487D01*
X381652Y430517D01*
X381552Y430520D01*
X381525Y430524D01*
X381523Y430542D01*
X381524Y430600D01*
X381503Y430682D01*
X381491Y430766D01*
X381467Y430819D01*
X381453Y430875D01*
X381409Y430948D01*
X381375Y431025D01*
X381337Y431070D01*
X381307Y431120D01*
X381246Y431178D01*
X381191Y431242D01*
X381143Y431274D01*
X381100Y431314D01*
X381025Y431353D01*
X380955Y431400D01*
X380899Y431417D01*
X380847Y431444D01*
X380779Y431455D01*
X380684Y431485D01*
X380584Y431488D01*
X380516Y431499D01*
X375499Y431499D01*
X375499Y433263D01*
X375636Y433772D01*
X375899Y434228D01*
X376306Y434636D01*
X376341Y434682D01*
X376384Y434723D01*
X376426Y434795D01*
X376477Y434863D01*
X376498Y434917D01*
X376528Y434968D01*
X376548Y435050D01*
X376578Y435128D01*
X376583Y435187D01*
X376598Y435243D01*
X376595Y435328D01*
X376602Y435412D01*
X376590Y435469D01*
X376589Y435528D01*
X376563Y435608D01*
X376546Y435691D01*
X376519Y435742D01*
X376501Y435798D01*
X376461Y435854D01*
X376415Y435943D01*
X376346Y436015D01*
X376306Y436071D01*
X375999Y436378D01*
X375999Y436715D01*
X375991Y436773D01*
X375993Y436831D01*
X375971Y436913D01*
X375959Y436997D01*
X375936Y437050D01*
X375921Y437106D01*
X375878Y437179D01*
X375843Y437256D01*
X375805Y437301D01*
X375776Y437351D01*
X375714Y437409D01*
X375660Y437473D01*
X375611Y437505D01*
X375568Y437545D01*
X375493Y437584D01*
X375423Y437631D01*
X375367Y437648D01*
X375315Y437675D01*
X375247Y437686D01*
X375152Y437716D01*
X375052Y437719D01*
X374984Y437730D01*
X368266Y437730D01*
X368208Y437722D01*
X368150Y437724D01*
X368068Y437702D01*
X367984Y437690D01*
X367931Y437667D01*
X367875Y437652D01*
X367802Y437609D01*
X367725Y437574D01*
X367680Y437536D01*
X367630Y437507D01*
X367572Y437445D01*
X367508Y437391D01*
X367476Y437342D01*
X367436Y437299D01*
X367397Y437224D01*
X367350Y437154D01*
X367333Y437098D01*
X367306Y437046D01*
X367295Y436978D01*
X367265Y436883D01*
X367262Y436783D01*
X367251Y436715D01*
X367251Y433879D01*
X366372Y433000D01*
X359628Y433000D01*
X358749Y433879D01*
X358749Y447123D01*
X359628Y448002D01*
X366372Y448002D01*
X367251Y447123D01*
X367251Y444287D01*
X367259Y444229D01*
X367257Y444171D01*
X367279Y444089D01*
X367291Y444005D01*
X367314Y443952D01*
X367329Y443896D01*
X367372Y443823D01*
X367407Y443746D01*
X367445Y443701D01*
X367474Y443651D01*
X367536Y443593D01*
X367590Y443529D01*
X367639Y443497D01*
X367682Y443457D01*
X367757Y443418D01*
X367827Y443371D01*
X367883Y443354D01*
X367935Y443327D01*
X368003Y443316D01*
X368098Y443286D01*
X368198Y443283D01*
X368266Y443272D01*
X375229Y443272D01*
X375315Y443284D01*
X375403Y443287D01*
X375456Y443304D01*
X375510Y443312D01*
X375590Y443347D01*
X375673Y443374D01*
X375713Y443402D01*
X375770Y443428D01*
X375883Y443524D01*
X375947Y443569D01*
X376878Y444501D01*
X377214Y444501D01*
X377272Y444509D01*
X377330Y444507D01*
X377412Y444529D01*
X377496Y444541D01*
X377549Y444564D01*
X377605Y444579D01*
X377678Y444622D01*
X377755Y444657D01*
X377800Y444695D01*
X377850Y444724D01*
X377908Y444786D01*
X377972Y444840D01*
X378004Y444889D01*
X378044Y444932D01*
X378083Y445007D01*
X378130Y445077D01*
X378147Y445133D01*
X378174Y445185D01*
X378185Y445253D01*
X378215Y445348D01*
X378218Y445448D01*
X378229Y445516D01*
X378229Y473487D01*
X378225Y473517D01*
X378228Y473546D01*
X378205Y473657D01*
X378189Y473769D01*
X378177Y473796D01*
X378172Y473825D01*
X378119Y473925D01*
X378073Y474028D01*
X378054Y474051D01*
X378041Y474077D01*
X377963Y474159D01*
X377890Y474245D01*
X377865Y474262D01*
X377845Y474283D01*
X377747Y474340D01*
X377653Y474403D01*
X377625Y474412D01*
X377600Y474427D01*
X377490Y474454D01*
X377382Y474489D01*
X377352Y474490D01*
X377324Y474497D01*
X377211Y474493D01*
X377098Y474496D01*
X377069Y474489D01*
X377040Y474488D01*
X376932Y474453D01*
X376823Y474424D01*
X376797Y474409D01*
X376769Y474400D01*
X376705Y474355D01*
X376578Y474279D01*
X376535Y474233D01*
X376496Y474205D01*
X375685Y473394D01*
X362442Y473394D01*
X361562Y474273D01*
X361562Y487516D01*
X362442Y488396D01*
X375685Y488396D01*
X376564Y487516D01*
X376564Y484862D01*
X376572Y484804D01*
X376571Y484746D01*
X376592Y484664D01*
X376604Y484580D01*
X376628Y484527D01*
X376642Y484471D01*
X376686Y484398D01*
X376720Y484321D01*
X376758Y484276D01*
X376788Y484226D01*
X376849Y484168D01*
X376904Y484104D01*
X376952Y484072D01*
X376995Y484032D01*
X377070Y483993D01*
X377140Y483946D01*
X377196Y483929D01*
X377248Y483902D01*
X377316Y483891D01*
X377411Y483861D01*
X377511Y483858D01*
X377579Y483847D01*
X377982Y483847D01*
X383771Y478058D01*
X383771Y462587D01*
X383775Y462558D01*
X383772Y462528D01*
X383795Y462417D01*
X383811Y462305D01*
X383823Y462279D01*
X383828Y462250D01*
X383881Y462149D01*
X383927Y462046D01*
X383946Y462023D01*
X383959Y461997D01*
X384037Y461915D01*
X384110Y461829D01*
X384135Y461813D01*
X384155Y461791D01*
X384253Y461734D01*
X384347Y461671D01*
X384375Y461662D01*
X384400Y461648D01*
X384510Y461620D01*
X384618Y461585D01*
X384648Y461585D01*
X384676Y461577D01*
X384789Y461581D01*
X384902Y461578D01*
X384931Y461586D01*
X384960Y461587D01*
X385068Y461621D01*
X385177Y461650D01*
X385203Y461665D01*
X385231Y461674D01*
X385294Y461720D01*
X385422Y461795D01*
X385465Y461841D01*
X385504Y461869D01*
X388136Y464501D01*
X391864Y464501D01*
X394501Y461864D01*
X394501Y457925D01*
X394495Y457909D01*
X394482Y457761D01*
X394469Y457684D01*
X394469Y412557D01*
X394473Y412527D01*
X394471Y412498D01*
X394493Y412387D01*
X394509Y412275D01*
X394521Y412248D01*
X394527Y412219D01*
X394579Y412119D01*
X394625Y412016D01*
X394644Y411993D01*
X394658Y411967D01*
X394736Y411885D01*
X394809Y411799D01*
X394833Y411782D01*
X394854Y411761D01*
X394951Y411704D01*
X395046Y411641D01*
X395074Y411632D01*
X395099Y411617D01*
X395208Y411590D01*
X395317Y411555D01*
X395346Y411554D01*
X395374Y411547D01*
X395488Y411551D01*
X395601Y411548D01*
X395629Y411555D01*
X395659Y411556D01*
X395767Y411591D01*
X395876Y411620D01*
X395901Y411635D01*
X395929Y411644D01*
X395993Y411689D01*
X396120Y411765D01*
X396163Y411811D01*
X396202Y411839D01*
X397308Y412944D01*
X398144Y412944D01*
X398202Y412953D01*
X398260Y412951D01*
X398342Y412972D01*
X398425Y412984D01*
X398479Y413008D01*
X398535Y413023D01*
X398608Y413066D01*
X398685Y413100D01*
X398729Y413138D01*
X398780Y413168D01*
X398837Y413230D01*
X398902Y413284D01*
X398934Y413333D01*
X398974Y413375D01*
X399013Y413451D01*
X399059Y413521D01*
X399077Y413577D01*
X399104Y413629D01*
X399115Y413697D01*
X399145Y413792D01*
X399148Y413892D01*
X399159Y413960D01*
X399159Y674410D01*
X399151Y674468D01*
X399152Y674527D01*
X399131Y674608D01*
X399119Y674692D01*
X399095Y674745D01*
X399081Y674802D01*
X399038Y674874D01*
X399003Y674951D01*
X398965Y674996D01*
X398935Y675046D01*
X398874Y675104D01*
X398819Y675168D01*
X398771Y675201D01*
X398728Y675241D01*
X398653Y675279D01*
X398583Y675326D01*
X398527Y675343D01*
X398475Y675370D01*
X398407Y675381D01*
X398312Y675411D01*
X398212Y675414D01*
X398144Y675425D01*
X398136Y675425D01*
X395499Y678062D01*
X395499Y681790D01*
X398136Y684427D01*
X401864Y684427D01*
X404501Y681790D01*
X404501Y679838D01*
X404513Y679752D01*
X404516Y679664D01*
X404533Y679612D01*
X404541Y679557D01*
X404576Y679477D01*
X404603Y679394D01*
X404631Y679354D01*
X404657Y679297D01*
X404701Y679246D01*
X404701Y413960D01*
X404709Y413902D01*
X404707Y413843D01*
X404729Y413762D01*
X404740Y413678D01*
X404764Y413625D01*
X404779Y413568D01*
X404822Y413496D01*
X404857Y413419D01*
X404894Y413374D01*
X404924Y413324D01*
X404986Y413266D01*
X405040Y413202D01*
X405089Y413169D01*
X405132Y413129D01*
X405207Y413091D01*
X405277Y413044D01*
X405333Y413026D01*
X405385Y413000D01*
X405453Y412988D01*
X405548Y412958D01*
X405648Y412956D01*
X405716Y412944D01*
X406551Y412944D01*
X407431Y412065D01*
X407431Y402799D01*
X407407Y402759D01*
X407356Y402691D01*
X407335Y402636D01*
X407306Y402586D01*
X407285Y402504D01*
X407255Y402426D01*
X407250Y402367D01*
X407235Y402310D01*
X407238Y402226D01*
X407231Y402142D01*
X407243Y402085D01*
X407245Y402026D01*
X407270Y401946D01*
X407287Y401863D01*
X407314Y401811D01*
X407332Y401756D01*
X407372Y401700D01*
X407418Y401611D01*
X407452Y401575D01*
X407452Y400722D01*
X407460Y400664D01*
X407459Y400605D01*
X407480Y400524D01*
X407492Y400440D01*
X407516Y400387D01*
X407531Y400330D01*
X407574Y400258D01*
X407608Y400181D01*
X407646Y400136D01*
X407676Y400086D01*
X407737Y400028D01*
X407792Y399964D01*
X407841Y399931D01*
X407883Y399891D01*
X407958Y399853D01*
X408029Y399806D01*
X408084Y399788D01*
X408136Y399762D01*
X408204Y399750D01*
X408300Y399720D01*
X408399Y399718D01*
X408467Y399706D01*
X448825Y399706D01*
X448911Y399719D01*
X448999Y399721D01*
X449051Y399738D01*
X449106Y399746D01*
X449186Y399782D01*
X449269Y399809D01*
X449308Y399837D01*
X449366Y399862D01*
X449479Y399958D01*
X449543Y400004D01*
X450389Y400850D01*
X450442Y400920D01*
X450502Y400984D01*
X450527Y401033D01*
X450560Y401077D01*
X450591Y401159D01*
X450631Y401237D01*
X450639Y401285D01*
X450661Y401343D01*
X450674Y401491D01*
X450686Y401568D01*
X450686Y405852D01*
X450678Y405910D01*
X450680Y405969D01*
X450665Y406024D01*
X450665Y406026D01*
X450663Y406035D01*
X450658Y406050D01*
X450647Y406134D01*
X450623Y406187D01*
X450608Y406244D01*
X450579Y406292D01*
X450578Y406297D01*
X450570Y406308D01*
X450565Y406316D01*
X450530Y406393D01*
X450493Y406438D01*
X450463Y406488D01*
X450401Y406546D01*
X450395Y406553D01*
X450383Y406570D01*
X450368Y406585D01*
X450347Y406610D01*
X450335Y406618D01*
X449779Y407174D01*
X449732Y407210D01*
X449692Y407252D01*
X449619Y407295D01*
X449551Y407345D01*
X449497Y407366D01*
X449446Y407396D01*
X449365Y407416D01*
X449286Y407447D01*
X449227Y407451D01*
X449171Y407466D01*
X449087Y407463D01*
X449003Y407470D01*
X448945Y407459D01*
X448887Y407457D01*
X448806Y407431D01*
X448724Y407414D01*
X448672Y407387D01*
X448616Y407369D01*
X448560Y407329D01*
X448471Y407283D01*
X448399Y407214D01*
X448343Y407174D01*
X447936Y406767D01*
X447480Y406504D01*
X446971Y406367D01*
X445331Y406367D01*
X445331Y414009D01*
X445323Y414067D01*
X445325Y414125D01*
X445303Y414207D01*
X445292Y414290D01*
X445268Y414344D01*
X445261Y414368D01*
X445276Y414396D01*
X445287Y414464D01*
X445318Y414560D01*
X445320Y414659D01*
X445331Y414727D01*
X445331Y422369D01*
X446971Y422369D01*
X447480Y422233D01*
X447936Y421969D01*
X448343Y421562D01*
X448390Y421527D01*
X448430Y421484D01*
X448503Y421442D01*
X448570Y421391D01*
X448625Y421370D01*
X448675Y421341D01*
X448757Y421320D01*
X448836Y421290D01*
X448894Y421285D01*
X448951Y421271D01*
X449035Y421273D01*
X449119Y421266D01*
X449176Y421278D01*
X449235Y421280D01*
X449315Y421306D01*
X449398Y421322D01*
X449450Y421349D01*
X449505Y421367D01*
X449562Y421407D01*
X449650Y421453D01*
X449722Y421522D01*
X449779Y421562D01*
X450086Y421869D01*
X456829Y421869D01*
X457708Y420990D01*
X457708Y407747D01*
X456532Y406570D01*
X456525Y406561D01*
X456485Y406528D01*
X456453Y406479D01*
X456413Y406436D01*
X456374Y406361D01*
X456361Y406343D01*
X456358Y406337D01*
X456328Y406291D01*
X456310Y406235D01*
X456283Y406183D01*
X456272Y406115D01*
X456263Y406087D01*
X456259Y406077D01*
X456259Y406075D01*
X456242Y406020D01*
X456239Y405920D01*
X456228Y405852D01*
X456228Y344847D01*
X456236Y344789D01*
X456235Y344731D01*
X456256Y344649D01*
X456268Y344565D01*
X456292Y344512D01*
X456306Y344456D01*
X456350Y344383D01*
X456384Y344306D01*
X456422Y344261D01*
X456452Y344211D01*
X456513Y344153D01*
X456568Y344089D01*
X456616Y344057D01*
X456659Y344017D01*
X456734Y343978D01*
X456804Y343931D01*
X456860Y343914D01*
X456912Y343887D01*
X456980Y343876D01*
X457075Y343846D01*
X457175Y343843D01*
X457243Y343832D01*
X458549Y343832D01*
X458607Y343840D01*
X458665Y343838D01*
X458747Y343860D01*
X458830Y343872D01*
X458884Y343895D01*
X458940Y343910D01*
X459013Y343953D01*
X459090Y343988D01*
X459134Y344026D01*
X459185Y344055D01*
X459242Y344117D01*
X459307Y344171D01*
X459339Y344220D01*
X459379Y344263D01*
X459418Y344338D01*
X459464Y344408D01*
X459482Y344464D01*
X459509Y344516D01*
X459520Y344584D01*
X459550Y344679D01*
X459553Y344779D01*
X459564Y344847D01*
X459564Y346655D01*
X460443Y347534D01*
X470687Y347534D01*
X471566Y346655D01*
X471566Y338411D01*
X470687Y337532D01*
X460443Y337532D01*
X459983Y337993D01*
X459913Y338045D01*
X459849Y338105D01*
X459800Y338131D01*
X459755Y338164D01*
X459674Y338195D01*
X459596Y338235D01*
X459548Y338243D01*
X459490Y338265D01*
X459342Y338277D01*
X459265Y338290D01*
X451457Y338290D01*
X451399Y338282D01*
X451341Y338284D01*
X451259Y338262D01*
X451175Y338250D01*
X451122Y338227D01*
X451066Y338212D01*
X450993Y338169D01*
X450916Y338134D01*
X450871Y338096D01*
X450821Y338067D01*
X450763Y338005D01*
X450699Y337951D01*
X450667Y337902D01*
X450627Y337859D01*
X450588Y337784D01*
X450541Y337714D01*
X450524Y337658D01*
X450497Y337606D01*
X450486Y337538D01*
X450461Y337458D01*
X449781Y336779D01*
X449746Y336732D01*
X449704Y336692D01*
X449661Y336619D01*
X449610Y336552D01*
X449590Y336497D01*
X449560Y336447D01*
X449539Y336365D01*
X449509Y336286D01*
X449504Y336228D01*
X449490Y336171D01*
X449493Y336087D01*
X449486Y336003D01*
X449497Y335945D01*
X449499Y335887D01*
X449525Y335807D01*
X449541Y335724D01*
X449568Y335672D01*
X449586Y335616D01*
X449626Y335560D01*
X449672Y335472D01*
X449741Y335399D01*
X449781Y335343D01*
X450468Y334657D01*
X450470Y334649D01*
X450482Y334565D01*
X450505Y334512D01*
X450520Y334456D01*
X450563Y334383D01*
X450598Y334306D01*
X450636Y334261D01*
X450665Y334211D01*
X450727Y334153D01*
X450781Y334089D01*
X450830Y334057D01*
X450873Y334017D01*
X450948Y333978D01*
X451018Y333931D01*
X451074Y333914D01*
X451126Y333887D01*
X451194Y333876D01*
X451289Y333846D01*
X451389Y333843D01*
X451457Y333832D01*
X459321Y333832D01*
X459407Y333844D01*
X459495Y333847D01*
X459547Y333864D01*
X459602Y333872D01*
X459682Y333907D01*
X459765Y333934D01*
X459805Y333962D01*
X459862Y333988D01*
X459975Y334084D01*
X460039Y334129D01*
X460443Y334534D01*
X470687Y334534D01*
X471566Y333655D01*
X471566Y325411D01*
X470687Y324532D01*
X460443Y324532D01*
X459564Y325411D01*
X459564Y327275D01*
X459556Y327333D01*
X459557Y327391D01*
X459536Y327473D01*
X459524Y327557D01*
X459500Y327610D01*
X459486Y327666D01*
X459443Y327739D01*
X459408Y327816D01*
X459370Y327861D01*
X459340Y327911D01*
X459279Y327969D01*
X459224Y328033D01*
X459176Y328065D01*
X459133Y328105D01*
X459058Y328144D01*
X458988Y328191D01*
X458932Y328208D01*
X458880Y328235D01*
X458812Y328246D01*
X458717Y328276D01*
X458617Y328279D01*
X458549Y328290D01*
X451457Y328290D01*
X451399Y328282D01*
X451341Y328284D01*
X451259Y328262D01*
X451175Y328250D01*
X451122Y328227D01*
X451066Y328212D01*
X450993Y328169D01*
X450916Y328134D01*
X450871Y328096D01*
X450821Y328067D01*
X450763Y328005D01*
X450699Y327951D01*
X450667Y327902D01*
X450627Y327859D01*
X450588Y327784D01*
X450541Y327714D01*
X450524Y327658D01*
X450497Y327606D01*
X450486Y327538D01*
X450461Y327458D01*
X449563Y326560D01*
X443786Y326560D01*
X443728Y326552D01*
X443670Y326554D01*
X443588Y326532D01*
X443504Y326520D01*
X443451Y326497D01*
X443395Y326482D01*
X443322Y326439D01*
X443245Y326404D01*
X443200Y326366D01*
X443150Y326337D01*
X443092Y326275D01*
X443028Y326221D01*
X442996Y326172D01*
X442956Y326129D01*
X442917Y326054D01*
X442870Y325984D01*
X442853Y325928D01*
X442826Y325876D01*
X442815Y325808D01*
X442785Y325713D01*
X442782Y325613D01*
X442771Y325545D01*
X442771Y278852D01*
X433068Y269150D01*
X433016Y269080D01*
X432956Y269016D01*
X432930Y268967D01*
X432897Y268922D01*
X432866Y268841D01*
X432826Y268763D01*
X432818Y268715D01*
X432796Y268657D01*
X432784Y268509D01*
X432771Y268432D01*
X432771Y262611D01*
X432783Y262526D01*
X432785Y262440D01*
X432803Y262386D01*
X432811Y262329D01*
X432846Y262251D01*
X432872Y262169D01*
X432904Y262122D01*
X432927Y262070D01*
X432982Y262004D01*
X433030Y261933D01*
X433074Y261896D01*
X433110Y261853D01*
X433182Y261805D01*
X433248Y261750D01*
X433300Y261727D01*
X433347Y261695D01*
X433429Y261670D01*
X433508Y261635D01*
X433564Y261627D01*
X433618Y261610D01*
X433704Y261607D01*
X433789Y261596D01*
X433845Y261604D01*
X433902Y261602D01*
X433985Y261624D01*
X434070Y261636D01*
X434122Y261660D01*
X434177Y261674D01*
X434251Y261718D01*
X434330Y261753D01*
X434373Y261790D01*
X434422Y261819D01*
X434481Y261882D01*
X434546Y261938D01*
X434572Y261980D01*
X434616Y262027D01*
X434682Y262156D01*
X434724Y262222D01*
X437316Y268480D01*
X442520Y273684D01*
X449320Y276501D01*
X456680Y276501D01*
X463480Y273684D01*
X468684Y268480D01*
X471501Y261680D01*
X471501Y254320D01*
X468684Y247520D01*
X463480Y242316D01*
X456680Y239499D01*
X449320Y239499D01*
X442520Y242316D01*
X437316Y247520D01*
X434724Y253778D01*
X434680Y253852D01*
X434645Y253930D01*
X434608Y253973D01*
X434579Y254022D01*
X434517Y254081D01*
X434461Y254147D01*
X434414Y254178D01*
X434373Y254218D01*
X434296Y254257D01*
X434225Y254305D01*
X434171Y254322D01*
X434120Y254348D01*
X434036Y254364D01*
X433954Y254390D01*
X433897Y254392D01*
X433841Y254403D01*
X433756Y254395D01*
X433670Y254398D01*
X433615Y254383D01*
X433558Y254378D01*
X433478Y254347D01*
X433395Y254326D01*
X433346Y254297D01*
X433293Y254276D01*
X433224Y254224D01*
X433150Y254181D01*
X433111Y254139D01*
X433066Y254105D01*
X433014Y254036D01*
X432956Y253973D01*
X432930Y253923D01*
X432896Y253877D01*
X432865Y253797D01*
X432826Y253720D01*
X432818Y253671D01*
X432795Y253611D01*
X432784Y253466D01*
X432771Y253389D01*
X432771Y221568D01*
X432783Y221482D01*
X432786Y221394D01*
X432803Y221342D01*
X432811Y221287D01*
X432846Y221207D01*
X432873Y221124D01*
X432901Y221084D01*
X432927Y221027D01*
X433023Y220914D01*
X433068Y220850D01*
X437470Y216448D01*
X437540Y216396D01*
X437604Y216336D01*
X437653Y216310D01*
X437698Y216277D01*
X437779Y216246D01*
X437857Y216206D01*
X437905Y216198D01*
X437963Y216176D01*
X438111Y216164D01*
X438188Y216151D01*
X470622Y216151D01*
X471501Y215272D01*
X471501Y205028D01*
X470622Y204149D01*
X435378Y204149D01*
X434499Y205028D01*
X434499Y211162D01*
X434487Y211248D01*
X434484Y211336D01*
X434467Y211388D01*
X434459Y211443D01*
X434424Y211523D01*
X434397Y211606D01*
X434369Y211646D01*
X434343Y211703D01*
X434247Y211816D01*
X434202Y211880D01*
X427229Y218852D01*
X427229Y271148D01*
X436932Y280850D01*
X436984Y280920D01*
X437044Y280984D01*
X437070Y281033D01*
X437103Y281078D01*
X437134Y281159D01*
X437174Y281237D01*
X437182Y281285D01*
X437204Y281343D01*
X437216Y281491D01*
X437229Y281568D01*
X437229Y325864D01*
X437221Y325922D01*
X437223Y325980D01*
X437201Y326062D01*
X437189Y326146D01*
X437166Y326199D01*
X437151Y326255D01*
X437108Y326328D01*
X437073Y326405D01*
X437035Y326450D01*
X437006Y326500D01*
X436944Y326558D01*
X436890Y326622D01*
X436841Y326654D01*
X436798Y326694D01*
X436723Y326733D01*
X436653Y326780D01*
X436597Y326797D01*
X436545Y326824D01*
X436477Y326835D01*
X436382Y326865D01*
X436282Y326868D01*
X436214Y326879D01*
X429516Y326879D01*
X429458Y326871D01*
X429400Y326873D01*
X429318Y326851D01*
X429234Y326839D01*
X429181Y326816D01*
X429125Y326801D01*
X429052Y326758D01*
X428975Y326723D01*
X428930Y326685D01*
X428880Y326656D01*
X428822Y326594D01*
X428758Y326540D01*
X428726Y326491D01*
X428686Y326448D01*
X428647Y326373D01*
X428600Y326303D01*
X428583Y326247D01*
X428556Y326195D01*
X428545Y326127D01*
X428520Y326047D01*
X427622Y325149D01*
X404378Y325149D01*
X403499Y326028D01*
X403499Y333272D01*
X404378Y334151D01*
X427622Y334151D01*
X428527Y333246D01*
X428529Y333238D01*
X428541Y333154D01*
X428564Y333101D01*
X428579Y333045D01*
X428622Y332972D01*
X428657Y332895D01*
X428695Y332850D01*
X428724Y332800D01*
X428786Y332742D01*
X428840Y332678D01*
X428889Y332646D01*
X428932Y332606D01*
X429007Y332567D01*
X429077Y332520D01*
X429133Y332503D01*
X429185Y332476D01*
X429253Y332465D01*
X429348Y332435D01*
X429448Y332432D01*
X429516Y332421D01*
X439425Y332421D01*
X439483Y332429D01*
X439541Y332427D01*
X439623Y332449D01*
X439707Y332461D01*
X439760Y332484D01*
X439816Y332499D01*
X439889Y332542D01*
X439966Y332577D01*
X440011Y332615D01*
X440061Y332644D01*
X440119Y332706D01*
X440183Y332760D01*
X440215Y332809D01*
X440255Y332852D01*
X440294Y332927D01*
X440341Y332997D01*
X440358Y333053D01*
X440385Y333105D01*
X440396Y333173D01*
X440426Y333268D01*
X440429Y333368D01*
X440440Y333436D01*
X440440Y334683D01*
X441101Y335343D01*
X441136Y335390D01*
X441178Y335430D01*
X441221Y335503D01*
X441272Y335570D01*
X441292Y335625D01*
X441322Y335675D01*
X441343Y335757D01*
X441373Y335836D01*
X441378Y335894D01*
X441392Y335951D01*
X441389Y336035D01*
X441396Y336119D01*
X441385Y336177D01*
X441383Y336235D01*
X441357Y336315D01*
X441341Y336398D01*
X441314Y336450D01*
X441296Y336506D01*
X441255Y336562D01*
X441210Y336650D01*
X441141Y336723D01*
X441101Y336779D01*
X440440Y337439D01*
X440440Y338564D01*
X440432Y338620D01*
X440434Y338670D01*
X440433Y338671D01*
X440434Y338680D01*
X440412Y338762D01*
X440400Y338846D01*
X440377Y338899D01*
X440362Y338955D01*
X440319Y339028D01*
X440284Y339105D01*
X440246Y339150D01*
X440217Y339200D01*
X440155Y339258D01*
X440101Y339322D01*
X440052Y339354D01*
X440009Y339394D01*
X439934Y339433D01*
X439864Y339480D01*
X439808Y339497D01*
X439756Y339524D01*
X439688Y339535D01*
X439593Y339565D01*
X439493Y339568D01*
X439425Y339579D01*
X429516Y339579D01*
X429458Y339571D01*
X429400Y339573D01*
X429318Y339551D01*
X429234Y339539D01*
X429181Y339516D01*
X429125Y339501D01*
X429052Y339458D01*
X428975Y339423D01*
X428930Y339385D01*
X428880Y339356D01*
X428822Y339294D01*
X428758Y339240D01*
X428726Y339191D01*
X428686Y339148D01*
X428647Y339073D01*
X428600Y339003D01*
X428583Y338947D01*
X428556Y338895D01*
X428545Y338827D01*
X428520Y338747D01*
X427622Y337849D01*
X404378Y337849D01*
X403499Y338728D01*
X403499Y345972D01*
X404378Y346851D01*
X427622Y346851D01*
X428527Y345946D01*
X428529Y345938D01*
X428541Y345854D01*
X428564Y345801D01*
X428579Y345745D01*
X428622Y345672D01*
X428657Y345595D01*
X428695Y345550D01*
X428724Y345500D01*
X428786Y345442D01*
X428840Y345378D01*
X428889Y345346D01*
X428932Y345306D01*
X429007Y345267D01*
X429077Y345220D01*
X429133Y345203D01*
X429185Y345176D01*
X429253Y345165D01*
X429348Y345135D01*
X429448Y345132D01*
X429516Y345121D01*
X440458Y345121D01*
X440544Y345133D01*
X440632Y345136D01*
X440685Y345153D01*
X440739Y345161D01*
X440819Y345196D01*
X440902Y345223D01*
X440942Y345251D01*
X440999Y345277D01*
X441112Y345373D01*
X441176Y345418D01*
X441319Y345562D01*
X449671Y345562D01*
X449729Y345570D01*
X449788Y345568D01*
X449869Y345590D01*
X449953Y345602D01*
X450006Y345625D01*
X450063Y345640D01*
X450135Y345683D01*
X450212Y345718D01*
X450257Y345756D01*
X450307Y345785D01*
X450365Y345847D01*
X450429Y345901D01*
X450462Y345950D01*
X450502Y345993D01*
X450540Y346068D01*
X450587Y346138D01*
X450604Y346194D01*
X450631Y346246D01*
X450642Y346314D01*
X450673Y346409D01*
X450675Y346509D01*
X450686Y346577D01*
X450686Y393150D01*
X450678Y393208D01*
X450680Y393266D01*
X450658Y393348D01*
X450647Y393431D01*
X450623Y393485D01*
X450608Y393541D01*
X450565Y393613D01*
X450530Y393691D01*
X450493Y393735D01*
X450463Y393785D01*
X450401Y393843D01*
X450347Y393908D01*
X450298Y393940D01*
X450255Y393980D01*
X450180Y394018D01*
X450110Y394065D01*
X450054Y394083D01*
X450002Y394109D01*
X449934Y394121D01*
X449839Y394151D01*
X449739Y394153D01*
X449671Y394165D01*
X408467Y394165D01*
X408410Y394157D01*
X408351Y394158D01*
X408269Y394137D01*
X408186Y394125D01*
X408133Y394101D01*
X408076Y394086D01*
X408004Y394043D01*
X407926Y394009D01*
X407882Y393971D01*
X407832Y393941D01*
X407774Y393880D01*
X407709Y393825D01*
X407677Y393777D01*
X407637Y393734D01*
X407599Y393659D01*
X407552Y393589D01*
X407534Y393533D01*
X407508Y393481D01*
X407496Y393413D01*
X407466Y393317D01*
X407464Y393218D01*
X407452Y393150D01*
X407452Y392314D01*
X406573Y391435D01*
X397330Y391435D01*
X396202Y392562D01*
X396179Y392580D01*
X396160Y392602D01*
X396066Y392665D01*
X395975Y392733D01*
X395948Y392744D01*
X395923Y392760D01*
X395815Y392794D01*
X395710Y392834D01*
X395680Y392837D01*
X395652Y392846D01*
X395539Y392849D01*
X395426Y392858D01*
X395398Y392852D01*
X395368Y392853D01*
X395259Y392824D01*
X395148Y392802D01*
X395121Y392788D01*
X395093Y392781D01*
X394996Y392723D01*
X394895Y392671D01*
X394874Y392651D01*
X394849Y392636D01*
X394771Y392553D01*
X394689Y392475D01*
X394674Y392450D01*
X394654Y392429D01*
X394603Y392328D01*
X394545Y392230D01*
X394538Y392202D01*
X394525Y392175D01*
X394512Y392098D01*
X394475Y391954D01*
X394477Y391892D01*
X394469Y391844D01*
X394469Y389608D01*
X394482Y389521D01*
X394484Y389434D01*
X394501Y389381D01*
X394509Y389326D01*
X394545Y389247D01*
X394572Y389163D01*
X394600Y389124D01*
X394625Y389067D01*
X394721Y388954D01*
X394767Y388890D01*
X395437Y388219D01*
X395437Y385014D01*
X395450Y384927D01*
X395452Y384840D01*
X395469Y384787D01*
X395477Y384732D01*
X395513Y384652D01*
X395540Y384569D01*
X395568Y384530D01*
X395593Y384473D01*
X395689Y384359D01*
X395735Y384296D01*
X398449Y381581D01*
X399324Y380706D01*
X400816Y379215D01*
X400816Y377917D01*
X400816Y376375D01*
X400828Y376289D01*
X400831Y376201D01*
X400848Y376149D01*
X400856Y376094D01*
X400891Y376014D01*
X400918Y375931D01*
X400946Y375892D01*
X400972Y375835D01*
X401068Y375721D01*
X401113Y375658D01*
X402291Y374479D01*
X402290Y374432D01*
X402312Y374350D01*
X402323Y374266D01*
X402347Y374213D01*
X402362Y374157D01*
X402405Y374084D01*
X402440Y374007D01*
X402477Y373962D01*
X402507Y373912D01*
X402569Y373854D01*
X402623Y373790D01*
X402672Y373758D01*
X402715Y373718D01*
X402790Y373679D01*
X402860Y373632D01*
X402916Y373615D01*
X402968Y373588D01*
X403036Y373577D01*
X403131Y373547D01*
X403231Y373544D01*
X403299Y373533D01*
X411463Y373533D01*
X419533Y365463D01*
X419533Y360566D01*
X419541Y360508D01*
X419539Y360450D01*
X419561Y360368D01*
X419573Y360284D01*
X419596Y360231D01*
X419611Y360175D01*
X419654Y360102D01*
X419689Y360025D01*
X419727Y359980D01*
X419756Y359930D01*
X419818Y359872D01*
X419872Y359808D01*
X419921Y359776D01*
X419964Y359736D01*
X420039Y359697D01*
X420109Y359650D01*
X420165Y359633D01*
X420217Y359606D01*
X420285Y359595D01*
X420380Y359565D01*
X420480Y359562D01*
X420548Y359551D01*
X427622Y359551D01*
X428501Y358672D01*
X428501Y351428D01*
X427622Y350549D01*
X404378Y350549D01*
X403499Y351428D01*
X403499Y358672D01*
X404378Y359551D01*
X411452Y359551D01*
X411510Y359559D01*
X411568Y359557D01*
X411650Y359579D01*
X411734Y359591D01*
X411787Y359614D01*
X411843Y359629D01*
X411916Y359672D01*
X411993Y359707D01*
X412038Y359745D01*
X412088Y359774D01*
X412146Y359836D01*
X412210Y359890D01*
X412242Y359939D01*
X412282Y359982D01*
X412321Y360057D01*
X412368Y360127D01*
X412385Y360183D01*
X412412Y360235D01*
X412423Y360303D01*
X412453Y360398D01*
X412456Y360498D01*
X412467Y360566D01*
X412467Y362116D01*
X412455Y362203D01*
X412452Y362290D01*
X412435Y362343D01*
X412427Y362398D01*
X412392Y362477D01*
X412365Y362561D01*
X412337Y362600D01*
X412311Y362657D01*
X412215Y362770D01*
X412170Y362834D01*
X408834Y366170D01*
X408764Y366222D01*
X408700Y366282D01*
X408651Y366308D01*
X408607Y366341D01*
X408525Y366372D01*
X408447Y366412D01*
X408400Y366420D01*
X408341Y366442D01*
X408193Y366454D01*
X408116Y366467D01*
X403299Y366467D01*
X403241Y366459D01*
X403182Y366461D01*
X403101Y366439D01*
X403017Y366427D01*
X402964Y366404D01*
X402907Y366389D01*
X402835Y366346D01*
X402758Y366311D01*
X402713Y366273D01*
X402663Y366244D01*
X402605Y366182D01*
X402541Y366128D01*
X402508Y366079D01*
X402468Y366036D01*
X402430Y365961D01*
X402383Y365891D01*
X402366Y365835D01*
X402339Y365783D01*
X402328Y365715D01*
X402298Y365620D01*
X402295Y365520D01*
X402284Y365452D01*
X402284Y364244D01*
X401404Y363365D01*
X393161Y363365D01*
X392282Y364244D01*
X392282Y374487D01*
X393199Y375404D01*
X393215Y375426D01*
X393235Y375442D01*
X393252Y375467D01*
X393276Y375491D01*
X393319Y375563D01*
X393370Y375631D01*
X393382Y375663D01*
X393393Y375679D01*
X393399Y375701D01*
X393420Y375736D01*
X393441Y375818D01*
X393471Y375897D01*
X393474Y375937D01*
X393478Y375950D01*
X393479Y375967D01*
X393490Y376012D01*
X393487Y376096D01*
X393494Y376180D01*
X393485Y376225D01*
X393486Y376234D01*
X393483Y376245D01*
X393481Y376296D01*
X393455Y376376D01*
X393439Y376459D01*
X393415Y376504D01*
X393414Y376509D01*
X393410Y376515D01*
X393394Y376566D01*
X393354Y376622D01*
X393308Y376711D01*
X393271Y376750D01*
X393269Y376754D01*
X393256Y376765D01*
X393239Y376783D01*
X393199Y376840D01*
X391239Y378800D01*
X391169Y378852D01*
X391105Y378912D01*
X391056Y378937D01*
X391011Y378971D01*
X390930Y379002D01*
X390852Y379042D01*
X390804Y379050D01*
X390746Y379072D01*
X390598Y379084D01*
X390521Y379097D01*
X387315Y379097D01*
X386654Y379758D01*
X386608Y379793D01*
X386567Y379835D01*
X386495Y379878D01*
X386427Y379928D01*
X386373Y379949D01*
X386322Y379979D01*
X386240Y380000D01*
X386162Y380030D01*
X386103Y380034D01*
X386047Y380049D01*
X385962Y380046D01*
X385878Y380053D01*
X385821Y380042D01*
X385763Y380040D01*
X385682Y380014D01*
X385600Y379997D01*
X385548Y379970D01*
X385492Y379952D01*
X385436Y379912D01*
X385347Y379866D01*
X385275Y379798D01*
X385219Y379758D01*
X384558Y379097D01*
X377315Y379097D01*
X376230Y380182D01*
X376212Y380212D01*
X376151Y380270D01*
X376096Y380334D01*
X376047Y380367D01*
X376005Y380407D01*
X375930Y380445D01*
X375859Y380492D01*
X375804Y380509D01*
X375752Y380536D01*
X375684Y380547D01*
X375588Y380577D01*
X375489Y380580D01*
X375421Y380591D01*
X373745Y380591D01*
X373658Y380579D01*
X373571Y380576D01*
X373518Y380559D01*
X373463Y380552D01*
X373383Y380516D01*
X373300Y380489D01*
X373261Y380461D01*
X373204Y380435D01*
X373091Y380339D01*
X373027Y380294D01*
X372220Y379487D01*
X368491Y379487D01*
X367504Y380475D01*
X367480Y380492D01*
X367461Y380515D01*
X367367Y380577D01*
X367277Y380645D01*
X367249Y380656D01*
X367225Y380672D01*
X367117Y380706D01*
X367011Y380747D01*
X366982Y380749D01*
X366954Y380758D01*
X366840Y380761D01*
X366728Y380770D01*
X366699Y380764D01*
X366670Y380765D01*
X366560Y380737D01*
X366449Y380714D01*
X366423Y380701D01*
X366395Y380693D01*
X366297Y380636D01*
X366197Y380583D01*
X366175Y380563D01*
X366150Y380548D01*
X366073Y380466D01*
X365991Y380388D01*
X365976Y380362D01*
X365956Y380341D01*
X365904Y380240D01*
X365847Y380142D01*
X365840Y380114D01*
X365826Y380088D01*
X365813Y380010D01*
X365777Y379867D01*
X365779Y379804D01*
X365771Y379757D01*
X365771Y360566D01*
X365779Y360508D01*
X365777Y360450D01*
X365799Y360368D01*
X365811Y360284D01*
X365834Y360231D01*
X365849Y360175D01*
X365892Y360102D01*
X365927Y360025D01*
X365965Y359980D01*
X365994Y359930D01*
X366056Y359872D01*
X366110Y359808D01*
X366159Y359776D01*
X366202Y359736D01*
X366277Y359697D01*
X366347Y359650D01*
X366403Y359633D01*
X366455Y359606D01*
X366523Y359595D01*
X366618Y359565D01*
X366718Y359562D01*
X366786Y359551D01*
X375622Y359551D01*
X376501Y358672D01*
X376501Y351428D01*
X375622Y350549D01*
X352378Y350549D01*
X352293Y350634D01*
X352223Y350687D01*
X352159Y350747D01*
X352110Y350772D01*
X352066Y350805D01*
X351984Y350837D01*
X351906Y350876D01*
X351859Y350884D01*
X351800Y350907D01*
X351653Y350919D01*
X351575Y350932D01*
X345812Y350932D01*
X345754Y350924D01*
X345695Y350925D01*
X345614Y350904D01*
X345530Y350892D01*
X345477Y350868D01*
X345420Y350853D01*
X345348Y350810D01*
X345271Y350776D01*
X345226Y350738D01*
X345176Y350708D01*
X345118Y350647D01*
X345054Y350592D01*
X345021Y350543D01*
X344981Y350501D01*
X344943Y350426D01*
X344896Y350355D01*
X344878Y350300D01*
X344852Y350248D01*
X344840Y350180D01*
X344815Y350100D01*
X344136Y349421D01*
X344119Y349398D01*
X344099Y349381D01*
X344083Y349357D01*
X344058Y349334D01*
X344016Y349261D01*
X343965Y349193D01*
X343953Y349162D01*
X343942Y349145D01*
X343934Y349122D01*
X343915Y349088D01*
X343894Y349007D01*
X343864Y348928D01*
X343860Y348889D01*
X343856Y348874D01*
X343855Y348855D01*
X343844Y348813D01*
X343847Y348728D01*
X343840Y348644D01*
X343849Y348601D01*
X343849Y348590D01*
X343852Y348576D01*
X343854Y348529D01*
X343879Y348448D01*
X343896Y348366D01*
X343918Y348323D01*
X343920Y348315D01*
X343926Y348306D01*
X343941Y348258D01*
X343981Y348202D01*
X344027Y348113D01*
X344062Y348077D01*
X344066Y348070D01*
X344088Y348050D01*
X344096Y348041D01*
X344136Y347985D01*
X344796Y347324D01*
X344796Y346136D01*
X344805Y346078D01*
X344803Y346020D01*
X344824Y345938D01*
X344836Y345854D01*
X344860Y345801D01*
X344875Y345745D01*
X344918Y345672D01*
X344952Y345595D01*
X344990Y345550D01*
X345020Y345500D01*
X345082Y345442D01*
X345136Y345378D01*
X345185Y345346D01*
X345227Y345306D01*
X345302Y345267D01*
X345373Y345220D01*
X345429Y345203D01*
X345481Y345176D01*
X345549Y345165D01*
X345644Y345135D01*
X345744Y345132D01*
X345812Y345121D01*
X350484Y345121D01*
X350542Y345129D01*
X350600Y345127D01*
X350682Y345149D01*
X350766Y345161D01*
X350819Y345184D01*
X350875Y345199D01*
X350948Y345242D01*
X351025Y345277D01*
X351070Y345315D01*
X351120Y345344D01*
X351178Y345406D01*
X351242Y345460D01*
X351274Y345509D01*
X351314Y345552D01*
X351353Y345627D01*
X351400Y345697D01*
X351417Y345753D01*
X351444Y345805D01*
X351455Y345873D01*
X351480Y345953D01*
X352378Y346851D01*
X375622Y346851D01*
X376501Y345972D01*
X376501Y338728D01*
X375622Y337849D01*
X352378Y337849D01*
X351473Y338754D01*
X351471Y338762D01*
X351459Y338846D01*
X351436Y338899D01*
X351421Y338955D01*
X351378Y339028D01*
X351343Y339105D01*
X351305Y339150D01*
X351276Y339200D01*
X351214Y339258D01*
X351160Y339322D01*
X351111Y339354D01*
X351068Y339394D01*
X350993Y339433D01*
X350923Y339480D01*
X350867Y339497D01*
X350815Y339524D01*
X350747Y339535D01*
X350652Y339565D01*
X350552Y339568D01*
X350484Y339579D01*
X344715Y339579D01*
X344629Y339567D01*
X344541Y339564D01*
X344488Y339547D01*
X344434Y339539D01*
X344354Y339504D01*
X344271Y339477D01*
X344231Y339449D01*
X344174Y339423D01*
X344061Y339327D01*
X343997Y339282D01*
X343917Y339202D01*
X343582Y339202D01*
X343524Y339194D01*
X343465Y339195D01*
X343384Y339174D01*
X343300Y339162D01*
X343247Y339138D01*
X343190Y339123D01*
X343118Y339080D01*
X343041Y339046D01*
X342996Y339008D01*
X342946Y338978D01*
X342888Y338917D01*
X342824Y338862D01*
X342791Y338813D01*
X342751Y338771D01*
X342713Y338696D01*
X342666Y338625D01*
X342648Y338570D01*
X342622Y338518D01*
X342610Y338450D01*
X342580Y338354D01*
X342578Y338255D01*
X342566Y338187D01*
X342566Y211714D01*
X342579Y211628D01*
X342581Y211540D01*
X342598Y211487D01*
X342606Y211433D01*
X342642Y211353D01*
X342669Y211270D01*
X342697Y211230D01*
X342722Y211173D01*
X342818Y211060D01*
X342864Y210996D01*
X415642Y138218D01*
X415712Y138166D01*
X415776Y138106D01*
X415825Y138080D01*
X415869Y138047D01*
X415951Y138016D01*
X416029Y137976D01*
X416076Y137968D01*
X416135Y137946D01*
X416282Y137934D01*
X416360Y137921D01*
X433484Y137921D01*
X433542Y137929D01*
X433600Y137927D01*
X433682Y137949D01*
X433766Y137961D01*
X433819Y137984D01*
X433875Y137999D01*
X433948Y138042D01*
X434025Y138077D01*
X434070Y138115D01*
X434120Y138144D01*
X434178Y138206D01*
X434242Y138260D01*
X434274Y138309D01*
X434314Y138352D01*
X434353Y138427D01*
X434400Y138497D01*
X434417Y138553D01*
X434444Y138605D01*
X434455Y138673D01*
X434485Y138768D01*
X434488Y138868D01*
X434499Y138936D01*
X434499Y140272D01*
X435378Y141151D01*
X470622Y141151D01*
X471501Y140272D01*
X471501Y130028D01*
X470622Y129149D01*
X435378Y129149D01*
G37*
%LPD*%
%LPC*%
G36*
X225706Y202117D02*
X225706Y202117D01*
X219917Y207906D01*
X219917Y216094D01*
X225970Y222146D01*
X226022Y222216D01*
X226082Y222280D01*
X226108Y222329D01*
X226141Y222373D01*
X226172Y222455D01*
X226212Y222533D01*
X226220Y222581D01*
X226242Y222639D01*
X226254Y222787D01*
X226267Y222864D01*
X226267Y400336D01*
X226255Y400422D01*
X226252Y400510D01*
X226235Y400562D01*
X226227Y400617D01*
X226192Y400697D01*
X226165Y400780D01*
X226137Y400819D01*
X226111Y400877D01*
X226015Y400990D01*
X225970Y401053D01*
X224813Y402210D01*
X224813Y409454D01*
X225474Y410114D01*
X225509Y410161D01*
X225551Y410201D01*
X225594Y410274D01*
X225644Y410341D01*
X225665Y410396D01*
X225695Y410446D01*
X225716Y410528D01*
X225746Y410607D01*
X225750Y410665D01*
X225765Y410722D01*
X225762Y410806D01*
X225769Y410890D01*
X225758Y410948D01*
X225756Y411006D01*
X225730Y411086D01*
X225713Y411169D01*
X225686Y411221D01*
X225668Y411277D01*
X225628Y411333D01*
X225582Y411421D01*
X225514Y411494D01*
X225474Y411550D01*
X225294Y411729D01*
X225225Y411782D01*
X225161Y411842D01*
X225111Y411867D01*
X225067Y411900D01*
X224985Y411931D01*
X224907Y411971D01*
X224860Y411979D01*
X224801Y412001D01*
X224654Y412013D01*
X224576Y412026D01*
X209072Y412026D01*
X209014Y412018D01*
X208956Y412020D01*
X208874Y411998D01*
X208791Y411987D01*
X208737Y411963D01*
X208681Y411948D01*
X208608Y411905D01*
X208531Y411870D01*
X208487Y411833D01*
X208436Y411803D01*
X208379Y411741D01*
X208314Y411687D01*
X208282Y411638D01*
X208242Y411595D01*
X208203Y411520D01*
X208157Y411450D01*
X208139Y411394D01*
X208112Y411342D01*
X208101Y411274D01*
X208071Y411179D01*
X208070Y411143D01*
X207178Y410251D01*
X199935Y410251D01*
X199274Y410912D01*
X199227Y410947D01*
X199187Y410989D01*
X199114Y411032D01*
X199047Y411082D01*
X198992Y411103D01*
X198942Y411133D01*
X198860Y411154D01*
X198781Y411184D01*
X198723Y411189D01*
X198666Y411203D01*
X198582Y411200D01*
X198498Y411207D01*
X198441Y411196D01*
X198382Y411194D01*
X198302Y411168D01*
X198219Y411151D01*
X198167Y411124D01*
X198112Y411106D01*
X198056Y411066D01*
X197967Y411020D01*
X197894Y410952D01*
X197838Y410912D01*
X197178Y410251D01*
X189935Y410251D01*
X188827Y411358D01*
X188758Y411411D01*
X188694Y411471D01*
X188644Y411496D01*
X188600Y411529D01*
X188518Y411560D01*
X188441Y411600D01*
X188393Y411608D01*
X188334Y411630D01*
X188187Y411643D01*
X188109Y411656D01*
X161198Y411656D01*
X153506Y419348D01*
X153506Y596682D01*
X153494Y596768D01*
X153491Y596856D01*
X153474Y596908D01*
X153466Y596963D01*
X153431Y597043D01*
X153404Y597126D01*
X153376Y597166D01*
X153350Y597223D01*
X153254Y597336D01*
X153209Y597400D01*
X152538Y598070D01*
X152538Y601799D01*
X155175Y604435D01*
X158903Y604435D01*
X161540Y601799D01*
X161540Y598070D01*
X160869Y597400D01*
X160817Y597330D01*
X160757Y597266D01*
X160731Y597217D01*
X160698Y597172D01*
X160667Y597091D01*
X160627Y597013D01*
X160619Y596965D01*
X160597Y596907D01*
X160585Y596759D01*
X160572Y596682D01*
X160572Y422695D01*
X160584Y422608D01*
X160587Y422521D01*
X160604Y422468D01*
X160612Y422413D01*
X160647Y422334D01*
X160674Y422250D01*
X160702Y422211D01*
X160728Y422154D01*
X160824Y422041D01*
X160869Y421977D01*
X163828Y419019D01*
X163897Y418966D01*
X163961Y418906D01*
X164011Y418881D01*
X164055Y418848D01*
X164136Y418816D01*
X164214Y418777D01*
X164262Y418769D01*
X164320Y418746D01*
X164468Y418734D01*
X164545Y418721D01*
X188040Y418721D01*
X188098Y418729D01*
X188157Y418728D01*
X188238Y418749D01*
X188322Y418761D01*
X188375Y418785D01*
X188432Y418800D01*
X188504Y418843D01*
X188581Y418877D01*
X188626Y418915D01*
X188676Y418945D01*
X188734Y419006D01*
X188798Y419061D01*
X188831Y419110D01*
X188871Y419152D01*
X188909Y419227D01*
X189935Y420253D01*
X197178Y420253D01*
X197838Y419592D01*
X197885Y419557D01*
X197925Y419515D01*
X197998Y419472D01*
X198066Y419421D01*
X198120Y419400D01*
X198171Y419371D01*
X198252Y419350D01*
X198331Y419320D01*
X198389Y419315D01*
X198446Y419301D01*
X198530Y419303D01*
X198614Y419296D01*
X198672Y419308D01*
X198730Y419310D01*
X198811Y419336D01*
X198893Y419352D01*
X198945Y419379D01*
X199001Y419397D01*
X199057Y419437D01*
X199146Y419483D01*
X199218Y419552D01*
X199274Y419592D01*
X199935Y420253D01*
X207178Y420253D01*
X207828Y419603D01*
X207851Y419585D01*
X207870Y419563D01*
X207964Y419500D01*
X208055Y419432D01*
X208082Y419422D01*
X208107Y419405D01*
X208215Y419371D01*
X208320Y419331D01*
X208350Y419328D01*
X208378Y419319D01*
X208491Y419317D01*
X208604Y419307D01*
X208632Y419313D01*
X208662Y419312D01*
X208771Y419341D01*
X208882Y419363D01*
X208909Y419377D01*
X208937Y419384D01*
X209034Y419442D01*
X209135Y419494D01*
X209156Y419514D01*
X209181Y419529D01*
X209259Y419612D01*
X209341Y419690D01*
X209356Y419715D01*
X209376Y419737D01*
X209427Y419838D01*
X209485Y419935D01*
X209492Y419964D01*
X209505Y419990D01*
X209518Y420067D01*
X209555Y420211D01*
X209553Y420273D01*
X209561Y420321D01*
X209561Y432788D01*
X209548Y432875D01*
X209546Y432962D01*
X209529Y433015D01*
X209521Y433070D01*
X209485Y433149D01*
X209458Y433233D01*
X209430Y433272D01*
X209405Y433329D01*
X209309Y433442D01*
X209263Y433506D01*
X208093Y434677D01*
X208093Y444920D01*
X208972Y445799D01*
X217215Y445799D01*
X218094Y444920D01*
X218094Y434677D01*
X216924Y433506D01*
X216871Y433436D01*
X216811Y433372D01*
X216786Y433323D01*
X216753Y433279D01*
X216721Y433197D01*
X216682Y433119D01*
X216674Y433072D01*
X216651Y433013D01*
X216639Y432865D01*
X216626Y432788D01*
X216626Y420107D01*
X216634Y420049D01*
X216633Y419991D01*
X216654Y419909D01*
X216666Y419826D01*
X216690Y419772D01*
X216705Y419716D01*
X216748Y419643D01*
X216782Y419566D01*
X216820Y419522D01*
X216850Y419471D01*
X216911Y419414D01*
X216966Y419349D01*
X217015Y419317D01*
X217057Y419277D01*
X217132Y419238D01*
X217203Y419192D01*
X217258Y419174D01*
X217310Y419147D01*
X217378Y419136D01*
X217474Y419106D01*
X217573Y419103D01*
X217641Y419092D01*
X224031Y419092D01*
X224117Y419104D01*
X224205Y419107D01*
X224257Y419124D01*
X224312Y419132D01*
X224392Y419168D01*
X224475Y419194D01*
X224515Y419222D01*
X224572Y419248D01*
X224685Y419344D01*
X224749Y419389D01*
X225692Y420333D01*
X233935Y420333D01*
X234815Y419454D01*
X234815Y412210D01*
X234154Y411550D01*
X234119Y411503D01*
X234076Y411463D01*
X234034Y411390D01*
X233983Y411323D01*
X233962Y411268D01*
X233933Y411218D01*
X233912Y411136D01*
X233882Y411057D01*
X233877Y410999D01*
X233863Y410942D01*
X233865Y410858D01*
X233858Y410774D01*
X233870Y410716D01*
X233872Y410658D01*
X233898Y410578D01*
X233914Y410495D01*
X233941Y410443D01*
X233959Y410387D01*
X233999Y410331D01*
X234045Y410243D01*
X234114Y410170D01*
X234154Y410114D01*
X234815Y409454D01*
X234815Y402210D01*
X233638Y401034D01*
X233634Y401029D01*
X233590Y400992D01*
X233558Y400943D01*
X233518Y400900D01*
X233479Y400825D01*
X233432Y400755D01*
X233415Y400699D01*
X233388Y400647D01*
X233377Y400579D01*
X233347Y400484D01*
X233344Y400384D01*
X233333Y400316D01*
X233333Y222864D01*
X233345Y222777D01*
X233348Y222690D01*
X233365Y222637D01*
X233373Y222583D01*
X233408Y222503D01*
X233435Y222420D01*
X233463Y222380D01*
X233489Y222323D01*
X233585Y222210D01*
X233601Y222187D01*
X233606Y222179D01*
X233609Y222176D01*
X233630Y222146D01*
X239683Y216094D01*
X239683Y207906D01*
X233894Y202117D01*
X225706Y202117D01*
G37*
%LPD*%
%LPC*%
G36*
X27878Y122499D02*
X27878Y122499D01*
X26999Y123378D01*
X26999Y140622D01*
X27878Y141501D01*
X44122Y141501D01*
X45001Y140622D01*
X45001Y136548D01*
X45009Y136490D01*
X45007Y136432D01*
X45029Y136350D01*
X45041Y136266D01*
X45064Y136213D01*
X45079Y136157D01*
X45122Y136084D01*
X45157Y136007D01*
X45195Y135962D01*
X45224Y135912D01*
X45286Y135854D01*
X45340Y135790D01*
X45389Y135758D01*
X45432Y135718D01*
X45507Y135679D01*
X45577Y135632D01*
X45633Y135615D01*
X45685Y135588D01*
X45753Y135577D01*
X45848Y135547D01*
X45948Y135544D01*
X46016Y135533D01*
X54551Y135533D01*
X54638Y135545D01*
X54725Y135548D01*
X54778Y135565D01*
X54833Y135573D01*
X54912Y135608D01*
X54996Y135635D01*
X55035Y135663D01*
X55092Y135689D01*
X55205Y135785D01*
X55269Y135830D01*
X102340Y182901D01*
X102392Y182970D01*
X102451Y183032D01*
X102477Y183083D01*
X102511Y183128D01*
X102542Y183209D01*
X102581Y183285D01*
X102592Y183341D01*
X102612Y183394D01*
X102619Y183480D01*
X102636Y183564D01*
X102631Y183621D01*
X102636Y183677D01*
X102619Y183762D01*
X102612Y183847D01*
X102591Y183900D01*
X102580Y183956D01*
X102540Y184032D01*
X102510Y184113D01*
X102475Y184158D01*
X102449Y184208D01*
X102390Y184271D01*
X102338Y184339D01*
X102292Y184373D01*
X102253Y184415D01*
X102179Y184458D01*
X102110Y184509D01*
X102057Y184530D01*
X102008Y184558D01*
X101925Y184579D01*
X101844Y184610D01*
X101787Y184614D01*
X101732Y184628D01*
X101647Y184626D01*
X101561Y184633D01*
X101513Y184621D01*
X101448Y184619D01*
X101310Y184575D01*
X101234Y184557D01*
X98680Y183499D01*
X91320Y183499D01*
X84520Y186316D01*
X79316Y191520D01*
X76499Y198320D01*
X76499Y205680D01*
X79316Y212480D01*
X84520Y217684D01*
X91320Y220501D01*
X98680Y220501D01*
X105480Y217684D01*
X110684Y212480D01*
X113501Y205680D01*
X113501Y198320D01*
X112443Y195766D01*
X112421Y195683D01*
X112391Y195603D01*
X112386Y195546D01*
X112372Y195491D01*
X112374Y195405D01*
X112367Y195319D01*
X112379Y195264D01*
X112380Y195207D01*
X112406Y195125D01*
X112423Y195041D01*
X112449Y194990D01*
X112467Y194936D01*
X112515Y194865D01*
X112554Y194788D01*
X112593Y194747D01*
X112625Y194700D01*
X112691Y194645D01*
X112750Y194582D01*
X112799Y194553D01*
X112843Y194517D01*
X112921Y194482D01*
X112995Y194439D01*
X113050Y194425D01*
X113102Y194401D01*
X113188Y194390D01*
X113271Y194368D01*
X113328Y194370D01*
X113384Y194362D01*
X113469Y194375D01*
X113555Y194378D01*
X113609Y194395D01*
X113665Y194403D01*
X113744Y194439D01*
X113825Y194465D01*
X113866Y194494D01*
X113924Y194520D01*
X114035Y194614D01*
X114099Y194660D01*
X124905Y205466D01*
X124958Y205536D01*
X125018Y205600D01*
X125043Y205649D01*
X125076Y205693D01*
X125107Y205775D01*
X125147Y205853D01*
X125155Y205901D01*
X125177Y205959D01*
X125190Y206107D01*
X125202Y206184D01*
X125202Y294484D01*
X125194Y294542D01*
X125196Y294600D01*
X125174Y294682D01*
X125163Y294766D01*
X125139Y294819D01*
X125124Y294875D01*
X125081Y294948D01*
X125046Y295025D01*
X125009Y295070D01*
X124979Y295120D01*
X124917Y295178D01*
X124863Y295242D01*
X124814Y295274D01*
X124771Y295314D01*
X124696Y295353D01*
X124626Y295400D01*
X124570Y295417D01*
X124518Y295444D01*
X124450Y295455D01*
X124355Y295485D01*
X124255Y295488D01*
X124187Y295499D01*
X120614Y295499D01*
X119734Y296378D01*
X119734Y310622D01*
X120614Y311501D01*
X136857Y311501D01*
X137736Y310622D01*
X137736Y296378D01*
X136857Y295499D01*
X133283Y295499D01*
X133225Y295491D01*
X133167Y295493D01*
X133085Y295471D01*
X133002Y295459D01*
X132948Y295436D01*
X132892Y295421D01*
X132819Y295378D01*
X132742Y295343D01*
X132698Y295305D01*
X132647Y295276D01*
X132590Y295214D01*
X132525Y295160D01*
X132493Y295111D01*
X132453Y295068D01*
X132414Y294993D01*
X132368Y294923D01*
X132350Y294867D01*
X132323Y294815D01*
X132312Y294747D01*
X132282Y294652D01*
X132279Y294552D01*
X132268Y294484D01*
X132268Y202837D01*
X57898Y128467D01*
X46016Y128467D01*
X45958Y128459D01*
X45900Y128461D01*
X45818Y128439D01*
X45734Y128427D01*
X45681Y128404D01*
X45625Y128389D01*
X45552Y128346D01*
X45475Y128311D01*
X45430Y128273D01*
X45380Y128244D01*
X45322Y128182D01*
X45258Y128128D01*
X45226Y128079D01*
X45186Y128036D01*
X45147Y127961D01*
X45100Y127891D01*
X45083Y127835D01*
X45056Y127783D01*
X45045Y127715D01*
X45015Y127620D01*
X45012Y127520D01*
X45001Y127452D01*
X45001Y123378D01*
X44122Y122499D01*
X27878Y122499D01*
G37*
%LPD*%
%LPC*%
G36*
X28578Y160999D02*
X28578Y160999D01*
X27699Y161878D01*
X27699Y182122D01*
X28578Y183001D01*
X44934Y183001D01*
X45021Y183013D01*
X45108Y183016D01*
X45161Y183033D01*
X45216Y183041D01*
X45295Y183076D01*
X45379Y183103D01*
X45418Y183131D01*
X45475Y183157D01*
X45588Y183253D01*
X45652Y183298D01*
X66170Y203816D01*
X66201Y203858D01*
X66210Y203865D01*
X66227Y203891D01*
X66282Y203950D01*
X66308Y203999D01*
X66341Y204043D01*
X66357Y204086D01*
X66368Y204102D01*
X66380Y204140D01*
X66412Y204203D01*
X66420Y204250D01*
X66442Y204309D01*
X66445Y204347D01*
X66453Y204373D01*
X66456Y204465D01*
X66467Y204534D01*
X66467Y216955D01*
X91971Y242458D01*
X92023Y242528D01*
X92083Y242592D01*
X92109Y242641D01*
X92142Y242685D01*
X92173Y242767D01*
X92213Y242845D01*
X92221Y242893D01*
X92243Y242951D01*
X92255Y243099D01*
X92268Y243176D01*
X92268Y294484D01*
X92260Y294542D01*
X92262Y294600D01*
X92240Y294682D01*
X92228Y294766D01*
X92205Y294819D01*
X92190Y294875D01*
X92147Y294948D01*
X92112Y295025D01*
X92074Y295070D01*
X92045Y295120D01*
X91983Y295178D01*
X91929Y295242D01*
X91880Y295274D01*
X91837Y295314D01*
X91762Y295353D01*
X91692Y295400D01*
X91636Y295417D01*
X91584Y295444D01*
X91516Y295455D01*
X91421Y295485D01*
X91321Y295488D01*
X91253Y295499D01*
X87679Y295499D01*
X86800Y296378D01*
X86800Y310622D01*
X87679Y311501D01*
X103923Y311501D01*
X104802Y310622D01*
X104802Y296378D01*
X103923Y295499D01*
X100349Y295499D01*
X100291Y295491D01*
X100233Y295493D01*
X100151Y295471D01*
X100067Y295459D01*
X100014Y295436D01*
X99958Y295421D01*
X99885Y295378D01*
X99808Y295343D01*
X99763Y295305D01*
X99713Y295276D01*
X99655Y295214D01*
X99591Y295160D01*
X99559Y295111D01*
X99519Y295068D01*
X99480Y294993D01*
X99433Y294923D01*
X99416Y294867D01*
X99389Y294815D01*
X99378Y294747D01*
X99348Y294652D01*
X99345Y294552D01*
X99334Y294484D01*
X99334Y239829D01*
X73830Y214325D01*
X73778Y214255D01*
X73718Y214192D01*
X73692Y214142D01*
X73659Y214098D01*
X73628Y214016D01*
X73588Y213938D01*
X73580Y213891D01*
X73558Y213832D01*
X73546Y213685D01*
X73533Y213607D01*
X73533Y201187D01*
X51298Y178952D01*
X51246Y178882D01*
X51186Y178818D01*
X51160Y178769D01*
X51127Y178725D01*
X51096Y178643D01*
X51056Y178565D01*
X51048Y178518D01*
X51026Y178459D01*
X51014Y178311D01*
X51001Y178234D01*
X51001Y161878D01*
X50122Y160999D01*
X28578Y160999D01*
G37*
%LPD*%
%LPC*%
G36*
X90378Y465499D02*
X90378Y465499D01*
X89499Y466378D01*
X89499Y470162D01*
X89487Y470248D01*
X89484Y470336D01*
X89467Y470389D01*
X89459Y470443D01*
X89424Y470523D01*
X89397Y470606D01*
X89369Y470646D01*
X89343Y470703D01*
X89247Y470816D01*
X89202Y470880D01*
X89029Y471052D01*
X89029Y500227D01*
X89029Y500229D01*
X89029Y500230D01*
X89010Y500366D01*
X88989Y500508D01*
X88989Y500510D01*
X88989Y500511D01*
X88934Y500632D01*
X88873Y500768D01*
X88872Y500769D01*
X88871Y500771D01*
X88783Y500875D01*
X88690Y500985D01*
X88688Y500986D01*
X88687Y500987D01*
X88674Y500995D01*
X88453Y501142D01*
X88424Y501152D01*
X88403Y501165D01*
X86701Y501870D01*
X84170Y504401D01*
X82799Y507710D01*
X82799Y526290D01*
X84170Y529599D01*
X86701Y532130D01*
X87641Y532519D01*
X87642Y532520D01*
X87643Y532521D01*
X87760Y532590D01*
X87885Y532664D01*
X87887Y532665D01*
X87888Y532666D01*
X87982Y532766D01*
X88081Y532871D01*
X88081Y532872D01*
X88082Y532873D01*
X88147Y532999D01*
X88211Y533123D01*
X88211Y533125D01*
X88212Y533126D01*
X88214Y533141D01*
X88240Y533272D01*
X88253Y533314D01*
X88254Y533343D01*
X88266Y533402D01*
X88263Y533433D01*
X88267Y533457D01*
X88267Y650845D01*
X89897Y652475D01*
X89950Y652544D01*
X90010Y652608D01*
X90035Y652658D01*
X90068Y652702D01*
X90099Y652783D01*
X90139Y652861D01*
X90147Y652909D01*
X90169Y652967D01*
X90181Y653115D01*
X90194Y653192D01*
X90194Y654141D01*
X92831Y656777D01*
X96559Y656777D01*
X99196Y654141D01*
X99196Y650412D01*
X96559Y647776D01*
X96348Y647776D01*
X96290Y647768D01*
X96232Y647769D01*
X96150Y647748D01*
X96066Y647736D01*
X96013Y647712D01*
X95957Y647697D01*
X95884Y647654D01*
X95807Y647620D01*
X95762Y647582D01*
X95712Y647552D01*
X95654Y647491D01*
X95590Y647436D01*
X95558Y647387D01*
X95518Y647345D01*
X95479Y647270D01*
X95432Y647199D01*
X95415Y647144D01*
X95388Y647092D01*
X95377Y647024D01*
X95347Y646928D01*
X95344Y646829D01*
X95333Y646761D01*
X95333Y533457D01*
X95333Y533456D01*
X95333Y533454D01*
X95340Y533402D01*
X95339Y533365D01*
X95353Y533312D01*
X95373Y533176D01*
X95373Y533174D01*
X95373Y533173D01*
X95432Y533043D01*
X95489Y532916D01*
X95490Y532915D01*
X95491Y532914D01*
X95582Y532806D01*
X95672Y532699D01*
X95674Y532699D01*
X95675Y532697D01*
X95687Y532689D01*
X95909Y532542D01*
X95938Y532533D01*
X95959Y532519D01*
X96899Y532130D01*
X99430Y529599D01*
X100801Y526290D01*
X100801Y507710D01*
X99430Y504401D01*
X96899Y501870D01*
X95197Y501165D01*
X95196Y501164D01*
X95195Y501164D01*
X95076Y501094D01*
X94953Y501020D01*
X94952Y501019D01*
X94950Y501018D01*
X94853Y500914D01*
X94757Y500814D01*
X94757Y500812D01*
X94756Y500811D01*
X94693Y500689D01*
X94627Y500561D01*
X94627Y500559D01*
X94626Y500558D01*
X94624Y500543D01*
X94572Y500282D01*
X94575Y500252D01*
X94571Y500227D01*
X94571Y475516D01*
X94579Y475458D01*
X94577Y475400D01*
X94599Y475318D01*
X94611Y475234D01*
X94634Y475181D01*
X94649Y475125D01*
X94692Y475052D01*
X94727Y474975D01*
X94765Y474930D01*
X94794Y474880D01*
X94856Y474822D01*
X94910Y474758D01*
X94959Y474726D01*
X95002Y474686D01*
X95077Y474647D01*
X95147Y474600D01*
X95203Y474583D01*
X95255Y474556D01*
X95323Y474545D01*
X95418Y474515D01*
X95518Y474512D01*
X95586Y474501D01*
X97622Y474501D01*
X98501Y473622D01*
X98501Y466378D01*
X97622Y465499D01*
X90378Y465499D01*
G37*
%LPD*%
%LPC*%
G36*
X112378Y465499D02*
X112378Y465499D01*
X111499Y466378D01*
X111499Y473622D01*
X112378Y474501D01*
X113414Y474501D01*
X113472Y474509D01*
X113530Y474507D01*
X113612Y474529D01*
X113696Y474541D01*
X113749Y474564D01*
X113805Y474579D01*
X113878Y474622D01*
X113955Y474657D01*
X114000Y474695D01*
X114050Y474724D01*
X114108Y474786D01*
X114172Y474840D01*
X114204Y474889D01*
X114244Y474932D01*
X114283Y475007D01*
X114330Y475077D01*
X114347Y475133D01*
X114374Y475185D01*
X114385Y475253D01*
X114415Y475348D01*
X114418Y475448D01*
X114429Y475516D01*
X114429Y500227D01*
X114429Y500229D01*
X114429Y500230D01*
X114410Y500366D01*
X114389Y500508D01*
X114389Y500510D01*
X114389Y500511D01*
X114334Y500632D01*
X114273Y500768D01*
X114272Y500769D01*
X114271Y500771D01*
X114183Y500875D01*
X114090Y500985D01*
X114088Y500986D01*
X114087Y500987D01*
X114074Y500995D01*
X113853Y501142D01*
X113824Y501152D01*
X113803Y501165D01*
X112101Y501870D01*
X109570Y504401D01*
X108199Y507710D01*
X108199Y526290D01*
X109570Y529599D01*
X112101Y532130D01*
X113041Y532519D01*
X113042Y532520D01*
X113043Y532521D01*
X113162Y532591D01*
X113285Y532664D01*
X113286Y532665D01*
X113288Y532666D01*
X113382Y532766D01*
X113481Y532871D01*
X113481Y532872D01*
X113482Y532873D01*
X113547Y532999D01*
X113611Y533123D01*
X113611Y533125D01*
X113612Y533126D01*
X113614Y533141D01*
X113640Y533272D01*
X113653Y533314D01*
X113654Y533343D01*
X113666Y533402D01*
X113663Y533433D01*
X113667Y533457D01*
X113667Y635163D01*
X115202Y636698D01*
X115254Y636768D01*
X115314Y636832D01*
X115340Y636881D01*
X115373Y636925D01*
X115404Y637007D01*
X115444Y637085D01*
X115452Y637132D01*
X115474Y637191D01*
X115486Y637339D01*
X115499Y637416D01*
X115499Y638364D01*
X118136Y641001D01*
X121864Y641001D01*
X124501Y638364D01*
X124501Y634636D01*
X121864Y631999D01*
X121748Y631999D01*
X121690Y631991D01*
X121632Y631993D01*
X121550Y631971D01*
X121466Y631959D01*
X121413Y631936D01*
X121357Y631921D01*
X121284Y631878D01*
X121207Y631843D01*
X121162Y631805D01*
X121112Y631776D01*
X121054Y631714D01*
X120990Y631660D01*
X120958Y631611D01*
X120918Y631568D01*
X120879Y631493D01*
X120832Y631423D01*
X120815Y631367D01*
X120788Y631315D01*
X120777Y631247D01*
X120747Y631152D01*
X120744Y631052D01*
X120733Y630984D01*
X120733Y533457D01*
X120733Y533456D01*
X120733Y533454D01*
X120740Y533402D01*
X120739Y533365D01*
X120753Y533312D01*
X120773Y533176D01*
X120773Y533174D01*
X120773Y533173D01*
X120832Y533043D01*
X120889Y532916D01*
X120890Y532915D01*
X120891Y532914D01*
X120982Y532806D01*
X121072Y532699D01*
X121074Y532699D01*
X121075Y532697D01*
X121088Y532689D01*
X121309Y532542D01*
X121338Y532533D01*
X121359Y532519D01*
X122299Y532130D01*
X124830Y529599D01*
X126201Y526290D01*
X126201Y507710D01*
X124830Y504401D01*
X122299Y501870D01*
X120597Y501165D01*
X120596Y501164D01*
X120595Y501164D01*
X120476Y501094D01*
X120353Y501020D01*
X120352Y501019D01*
X120350Y501018D01*
X120253Y500914D01*
X120157Y500814D01*
X120157Y500812D01*
X120156Y500811D01*
X120093Y500689D01*
X120027Y500561D01*
X120027Y500559D01*
X120026Y500558D01*
X120024Y500543D01*
X119972Y500282D01*
X119975Y500252D01*
X119971Y500227D01*
X119971Y474572D01*
X119978Y474518D01*
X119977Y474481D01*
X119984Y474456D01*
X119986Y474398D01*
X120003Y474345D01*
X120011Y474291D01*
X120046Y474211D01*
X120073Y474128D01*
X120101Y474088D01*
X120127Y474031D01*
X120223Y473918D01*
X120268Y473854D01*
X120501Y473622D01*
X120501Y466378D01*
X119622Y465499D01*
X112378Y465499D01*
G37*
%LPD*%
%LPC*%
G36*
X27878Y202499D02*
X27878Y202499D01*
X26999Y203378D01*
X26999Y220622D01*
X27878Y221501D01*
X40084Y221501D01*
X40171Y221513D01*
X40258Y221516D01*
X40311Y221533D01*
X40366Y221541D01*
X40445Y221576D01*
X40529Y221603D01*
X40568Y221631D01*
X40625Y221657D01*
X40738Y221753D01*
X40802Y221798D01*
X60714Y241710D01*
X60766Y241780D01*
X60826Y241844D01*
X60852Y241893D01*
X60885Y241937D01*
X60916Y242019D01*
X60956Y242097D01*
X60964Y242144D01*
X60986Y242203D01*
X60998Y242350D01*
X61011Y242428D01*
X61011Y294289D01*
X61003Y294347D01*
X61005Y294406D01*
X60983Y294487D01*
X60971Y294571D01*
X60947Y294624D01*
X60933Y294681D01*
X60890Y294753D01*
X60855Y294830D01*
X60817Y294875D01*
X60787Y294925D01*
X60726Y294983D01*
X60671Y295047D01*
X60623Y295080D01*
X60580Y295120D01*
X60505Y295158D01*
X60435Y295205D01*
X60379Y295222D01*
X60327Y295249D01*
X60259Y295260D01*
X60164Y295291D01*
X60064Y295293D01*
X59996Y295304D01*
X56422Y295304D01*
X55543Y296184D01*
X55543Y310427D01*
X56422Y311306D01*
X72666Y311306D01*
X73545Y310427D01*
X73545Y296184D01*
X72666Y295304D01*
X69092Y295304D01*
X69034Y295296D01*
X68976Y295298D01*
X68894Y295276D01*
X68810Y295265D01*
X68757Y295241D01*
X68701Y295226D01*
X68628Y295183D01*
X68551Y295148D01*
X68506Y295111D01*
X68456Y295081D01*
X68398Y295019D01*
X68334Y294965D01*
X68302Y294916D01*
X68262Y294873D01*
X68223Y294798D01*
X68176Y294728D01*
X68159Y294672D01*
X68132Y294620D01*
X68121Y294552D01*
X68091Y294457D01*
X68088Y294357D01*
X68077Y294289D01*
X68077Y239081D01*
X45298Y216302D01*
X45246Y216232D01*
X45186Y216168D01*
X45160Y216119D01*
X45127Y216075D01*
X45096Y215993D01*
X45056Y215915D01*
X45048Y215868D01*
X45026Y215809D01*
X45014Y215661D01*
X45001Y215584D01*
X45001Y203378D01*
X44122Y202499D01*
X27878Y202499D01*
G37*
%LPD*%
%LPC*%
G36*
X295919Y699140D02*
X295919Y699140D01*
X289025Y701995D01*
X283749Y707272D01*
X280893Y714166D01*
X280893Y721628D01*
X283749Y728521D01*
X289025Y733798D01*
X295919Y736653D01*
X303381Y736653D01*
X310275Y733798D01*
X315551Y728521D01*
X318407Y721628D01*
X318407Y714166D01*
X315551Y707272D01*
X310275Y701995D01*
X303381Y699140D01*
X295919Y699140D01*
G37*
%LPD*%
%LPC*%
G36*
X181619Y699140D02*
X181619Y699140D01*
X174725Y701995D01*
X169449Y707272D01*
X166593Y714166D01*
X166593Y721628D01*
X169449Y728521D01*
X174725Y733798D01*
X181619Y736653D01*
X189081Y736653D01*
X195975Y733798D01*
X201251Y728521D01*
X204107Y721628D01*
X204107Y714166D01*
X201251Y707272D01*
X195975Y701995D01*
X189081Y699140D01*
X181619Y699140D01*
G37*
%LPD*%
%LPC*%
G36*
X46320Y421499D02*
X46320Y421499D01*
X39520Y424316D01*
X34316Y429520D01*
X31499Y436320D01*
X31499Y443680D01*
X34316Y450480D01*
X39520Y455684D01*
X46320Y458501D01*
X53680Y458501D01*
X60480Y455684D01*
X65684Y450480D01*
X68501Y443680D01*
X68501Y436320D01*
X65684Y429520D01*
X60480Y424316D01*
X53680Y421499D01*
X46320Y421499D01*
G37*
%LPD*%
%LPC*%
G36*
X28320Y23499D02*
X28320Y23499D01*
X21520Y26316D01*
X16316Y31520D01*
X13499Y38320D01*
X13499Y45680D01*
X16316Y52480D01*
X21520Y57684D01*
X28320Y60501D01*
X35680Y60501D01*
X42480Y57684D01*
X47684Y52480D01*
X50501Y45680D01*
X50501Y38320D01*
X47684Y31520D01*
X42480Y26316D01*
X35680Y23499D01*
X28320Y23499D01*
G37*
%LPD*%
%LPC*%
G36*
X406320Y741499D02*
X406320Y741499D01*
X399520Y744316D01*
X394316Y749520D01*
X391499Y756320D01*
X391499Y763680D01*
X394316Y770480D01*
X399520Y775684D01*
X406320Y778501D01*
X413680Y778501D01*
X420480Y775684D01*
X425684Y770480D01*
X428501Y763680D01*
X428501Y756320D01*
X425684Y749520D01*
X420480Y744316D01*
X413680Y741499D01*
X406320Y741499D01*
G37*
%LPD*%
%LPC*%
G36*
X91320Y23499D02*
X91320Y23499D01*
X84520Y26316D01*
X79316Y31520D01*
X76499Y38320D01*
X76499Y45680D01*
X79316Y52480D01*
X84520Y57684D01*
X91320Y60501D01*
X98680Y60501D01*
X105480Y57684D01*
X110684Y52480D01*
X113501Y45680D01*
X113501Y38320D01*
X110684Y31520D01*
X105480Y26316D01*
X98680Y23499D01*
X91320Y23499D01*
G37*
%LPD*%
%LPC*%
G36*
X386320Y23499D02*
X386320Y23499D01*
X379520Y26316D01*
X374316Y31520D01*
X371499Y38320D01*
X371499Y45680D01*
X374316Y52480D01*
X379520Y57684D01*
X386320Y60501D01*
X393680Y60501D01*
X400480Y57684D01*
X405684Y52480D01*
X408501Y45680D01*
X408501Y38320D01*
X405684Y31520D01*
X400480Y26316D01*
X393680Y23499D01*
X386320Y23499D01*
G37*
%LPD*%
%LPC*%
G36*
X449320Y23499D02*
X449320Y23499D01*
X442520Y26316D01*
X437316Y31520D01*
X434499Y38320D01*
X434499Y45680D01*
X437316Y52480D01*
X442520Y57684D01*
X449320Y60501D01*
X456680Y60501D01*
X463480Y57684D01*
X468684Y52480D01*
X471501Y45680D01*
X471501Y38320D01*
X468684Y31520D01*
X463480Y26316D01*
X456680Y23499D01*
X449320Y23499D01*
G37*
%LPD*%
%LPC*%
G36*
X386320Y183499D02*
X386320Y183499D01*
X379520Y186316D01*
X374316Y191520D01*
X371499Y198320D01*
X371499Y205680D01*
X374316Y212480D01*
X379520Y217684D01*
X386320Y220501D01*
X393680Y220501D01*
X400480Y217684D01*
X405684Y212480D01*
X408501Y205680D01*
X408501Y198320D01*
X405684Y191520D01*
X400480Y186316D01*
X393680Y183499D01*
X386320Y183499D01*
G37*
%LPD*%
%LPC*%
G36*
X28320Y239499D02*
X28320Y239499D01*
X21520Y242316D01*
X16316Y247520D01*
X13499Y254320D01*
X13499Y261680D01*
X16316Y268480D01*
X21520Y273684D01*
X28320Y276501D01*
X35680Y276501D01*
X42480Y273684D01*
X47684Y268480D01*
X50501Y261680D01*
X50501Y254320D01*
X47684Y247520D01*
X42480Y242316D01*
X35680Y239499D01*
X28320Y239499D01*
G37*
%LPD*%
%LPC*%
G36*
X440944Y406367D02*
X440944Y406367D01*
X440435Y406504D01*
X439979Y406767D01*
X439572Y407174D01*
X439525Y407210D01*
X439485Y407252D01*
X439412Y407295D01*
X439344Y407345D01*
X439290Y407366D01*
X439239Y407396D01*
X439158Y407416D01*
X439079Y407447D01*
X439020Y407451D01*
X438964Y407466D01*
X438880Y407463D01*
X438795Y407470D01*
X438738Y407459D01*
X438680Y407457D01*
X438599Y407431D01*
X438517Y407414D01*
X438465Y407387D01*
X438409Y407369D01*
X438353Y407329D01*
X438264Y407283D01*
X438192Y407214D01*
X438136Y407174D01*
X437829Y406867D01*
X431086Y406867D01*
X430206Y407747D01*
X430206Y420990D01*
X431086Y421869D01*
X432186Y421869D01*
X432272Y421881D01*
X432360Y421884D01*
X432412Y421901D01*
X432467Y421909D01*
X432547Y421945D01*
X432630Y421971D01*
X432670Y421999D01*
X432727Y422025D01*
X432840Y422121D01*
X432904Y422166D01*
X440975Y430237D01*
X440988Y430255D01*
X441001Y430266D01*
X441031Y430311D01*
X441087Y430371D01*
X441112Y430420D01*
X441146Y430465D01*
X441177Y430546D01*
X441217Y430624D01*
X441225Y430672D01*
X441247Y430730D01*
X441259Y430878D01*
X441272Y430955D01*
X441272Y528483D01*
X441264Y528541D01*
X441265Y528599D01*
X441244Y528681D01*
X441232Y528765D01*
X441208Y528818D01*
X441194Y528874D01*
X441151Y528947D01*
X441116Y529024D01*
X441078Y529069D01*
X441048Y529119D01*
X440987Y529177D01*
X440932Y529241D01*
X440884Y529273D01*
X440841Y529313D01*
X440766Y529352D01*
X440696Y529399D01*
X440640Y529416D01*
X440588Y529443D01*
X440520Y529454D01*
X440430Y529483D01*
X440107Y529805D01*
X440061Y529840D01*
X440020Y529883D01*
X439948Y529925D01*
X439880Y529976D01*
X439826Y529997D01*
X439775Y530027D01*
X439693Y530047D01*
X439615Y530077D01*
X439556Y530082D01*
X439500Y530097D01*
X439415Y530094D01*
X439331Y530101D01*
X439274Y530089D01*
X439215Y530088D01*
X439135Y530062D01*
X439053Y530045D01*
X439001Y530018D01*
X438945Y530000D01*
X438889Y529960D01*
X438800Y529914D01*
X438728Y529845D01*
X438672Y529805D01*
X438264Y529398D01*
X437808Y529135D01*
X437299Y528998D01*
X435660Y528998D01*
X435660Y536640D01*
X435652Y536698D01*
X435654Y536756D01*
X435632Y536838D01*
X435620Y536921D01*
X435597Y536975D01*
X435590Y536999D01*
X435605Y537027D01*
X435616Y537095D01*
X435646Y537190D01*
X435649Y537290D01*
X435660Y537358D01*
X435660Y545000D01*
X437299Y545000D01*
X437808Y544863D01*
X438264Y544600D01*
X438672Y544193D01*
X438718Y544158D01*
X438759Y544115D01*
X438831Y544073D01*
X438899Y544022D01*
X438953Y544001D01*
X439004Y543971D01*
X439086Y543951D01*
X439164Y543921D01*
X439223Y543916D01*
X439279Y543901D01*
X439364Y543904D01*
X439448Y543897D01*
X439505Y543909D01*
X439564Y543910D01*
X439644Y543936D01*
X439727Y543953D01*
X439778Y543980D01*
X439834Y543998D01*
X439890Y544038D01*
X439979Y544084D01*
X440051Y544153D01*
X440107Y544193D01*
X440414Y544500D01*
X447158Y544500D01*
X447465Y544193D01*
X447511Y544158D01*
X447552Y544115D01*
X447624Y544073D01*
X447692Y544022D01*
X447746Y544001D01*
X447797Y543971D01*
X447879Y543951D01*
X447957Y543921D01*
X448016Y543916D01*
X448072Y543901D01*
X448157Y543904D01*
X448241Y543897D01*
X448298Y543909D01*
X448357Y543910D01*
X448437Y543936D01*
X448519Y543953D01*
X448571Y543980D01*
X448627Y543998D01*
X448683Y544038D01*
X448772Y544084D01*
X448844Y544153D01*
X448900Y544193D01*
X449308Y544600D01*
X449764Y544863D01*
X450273Y545000D01*
X451912Y545000D01*
X451912Y537358D01*
X451920Y537300D01*
X451918Y537242D01*
X451940Y537160D01*
X451952Y537077D01*
X451975Y537023D01*
X451982Y536999D01*
X451967Y536971D01*
X451956Y536903D01*
X451926Y536808D01*
X451923Y536708D01*
X451912Y536640D01*
X451912Y528998D01*
X450273Y528998D01*
X449764Y529135D01*
X449308Y529398D01*
X448900Y529805D01*
X448854Y529840D01*
X448813Y529883D01*
X448741Y529925D01*
X448673Y529976D01*
X448618Y529997D01*
X448568Y530027D01*
X448486Y530047D01*
X448408Y530077D01*
X448349Y530082D01*
X448293Y530097D01*
X448208Y530094D01*
X448124Y530101D01*
X448067Y530089D01*
X448008Y530088D01*
X447928Y530062D01*
X447845Y530045D01*
X447794Y530018D01*
X447738Y530000D01*
X447682Y529960D01*
X447593Y529914D01*
X447521Y529845D01*
X447465Y529805D01*
X447111Y529451D01*
X447058Y529382D01*
X446998Y529318D01*
X446973Y529268D01*
X446940Y529224D01*
X446909Y529143D01*
X446869Y529065D01*
X446861Y529017D01*
X446839Y528959D01*
X446827Y528811D01*
X446814Y528734D01*
X446814Y428239D01*
X444893Y426319D01*
X442676Y424102D01*
X442659Y424079D01*
X442636Y424060D01*
X442573Y423965D01*
X442505Y423875D01*
X442495Y423847D01*
X442479Y423823D01*
X442444Y423715D01*
X442404Y423609D01*
X442402Y423580D01*
X442393Y423552D01*
X442390Y423439D01*
X442381Y423326D01*
X442386Y423297D01*
X442386Y423268D01*
X442414Y423158D01*
X442436Y423047D01*
X442450Y423021D01*
X442457Y422993D01*
X442515Y422895D01*
X442567Y422795D01*
X442583Y422779D01*
X442583Y414727D01*
X442591Y414670D01*
X442590Y414611D01*
X442611Y414529D01*
X442623Y414446D01*
X442647Y414393D01*
X442653Y414368D01*
X442638Y414340D01*
X442627Y414272D01*
X442597Y414177D01*
X442594Y414077D01*
X442583Y414009D01*
X442583Y406367D01*
X440944Y406367D01*
G37*
%LPD*%
%LPC*%
G36*
X350487Y406498D02*
X350487Y406498D01*
X349978Y406635D01*
X349522Y406898D01*
X349114Y407305D01*
X349068Y407340D01*
X349027Y407383D01*
X349000Y407399D01*
X348993Y407406D01*
X348959Y407423D01*
X348955Y407425D01*
X348887Y407476D01*
X348833Y407497D01*
X348782Y407527D01*
X348700Y407547D01*
X348622Y407577D01*
X348563Y407582D01*
X348507Y407597D01*
X348422Y407594D01*
X348338Y407601D01*
X348281Y407589D01*
X348222Y407588D01*
X348142Y407562D01*
X348059Y407545D01*
X348008Y407518D01*
X347952Y407500D01*
X347896Y407460D01*
X347865Y407444D01*
X347843Y407434D01*
X347839Y407431D01*
X347807Y407414D01*
X347735Y407345D01*
X347679Y407305D01*
X347372Y406998D01*
X340628Y406998D01*
X339749Y407877D01*
X339749Y421121D01*
X340628Y422000D01*
X341689Y422000D01*
X341776Y422012D01*
X341863Y422015D01*
X341916Y422032D01*
X341971Y422040D01*
X342051Y422075D01*
X342134Y422102D01*
X342173Y422130D01*
X342230Y422156D01*
X342344Y422252D01*
X342407Y422297D01*
X350536Y430426D01*
X350589Y430496D01*
X350649Y430560D01*
X350674Y430609D01*
X350707Y430653D01*
X350738Y430735D01*
X350778Y430813D01*
X350786Y430861D01*
X350808Y430919D01*
X350821Y431067D01*
X350834Y431144D01*
X350834Y528731D01*
X350821Y528817D01*
X350819Y528905D01*
X350802Y528958D01*
X350794Y529012D01*
X350758Y529092D01*
X350731Y529175D01*
X350703Y529215D01*
X350678Y529272D01*
X350582Y529385D01*
X350536Y529449D01*
X350180Y529805D01*
X350133Y529840D01*
X350093Y529883D01*
X350020Y529925D01*
X349953Y529976D01*
X349898Y529997D01*
X349848Y530027D01*
X349766Y530047D01*
X349687Y530077D01*
X349629Y530082D01*
X349572Y530097D01*
X349488Y530094D01*
X349404Y530101D01*
X349346Y530089D01*
X349288Y530088D01*
X349208Y530062D01*
X349125Y530045D01*
X349073Y530018D01*
X349017Y530000D01*
X348961Y529960D01*
X348873Y529914D01*
X348800Y529845D01*
X348744Y529805D01*
X348337Y529398D01*
X347881Y529135D01*
X347372Y528998D01*
X345733Y528998D01*
X345733Y536640D01*
X345724Y536698D01*
X345726Y536756D01*
X345705Y536838D01*
X345693Y536921D01*
X345669Y536975D01*
X345663Y536999D01*
X345677Y537027D01*
X345689Y537095D01*
X345719Y537190D01*
X345721Y537290D01*
X345733Y537358D01*
X345733Y545000D01*
X347372Y545000D01*
X347881Y544863D01*
X348337Y544600D01*
X348744Y544193D01*
X348791Y544158D01*
X348831Y544115D01*
X348904Y544073D01*
X348971Y544022D01*
X349026Y544001D01*
X349076Y543971D01*
X349158Y543951D01*
X349237Y543921D01*
X349295Y543916D01*
X349352Y543901D01*
X349436Y543904D01*
X349520Y543897D01*
X349578Y543909D01*
X349636Y543910D01*
X349716Y543936D01*
X349799Y543953D01*
X349851Y543980D01*
X349907Y543998D01*
X349963Y544038D01*
X350051Y544084D01*
X350124Y544153D01*
X350180Y544193D01*
X350487Y544500D01*
X357230Y544500D01*
X357537Y544193D01*
X357584Y544158D01*
X357624Y544115D01*
X357697Y544073D01*
X357764Y544022D01*
X357819Y544001D01*
X357869Y543971D01*
X357951Y543951D01*
X358030Y543921D01*
X358088Y543916D01*
X358145Y543901D01*
X358229Y543904D01*
X358313Y543897D01*
X358370Y543909D01*
X358429Y543910D01*
X358509Y543936D01*
X358592Y543953D01*
X358644Y543980D01*
X358699Y543998D01*
X358756Y544038D01*
X358844Y544084D01*
X358917Y544153D01*
X358973Y544193D01*
X359380Y544600D01*
X359836Y544863D01*
X360345Y545000D01*
X361984Y545000D01*
X361984Y537358D01*
X361992Y537300D01*
X361991Y537242D01*
X362012Y537160D01*
X362024Y537077D01*
X362048Y537023D01*
X362054Y536999D01*
X362040Y536971D01*
X362028Y536903D01*
X361998Y536808D01*
X361996Y536708D01*
X361984Y536640D01*
X361984Y528998D01*
X360345Y528998D01*
X359836Y529135D01*
X359380Y529398D01*
X358973Y529805D01*
X358926Y529840D01*
X358886Y529883D01*
X358813Y529925D01*
X358746Y529976D01*
X358691Y529997D01*
X358640Y530027D01*
X358559Y530047D01*
X358480Y530077D01*
X358421Y530082D01*
X358365Y530097D01*
X358281Y530094D01*
X358197Y530101D01*
X358139Y530089D01*
X358081Y530088D01*
X358001Y530062D01*
X357918Y530045D01*
X357866Y530018D01*
X357810Y530000D01*
X357754Y529960D01*
X357666Y529914D01*
X357593Y529845D01*
X357537Y529805D01*
X357205Y529474D01*
X357192Y529470D01*
X357109Y529458D01*
X357056Y529435D01*
X356999Y529420D01*
X356927Y529377D01*
X356849Y529342D01*
X356805Y529304D01*
X356755Y529275D01*
X356697Y529213D01*
X356632Y529159D01*
X356600Y529110D01*
X356560Y529067D01*
X356522Y528992D01*
X356475Y528922D01*
X356457Y528866D01*
X356431Y528814D01*
X356419Y528746D01*
X356389Y528651D01*
X356387Y528551D01*
X356375Y528483D01*
X356375Y428428D01*
X352180Y424233D01*
X352162Y424209D01*
X352140Y424190D01*
X352077Y424096D01*
X352009Y424006D01*
X351999Y423978D01*
X351982Y423954D01*
X351948Y423846D01*
X351908Y423740D01*
X351905Y423711D01*
X351896Y423683D01*
X351894Y423569D01*
X351884Y423457D01*
X351890Y423428D01*
X351889Y423399D01*
X351918Y423289D01*
X351940Y423178D01*
X351954Y423152D01*
X351961Y423124D01*
X352019Y423026D01*
X352071Y422926D01*
X352091Y422904D01*
X352106Y422879D01*
X352126Y422861D01*
X352126Y414858D01*
X352134Y414800D01*
X352132Y414742D01*
X352154Y414660D01*
X352166Y414577D01*
X352189Y414523D01*
X352196Y414499D01*
X352181Y414471D01*
X352170Y414403D01*
X352140Y414308D01*
X352137Y414208D01*
X352126Y414140D01*
X352126Y406498D01*
X350487Y406498D01*
G37*
%LPD*%
%LPC*%
G36*
X340628Y433000D02*
X340628Y433000D01*
X339749Y433879D01*
X339749Y436461D01*
X339741Y436519D01*
X339743Y436577D01*
X339721Y436659D01*
X339709Y436743D01*
X339686Y436796D01*
X339671Y436852D01*
X339628Y436925D01*
X339593Y437002D01*
X339555Y437047D01*
X339526Y437097D01*
X339464Y437155D01*
X339410Y437219D01*
X339361Y437251D01*
X339318Y437291D01*
X339243Y437330D01*
X339173Y437377D01*
X339117Y437394D01*
X339065Y437421D01*
X338997Y437432D01*
X338902Y437462D01*
X338802Y437465D01*
X338734Y437476D01*
X335516Y437476D01*
X335458Y437468D01*
X335400Y437470D01*
X335318Y437448D01*
X335234Y437436D01*
X335181Y437413D01*
X335125Y437398D01*
X335052Y437355D01*
X334975Y437320D01*
X334930Y437282D01*
X334880Y437253D01*
X334822Y437191D01*
X334758Y437137D01*
X334726Y437088D01*
X334686Y437045D01*
X334647Y436970D01*
X334600Y436900D01*
X334583Y436844D01*
X334556Y436792D01*
X334545Y436724D01*
X334515Y436629D01*
X334512Y436529D01*
X334501Y436461D01*
X334501Y434878D01*
X333622Y433999D01*
X323378Y433999D01*
X322499Y434878D01*
X322499Y443122D01*
X323378Y444001D01*
X324460Y444001D01*
X324518Y444009D01*
X324576Y444007D01*
X324658Y444029D01*
X324742Y444041D01*
X324795Y444064D01*
X324851Y444079D01*
X324924Y444122D01*
X325001Y444157D01*
X325046Y444195D01*
X325096Y444224D01*
X325154Y444286D01*
X325218Y444340D01*
X325250Y444389D01*
X325290Y444432D01*
X325329Y444507D01*
X325376Y444577D01*
X325393Y444633D01*
X325420Y444685D01*
X325431Y444753D01*
X325461Y444848D01*
X325464Y444948D01*
X325475Y445016D01*
X325475Y454479D01*
X325463Y454565D01*
X325460Y454653D01*
X325443Y454706D01*
X325435Y454760D01*
X325400Y454840D01*
X325373Y454923D01*
X325345Y454963D01*
X325319Y455020D01*
X325223Y455133D01*
X325178Y455197D01*
X322461Y457914D01*
X322461Y461642D01*
X325097Y464279D01*
X326764Y464279D01*
X326851Y464291D01*
X326938Y464294D01*
X326991Y464311D01*
X327046Y464319D01*
X327125Y464354D01*
X327209Y464381D01*
X327248Y464409D01*
X327305Y464435D01*
X327418Y464531D01*
X327482Y464576D01*
X333241Y470335D01*
X333294Y470405D01*
X333354Y470469D01*
X333379Y470518D01*
X333412Y470563D01*
X333443Y470644D01*
X333483Y470722D01*
X333491Y470770D01*
X333513Y470828D01*
X333526Y470976D01*
X333538Y471053D01*
X333538Y480379D01*
X333530Y480437D01*
X333532Y480495D01*
X333510Y480577D01*
X333499Y480660D01*
X333475Y480714D01*
X333460Y480770D01*
X333417Y480843D01*
X333382Y480920D01*
X333345Y480964D01*
X333315Y481015D01*
X333253Y481072D01*
X333199Y481137D01*
X333150Y481169D01*
X333107Y481209D01*
X333032Y481248D01*
X332962Y481294D01*
X332906Y481312D01*
X332854Y481339D01*
X332786Y481350D01*
X332691Y481380D01*
X332591Y481383D01*
X332523Y481394D01*
X328442Y481394D01*
X327562Y482273D01*
X327562Y499516D01*
X328442Y500396D01*
X344685Y500396D01*
X345564Y499516D01*
X345564Y482273D01*
X344685Y481394D01*
X340603Y481394D01*
X340545Y481386D01*
X340487Y481387D01*
X340405Y481366D01*
X340322Y481354D01*
X340268Y481330D01*
X340212Y481316D01*
X340139Y481273D01*
X340062Y481238D01*
X340018Y481200D01*
X339967Y481170D01*
X339910Y481109D01*
X339845Y481054D01*
X339813Y481006D01*
X339773Y480963D01*
X339734Y480888D01*
X339688Y480818D01*
X339670Y480762D01*
X339643Y480710D01*
X339632Y480642D01*
X339602Y480547D01*
X339599Y480447D01*
X339588Y480379D01*
X339588Y468127D01*
X331822Y460361D01*
X331770Y460291D01*
X331710Y460227D01*
X331684Y460178D01*
X331651Y460134D01*
X331620Y460052D01*
X331580Y459974D01*
X331572Y459927D01*
X331550Y459868D01*
X331538Y459721D01*
X331525Y459643D01*
X331525Y445016D01*
X331533Y444958D01*
X331531Y444900D01*
X331553Y444818D01*
X331565Y444734D01*
X331588Y444681D01*
X331603Y444625D01*
X331646Y444552D01*
X331681Y444475D01*
X331719Y444430D01*
X331748Y444380D01*
X331810Y444322D01*
X331864Y444258D01*
X331913Y444226D01*
X331956Y444186D01*
X332031Y444147D01*
X332101Y444100D01*
X332157Y444083D01*
X332209Y444056D01*
X332277Y444045D01*
X332372Y444015D01*
X332472Y444012D01*
X332540Y444001D01*
X333622Y444001D01*
X333799Y443823D01*
X333869Y443771D01*
X333933Y443711D01*
X333982Y443685D01*
X334026Y443652D01*
X334108Y443621D01*
X334186Y443581D01*
X334234Y443573D01*
X334292Y443551D01*
X334440Y443539D01*
X334517Y443526D01*
X338734Y443526D01*
X338792Y443534D01*
X338850Y443532D01*
X338932Y443554D01*
X339016Y443566D01*
X339069Y443589D01*
X339125Y443604D01*
X339198Y443647D01*
X339275Y443682D01*
X339320Y443720D01*
X339370Y443749D01*
X339428Y443811D01*
X339492Y443865D01*
X339524Y443914D01*
X339564Y443957D01*
X339603Y444032D01*
X339650Y444102D01*
X339667Y444158D01*
X339694Y444210D01*
X339705Y444278D01*
X339735Y444373D01*
X339738Y444473D01*
X339749Y444541D01*
X339749Y447123D01*
X340628Y448002D01*
X347372Y448002D01*
X348251Y447123D01*
X348251Y433879D01*
X347372Y433000D01*
X340628Y433000D01*
G37*
%LPD*%
%LPC*%
G36*
X431086Y432869D02*
X431086Y432869D01*
X430206Y433749D01*
X430206Y436330D01*
X430198Y436388D01*
X430200Y436447D01*
X430178Y436528D01*
X430167Y436612D01*
X430143Y436665D01*
X430128Y436722D01*
X430085Y436794D01*
X430050Y436871D01*
X430013Y436916D01*
X429983Y436966D01*
X429921Y437024D01*
X429867Y437088D01*
X429818Y437121D01*
X429775Y437161D01*
X429700Y437199D01*
X429630Y437246D01*
X429574Y437263D01*
X429522Y437290D01*
X429454Y437301D01*
X429359Y437331D01*
X429259Y437334D01*
X429191Y437345D01*
X425973Y437345D01*
X425915Y437337D01*
X425857Y437339D01*
X425775Y437317D01*
X425692Y437306D01*
X425638Y437282D01*
X425582Y437267D01*
X425509Y437224D01*
X425432Y437189D01*
X425388Y437152D01*
X425337Y437122D01*
X425280Y437060D01*
X425215Y437006D01*
X425183Y436957D01*
X425143Y436914D01*
X425104Y436839D01*
X425058Y436769D01*
X425040Y436713D01*
X425013Y436661D01*
X425002Y436593D01*
X424972Y436498D01*
X424969Y436398D01*
X424958Y436330D01*
X424958Y434748D01*
X424079Y433868D01*
X413836Y433868D01*
X412956Y434748D01*
X412956Y442991D01*
X413836Y443870D01*
X414917Y443870D01*
X414975Y443878D01*
X415034Y443877D01*
X415115Y443898D01*
X415199Y443910D01*
X415252Y443934D01*
X415309Y443948D01*
X415381Y443991D01*
X415458Y444026D01*
X415503Y444064D01*
X415553Y444094D01*
X415611Y444155D01*
X415675Y444210D01*
X415708Y444258D01*
X415748Y444301D01*
X415786Y444376D01*
X415833Y444446D01*
X415850Y444502D01*
X415877Y444554D01*
X415888Y444622D01*
X415919Y444717D01*
X415921Y444817D01*
X415932Y444885D01*
X415932Y454883D01*
X415920Y454970D01*
X415917Y455057D01*
X415900Y455110D01*
X415893Y455165D01*
X415857Y455245D01*
X415830Y455328D01*
X415802Y455367D01*
X415776Y455424D01*
X415681Y455538D01*
X415635Y455601D01*
X413101Y458136D01*
X413101Y461864D01*
X415737Y464501D01*
X417500Y464501D01*
X417586Y464513D01*
X417674Y464516D01*
X417726Y464533D01*
X417781Y464541D01*
X417861Y464576D01*
X417944Y464603D01*
X417983Y464631D01*
X418040Y464657D01*
X418154Y464753D01*
X418217Y464798D01*
X423178Y469759D01*
X423230Y469828D01*
X423290Y469892D01*
X423316Y469942D01*
X423349Y469986D01*
X423380Y470067D01*
X423420Y470145D01*
X423428Y470193D01*
X423450Y470251D01*
X423459Y470361D01*
X423461Y470368D01*
X423462Y470395D01*
X423462Y470399D01*
X423475Y470476D01*
X423475Y479484D01*
X423467Y479542D01*
X423469Y479600D01*
X423447Y479682D01*
X423435Y479766D01*
X423412Y479819D01*
X423397Y479875D01*
X423354Y479948D01*
X423319Y480025D01*
X423281Y480070D01*
X423252Y480120D01*
X423190Y480178D01*
X423136Y480242D01*
X423087Y480274D01*
X423044Y480314D01*
X422969Y480353D01*
X422899Y480400D01*
X422843Y480417D01*
X422791Y480444D01*
X422723Y480455D01*
X422628Y480485D01*
X422528Y480488D01*
X422460Y480499D01*
X418378Y480499D01*
X417499Y481378D01*
X417499Y498622D01*
X418378Y499501D01*
X434622Y499501D01*
X435501Y498622D01*
X435501Y481378D01*
X434622Y480499D01*
X430540Y480499D01*
X430482Y480491D01*
X430424Y480493D01*
X430342Y480471D01*
X430258Y480459D01*
X430205Y480436D01*
X430149Y480421D01*
X430076Y480378D01*
X429999Y480343D01*
X429954Y480305D01*
X429904Y480276D01*
X429846Y480214D01*
X429782Y480160D01*
X429750Y480111D01*
X429710Y480068D01*
X429671Y479993D01*
X429624Y479923D01*
X429607Y479867D01*
X429580Y479815D01*
X429569Y479747D01*
X429539Y479652D01*
X429536Y479552D01*
X429525Y479484D01*
X429525Y467550D01*
X422400Y460425D01*
X422347Y460355D01*
X422287Y460291D01*
X422262Y460242D01*
X422229Y460198D01*
X422197Y460116D01*
X422158Y460038D01*
X422150Y459990D01*
X422127Y459932D01*
X422115Y459784D01*
X422102Y459707D01*
X422102Y458069D01*
X422077Y458004D01*
X422037Y457926D01*
X422029Y457879D01*
X422007Y457820D01*
X421995Y457672D01*
X421982Y457595D01*
X421982Y444885D01*
X421990Y444827D01*
X421989Y444769D01*
X422010Y444687D01*
X422022Y444604D01*
X422046Y444550D01*
X422060Y444494D01*
X422104Y444421D01*
X422138Y444344D01*
X422176Y444300D01*
X422206Y444249D01*
X422267Y444192D01*
X422322Y444127D01*
X422370Y444095D01*
X422413Y444055D01*
X422488Y444016D01*
X422558Y443970D01*
X422614Y443952D01*
X422666Y443925D01*
X422734Y443914D01*
X422829Y443884D01*
X422929Y443881D01*
X422997Y443870D01*
X424079Y443870D01*
X424257Y443692D01*
X424326Y443640D01*
X424390Y443580D01*
X424440Y443555D01*
X424484Y443521D01*
X424565Y443490D01*
X424643Y443450D01*
X424691Y443442D01*
X424749Y443420D01*
X424897Y443408D01*
X424974Y443395D01*
X429191Y443395D01*
X429249Y443403D01*
X429308Y443402D01*
X429389Y443423D01*
X429473Y443435D01*
X429526Y443459D01*
X429583Y443473D01*
X429655Y443516D01*
X429732Y443551D01*
X429777Y443589D01*
X429827Y443619D01*
X429885Y443680D01*
X429949Y443735D01*
X429982Y443783D01*
X430022Y443826D01*
X430060Y443901D01*
X430107Y443971D01*
X430124Y444027D01*
X430151Y444079D01*
X430162Y444147D01*
X430193Y444242D01*
X430195Y444342D01*
X430206Y444410D01*
X430206Y446992D01*
X431086Y447871D01*
X437829Y447871D01*
X438708Y446992D01*
X438708Y433749D01*
X437829Y432869D01*
X431086Y432869D01*
G37*
%LPD*%
%LPC*%
G36*
X150378Y314499D02*
X150378Y314499D01*
X149499Y315378D01*
X149499Y329622D01*
X150378Y330501D01*
X155452Y330501D01*
X155510Y330509D01*
X155568Y330507D01*
X155650Y330529D01*
X155734Y330541D01*
X155787Y330564D01*
X155843Y330579D01*
X155916Y330622D01*
X155993Y330657D01*
X156038Y330695D01*
X156088Y330724D01*
X156146Y330786D01*
X156210Y330840D01*
X156242Y330889D01*
X156282Y330932D01*
X156321Y331007D01*
X156368Y331077D01*
X156385Y331133D01*
X156412Y331185D01*
X156423Y331253D01*
X156453Y331348D01*
X156456Y331448D01*
X156467Y331516D01*
X156467Y386047D01*
X156455Y386134D01*
X156452Y386221D01*
X156435Y386274D01*
X156427Y386329D01*
X156392Y386409D01*
X156365Y386492D01*
X156337Y386531D01*
X156311Y386588D01*
X156215Y386701D01*
X156170Y386765D01*
X155499Y387436D01*
X155499Y391164D01*
X158136Y393801D01*
X161864Y393801D01*
X164501Y391164D01*
X164501Y387436D01*
X163830Y386765D01*
X163778Y386695D01*
X163718Y386631D01*
X163692Y386582D01*
X163659Y386538D01*
X163628Y386456D01*
X163588Y386378D01*
X163580Y386331D01*
X163558Y386272D01*
X163546Y386125D01*
X163533Y386047D01*
X163533Y331516D01*
X163541Y331458D01*
X163539Y331400D01*
X163561Y331318D01*
X163573Y331234D01*
X163596Y331181D01*
X163611Y331125D01*
X163654Y331052D01*
X163689Y330975D01*
X163727Y330930D01*
X163756Y330880D01*
X163818Y330822D01*
X163872Y330758D01*
X163921Y330726D01*
X163964Y330686D01*
X164039Y330647D01*
X164109Y330600D01*
X164165Y330583D01*
X164217Y330556D01*
X164285Y330545D01*
X164380Y330515D01*
X164480Y330512D01*
X164548Y330501D01*
X166622Y330501D01*
X167501Y329622D01*
X167501Y315378D01*
X166622Y314499D01*
X150378Y314499D01*
G37*
%LPD*%
%LPC*%
G36*
X120614Y314499D02*
X120614Y314499D01*
X119734Y315378D01*
X119734Y329622D01*
X120614Y330501D01*
X125452Y330501D01*
X125510Y330509D01*
X125568Y330507D01*
X125650Y330529D01*
X125734Y330541D01*
X125787Y330564D01*
X125843Y330579D01*
X125916Y330622D01*
X125993Y330657D01*
X126038Y330695D01*
X126088Y330724D01*
X126146Y330786D01*
X126210Y330840D01*
X126242Y330889D01*
X126282Y330932D01*
X126321Y331007D01*
X126368Y331077D01*
X126385Y331133D01*
X126412Y331185D01*
X126423Y331253D01*
X126453Y331348D01*
X126456Y331448D01*
X126467Y331516D01*
X126467Y386047D01*
X126455Y386134D01*
X126452Y386221D01*
X126435Y386274D01*
X126427Y386329D01*
X126392Y386409D01*
X126365Y386492D01*
X126337Y386531D01*
X126311Y386588D01*
X126215Y386701D01*
X126170Y386765D01*
X125499Y387436D01*
X125499Y391164D01*
X128136Y393801D01*
X131864Y393801D01*
X134501Y391164D01*
X134501Y387436D01*
X133830Y386765D01*
X133778Y386695D01*
X133718Y386631D01*
X133692Y386582D01*
X133659Y386538D01*
X133628Y386456D01*
X133588Y386378D01*
X133580Y386331D01*
X133558Y386272D01*
X133546Y386125D01*
X133533Y386047D01*
X133533Y331516D01*
X133541Y331458D01*
X133539Y331400D01*
X133561Y331318D01*
X133573Y331234D01*
X133596Y331181D01*
X133611Y331125D01*
X133654Y331052D01*
X133689Y330975D01*
X133727Y330930D01*
X133756Y330880D01*
X133818Y330822D01*
X133872Y330758D01*
X133921Y330726D01*
X133964Y330686D01*
X134039Y330647D01*
X134109Y330600D01*
X134165Y330583D01*
X134217Y330556D01*
X134285Y330545D01*
X134380Y330515D01*
X134480Y330512D01*
X134548Y330501D01*
X136857Y330501D01*
X137736Y329622D01*
X137736Y315378D01*
X136857Y314499D01*
X120614Y314499D01*
G37*
%LPD*%
%LPC*%
G36*
X87679Y314499D02*
X87679Y314499D01*
X86800Y315378D01*
X86800Y329622D01*
X87679Y330501D01*
X95452Y330501D01*
X95510Y330509D01*
X95568Y330507D01*
X95650Y330529D01*
X95734Y330541D01*
X95787Y330564D01*
X95843Y330579D01*
X95916Y330622D01*
X95993Y330657D01*
X96038Y330695D01*
X96088Y330724D01*
X96146Y330786D01*
X96210Y330840D01*
X96242Y330889D01*
X96282Y330932D01*
X96321Y331007D01*
X96368Y331077D01*
X96385Y331133D01*
X96412Y331185D01*
X96423Y331253D01*
X96453Y331348D01*
X96456Y331448D01*
X96467Y331516D01*
X96467Y386047D01*
X96455Y386134D01*
X96452Y386221D01*
X96435Y386274D01*
X96427Y386329D01*
X96392Y386409D01*
X96365Y386492D01*
X96337Y386531D01*
X96311Y386588D01*
X96215Y386701D01*
X96170Y386765D01*
X95499Y387436D01*
X95499Y391164D01*
X98136Y393801D01*
X101864Y393801D01*
X104501Y391164D01*
X104501Y387436D01*
X103830Y386765D01*
X103778Y386695D01*
X103718Y386631D01*
X103692Y386582D01*
X103659Y386538D01*
X103628Y386456D01*
X103588Y386378D01*
X103580Y386331D01*
X103558Y386272D01*
X103546Y386125D01*
X103533Y386047D01*
X103533Y331311D01*
X103545Y331225D01*
X103548Y331137D01*
X103565Y331084D01*
X103573Y331030D01*
X103608Y330950D01*
X103635Y330867D01*
X103663Y330827D01*
X103689Y330770D01*
X103785Y330657D01*
X103830Y330593D01*
X104802Y329622D01*
X104802Y315378D01*
X103923Y314499D01*
X87679Y314499D01*
G37*
%LPD*%
%LPC*%
G36*
X470768Y431543D02*
X470768Y431543D01*
X470712Y431560D01*
X470660Y431587D01*
X470592Y431598D01*
X470497Y431628D01*
X470397Y431631D01*
X470329Y431642D01*
X465313Y431642D01*
X465313Y433406D01*
X465449Y433915D01*
X465713Y434371D01*
X466120Y434779D01*
X466155Y434825D01*
X466197Y434866D01*
X466240Y434938D01*
X466291Y435006D01*
X466312Y435060D01*
X466341Y435111D01*
X466362Y435193D01*
X466392Y435271D01*
X466397Y435330D01*
X466411Y435386D01*
X466409Y435471D01*
X466416Y435555D01*
X466404Y435612D01*
X466402Y435671D01*
X466376Y435751D01*
X466360Y435834D01*
X466333Y435885D01*
X466315Y435941D01*
X466275Y435997D01*
X466229Y436086D01*
X466160Y436158D01*
X466120Y436214D01*
X465813Y436521D01*
X465813Y436584D01*
X465805Y436642D01*
X465806Y436701D01*
X465785Y436782D01*
X465773Y436866D01*
X465749Y436919D01*
X465734Y436976D01*
X465691Y437048D01*
X465657Y437125D01*
X465619Y437170D01*
X465589Y437220D01*
X465528Y437278D01*
X465473Y437342D01*
X465425Y437375D01*
X465382Y437415D01*
X465307Y437453D01*
X465237Y437500D01*
X465181Y437517D01*
X465129Y437544D01*
X465061Y437555D01*
X464965Y437585D01*
X464866Y437588D01*
X464798Y437599D01*
X458723Y437599D01*
X458665Y437591D01*
X458607Y437593D01*
X458525Y437571D01*
X458442Y437560D01*
X458388Y437536D01*
X458332Y437521D01*
X458259Y437478D01*
X458182Y437443D01*
X458138Y437406D01*
X458087Y437376D01*
X458030Y437314D01*
X457965Y437260D01*
X457933Y437211D01*
X457893Y437168D01*
X457854Y437093D01*
X457808Y437023D01*
X457790Y436967D01*
X457763Y436915D01*
X457752Y436847D01*
X457722Y436752D01*
X457719Y436652D01*
X457708Y436584D01*
X457708Y433749D01*
X456829Y432869D01*
X450086Y432869D01*
X449206Y433749D01*
X449206Y446992D01*
X450086Y447871D01*
X456829Y447871D01*
X457708Y446992D01*
X457708Y444156D01*
X457716Y444098D01*
X457715Y444040D01*
X457736Y443958D01*
X457748Y443875D01*
X457772Y443821D01*
X457786Y443765D01*
X457830Y443692D01*
X457864Y443615D01*
X457902Y443571D01*
X457932Y443520D01*
X457993Y443463D01*
X458048Y443398D01*
X458096Y443366D01*
X458139Y443326D01*
X458214Y443287D01*
X458284Y443241D01*
X458340Y443223D01*
X458392Y443196D01*
X458460Y443185D01*
X458555Y443155D01*
X458655Y443152D01*
X458723Y443141D01*
X464798Y443141D01*
X464856Y443149D01*
X464914Y443148D01*
X464996Y443169D01*
X465079Y443181D01*
X465133Y443205D01*
X465189Y443219D01*
X465261Y443262D01*
X465339Y443297D01*
X465383Y443335D01*
X465433Y443365D01*
X465491Y443426D01*
X465556Y443481D01*
X465588Y443529D01*
X465628Y443572D01*
X465636Y443588D01*
X466692Y444644D01*
X467028Y444644D01*
X467086Y444652D01*
X467144Y444650D01*
X467226Y444672D01*
X467309Y444684D01*
X467363Y444707D01*
X467419Y444722D01*
X467491Y444765D01*
X467569Y444800D01*
X467613Y444838D01*
X467663Y444867D01*
X467721Y444929D01*
X467786Y444983D01*
X467818Y445032D01*
X467858Y445075D01*
X467896Y445150D01*
X467943Y445220D01*
X467961Y445276D01*
X467987Y445328D01*
X467999Y445396D01*
X468029Y445491D01*
X468031Y445591D01*
X468043Y445659D01*
X468043Y472470D01*
X468039Y472499D01*
X468041Y472528D01*
X468019Y472639D01*
X468003Y472751D01*
X467991Y472778D01*
X467985Y472807D01*
X467933Y472907D01*
X467887Y473010D01*
X467868Y473033D01*
X467854Y473059D01*
X467776Y473141D01*
X467703Y473227D01*
X467679Y473244D01*
X467659Y473265D01*
X467561Y473322D01*
X467467Y473385D01*
X467439Y473394D01*
X467413Y473409D01*
X467304Y473437D01*
X467195Y473471D01*
X467166Y473472D01*
X467138Y473479D01*
X467025Y473475D01*
X466911Y473478D01*
X466883Y473471D01*
X466854Y473470D01*
X466746Y473435D01*
X466636Y473406D01*
X466611Y473391D01*
X466583Y473382D01*
X466519Y473337D01*
X466392Y473261D01*
X466349Y473215D01*
X466310Y473187D01*
X465622Y472499D01*
X452378Y472499D01*
X451499Y473378D01*
X451499Y486622D01*
X452378Y487501D01*
X465622Y487501D01*
X466501Y486622D01*
X466501Y483786D01*
X466509Y483728D01*
X466507Y483670D01*
X466529Y483588D01*
X466541Y483504D01*
X466564Y483451D01*
X466579Y483395D01*
X466622Y483322D01*
X466657Y483245D01*
X466695Y483200D01*
X466724Y483150D01*
X466786Y483092D01*
X466840Y483028D01*
X466889Y482996D01*
X466932Y482956D01*
X467007Y482917D01*
X467077Y482870D01*
X467133Y482853D01*
X467185Y482826D01*
X467253Y482815D01*
X467348Y482785D01*
X467448Y482782D01*
X467516Y482771D01*
X468695Y482771D01*
X473584Y477881D01*
X473584Y445659D01*
X473593Y445601D01*
X473591Y445543D01*
X473612Y445461D01*
X473624Y445377D01*
X473648Y445324D01*
X473663Y445268D01*
X473706Y445195D01*
X473740Y445118D01*
X473778Y445073D01*
X473808Y445023D01*
X473870Y444965D01*
X473924Y444901D01*
X473973Y444869D01*
X474015Y444829D01*
X474091Y444790D01*
X474161Y444743D01*
X474217Y444726D01*
X474269Y444699D01*
X474337Y444688D01*
X474432Y444658D01*
X474532Y444655D01*
X474600Y444644D01*
X474935Y444644D01*
X475814Y443765D01*
X475814Y436521D01*
X475507Y436214D01*
X475472Y436168D01*
X475430Y436127D01*
X475387Y436055D01*
X475337Y435987D01*
X475316Y435933D01*
X475286Y435882D01*
X475265Y435800D01*
X475235Y435722D01*
X475230Y435663D01*
X475216Y435607D01*
X475219Y435522D01*
X475212Y435438D01*
X475223Y435381D01*
X475225Y435322D01*
X475251Y435242D01*
X475268Y435160D01*
X475295Y435108D01*
X475313Y435052D01*
X475353Y434996D01*
X475399Y434907D01*
X475467Y434835D01*
X475507Y434779D01*
X475915Y434371D01*
X476178Y433915D01*
X476314Y433406D01*
X476314Y431642D01*
X471298Y431642D01*
X471240Y431634D01*
X471181Y431636D01*
X471100Y431614D01*
X471016Y431602D01*
X470963Y431579D01*
X470906Y431564D01*
X470834Y431521D01*
X470814Y431512D01*
X470768Y431543D01*
G37*
%LPD*%
%LPC*%
G36*
X449914Y555500D02*
X449914Y555500D01*
X449035Y556379D01*
X449035Y569623D01*
X450212Y570799D01*
X450218Y570808D01*
X450258Y570841D01*
X450290Y570890D01*
X450330Y570933D01*
X450369Y571008D01*
X450383Y571026D01*
X450385Y571032D01*
X450416Y571078D01*
X450433Y571134D01*
X450460Y571186D01*
X450471Y571254D01*
X450480Y571282D01*
X450484Y571292D01*
X450484Y571295D01*
X450501Y571349D01*
X450504Y571449D01*
X450515Y571517D01*
X450515Y669545D01*
X450508Y669600D01*
X450509Y669641D01*
X450502Y669667D01*
X450500Y669719D01*
X450483Y669771D01*
X450475Y669826D01*
X450440Y669906D01*
X450439Y669910D01*
X450437Y669916D01*
X450436Y669918D01*
X450413Y669989D01*
X450385Y670029D01*
X450359Y670086D01*
X450263Y670199D01*
X450218Y670263D01*
X449080Y671401D01*
X449080Y675129D01*
X451716Y677766D01*
X455445Y677766D01*
X458081Y675129D01*
X458081Y671401D01*
X456354Y669674D01*
X456302Y669604D01*
X456242Y669540D01*
X456216Y669491D01*
X456183Y669446D01*
X456152Y669365D01*
X456112Y669287D01*
X456104Y669239D01*
X456082Y669181D01*
X456070Y669033D01*
X456057Y668956D01*
X456057Y571517D01*
X456065Y571459D01*
X456063Y571401D01*
X456078Y571345D01*
X456078Y571343D01*
X456081Y571334D01*
X456085Y571319D01*
X456097Y571235D01*
X456120Y571182D01*
X456135Y571126D01*
X456164Y571078D01*
X456165Y571072D01*
X456174Y571061D01*
X456178Y571053D01*
X456213Y570976D01*
X456251Y570931D01*
X456280Y570881D01*
X456342Y570823D01*
X456348Y570816D01*
X456360Y570799D01*
X456375Y570784D01*
X456396Y570759D01*
X456408Y570751D01*
X457537Y569623D01*
X457537Y556379D01*
X456658Y555500D01*
X449914Y555500D01*
G37*
%LPD*%
%LPC*%
G36*
X56422Y314304D02*
X56422Y314304D01*
X55543Y315184D01*
X55543Y329427D01*
X56422Y330306D01*
X59996Y330306D01*
X60054Y330314D01*
X60112Y330313D01*
X60194Y330334D01*
X60277Y330346D01*
X60331Y330370D01*
X60387Y330384D01*
X60460Y330428D01*
X60537Y330462D01*
X60582Y330500D01*
X60632Y330530D01*
X60690Y330591D01*
X60754Y330646D01*
X60786Y330694D01*
X60826Y330737D01*
X60865Y330812D01*
X60911Y330882D01*
X60929Y330938D01*
X60956Y330990D01*
X60967Y331058D01*
X60997Y331153D01*
X61000Y331253D01*
X61011Y331321D01*
X61011Y383494D01*
X60999Y383580D01*
X60996Y383668D01*
X60979Y383721D01*
X60971Y383775D01*
X60936Y383855D01*
X60909Y383938D01*
X60881Y383978D01*
X60855Y384035D01*
X60759Y384148D01*
X60714Y384212D01*
X59674Y385251D01*
X59674Y388980D01*
X62311Y391616D01*
X66039Y391616D01*
X68676Y388980D01*
X68676Y385251D01*
X68374Y384950D01*
X68359Y384930D01*
X68342Y384915D01*
X68311Y384868D01*
X68262Y384816D01*
X68236Y384767D01*
X68203Y384722D01*
X68189Y384686D01*
X68184Y384679D01*
X68174Y384647D01*
X68172Y384641D01*
X68132Y384563D01*
X68124Y384515D01*
X68102Y384457D01*
X68090Y384309D01*
X68077Y384232D01*
X68077Y331321D01*
X68085Y331263D01*
X68083Y331205D01*
X68105Y331123D01*
X68117Y331040D01*
X68140Y330986D01*
X68155Y330930D01*
X68198Y330857D01*
X68233Y330780D01*
X68271Y330736D01*
X68300Y330685D01*
X68362Y330628D01*
X68416Y330563D01*
X68465Y330531D01*
X68508Y330491D01*
X68583Y330452D01*
X68653Y330406D01*
X68709Y330388D01*
X68761Y330361D01*
X68829Y330350D01*
X68924Y330320D01*
X69024Y330317D01*
X69092Y330306D01*
X72666Y330306D01*
X73545Y329427D01*
X73545Y315184D01*
X72666Y314304D01*
X56422Y314304D01*
G37*
%LPD*%
%LPC*%
G36*
X63016Y801999D02*
X63016Y801999D01*
X57503Y804283D01*
X53283Y808503D01*
X50999Y814016D01*
X50999Y819984D01*
X53283Y825497D01*
X57503Y829717D01*
X63016Y832001D01*
X68984Y832001D01*
X74497Y829717D01*
X78717Y825497D01*
X81001Y819984D01*
X81001Y814016D01*
X78717Y808503D01*
X74497Y804283D01*
X68984Y801999D01*
X63016Y801999D01*
G37*
%LPD*%
%LPC*%
G36*
X140016Y801999D02*
X140016Y801999D01*
X134503Y804283D01*
X130283Y808503D01*
X127999Y814016D01*
X127999Y819984D01*
X130283Y825497D01*
X134503Y829717D01*
X140016Y832001D01*
X145984Y832001D01*
X151497Y829717D01*
X155717Y825497D01*
X158001Y819984D01*
X158001Y814016D01*
X155717Y808503D01*
X151497Y804283D01*
X145984Y801999D01*
X140016Y801999D01*
G37*
%LPD*%
%LPC*%
G36*
X202472Y452797D02*
X202472Y452797D01*
X201593Y453677D01*
X201593Y463920D01*
X202472Y464799D01*
X203645Y464799D01*
X203703Y464807D01*
X203762Y464806D01*
X203843Y464827D01*
X203927Y464839D01*
X203980Y464863D01*
X204037Y464877D01*
X204109Y464920D01*
X204186Y464955D01*
X204231Y464993D01*
X204281Y465023D01*
X204339Y465084D01*
X204403Y465139D01*
X204436Y465187D01*
X204476Y465230D01*
X204514Y465305D01*
X204561Y465375D01*
X204578Y465431D01*
X204605Y465483D01*
X204616Y465551D01*
X204646Y465646D01*
X204649Y465746D01*
X204660Y465814D01*
X204660Y469025D01*
X204648Y469111D01*
X204645Y469199D01*
X204628Y469252D01*
X204621Y469306D01*
X204585Y469386D01*
X204558Y469469D01*
X204530Y469509D01*
X204504Y469566D01*
X204409Y469679D01*
X204363Y469743D01*
X203692Y470413D01*
X203692Y470749D01*
X203684Y470807D01*
X203686Y470865D01*
X203664Y470947D01*
X203653Y471031D01*
X203629Y471084D01*
X203614Y471140D01*
X203571Y471213D01*
X203536Y471290D01*
X203499Y471335D01*
X203469Y471385D01*
X203407Y471443D01*
X203353Y471507D01*
X203304Y471539D01*
X203261Y471579D01*
X203186Y471618D01*
X203116Y471665D01*
X203060Y471682D01*
X203008Y471709D01*
X202940Y471720D01*
X202845Y471750D01*
X202745Y471753D01*
X202677Y471764D01*
X201334Y471764D01*
X201248Y471752D01*
X201160Y471749D01*
X201108Y471732D01*
X201053Y471724D01*
X200973Y471689D01*
X200890Y471662D01*
X200850Y471634D01*
X200793Y471608D01*
X200680Y471512D01*
X200616Y471467D01*
X198968Y469819D01*
X195240Y469819D01*
X192603Y472455D01*
X192603Y476184D01*
X195240Y478820D01*
X198968Y478820D01*
X200186Y477603D01*
X200255Y477551D01*
X200319Y477491D01*
X200369Y477465D01*
X200413Y477432D01*
X200494Y477401D01*
X200572Y477361D01*
X200620Y477353D01*
X200678Y477331D01*
X200826Y477319D01*
X200903Y477306D01*
X202677Y477306D01*
X202735Y477314D01*
X202794Y477312D01*
X202875Y477334D01*
X202959Y477346D01*
X203012Y477369D01*
X203069Y477384D01*
X203141Y477427D01*
X203218Y477462D01*
X203263Y477500D01*
X203313Y477529D01*
X203371Y477591D01*
X203435Y477645D01*
X203468Y477694D01*
X203508Y477737D01*
X203546Y477812D01*
X203593Y477882D01*
X203610Y477938D01*
X203637Y477990D01*
X203648Y478058D01*
X203678Y478153D01*
X203681Y478253D01*
X203692Y478321D01*
X203692Y478657D01*
X204572Y479536D01*
X211815Y479536D01*
X212475Y478875D01*
X212522Y478840D01*
X212562Y478798D01*
X212635Y478755D01*
X212702Y478704D01*
X212757Y478684D01*
X212808Y478654D01*
X212889Y478633D01*
X212968Y478603D01*
X213026Y478598D01*
X213083Y478584D01*
X213167Y478587D01*
X213251Y478580D01*
X213309Y478591D01*
X213367Y478593D01*
X213447Y478619D01*
X213530Y478635D01*
X213582Y478662D01*
X213638Y478680D01*
X213694Y478720D01*
X213782Y478766D01*
X213855Y478835D01*
X213911Y478875D01*
X214598Y479562D01*
X214605Y479564D01*
X214689Y479576D01*
X214742Y479599D01*
X214799Y479614D01*
X214871Y479657D01*
X214948Y479692D01*
X214993Y479730D01*
X215043Y479759D01*
X215101Y479821D01*
X215165Y479875D01*
X215198Y479924D01*
X215238Y479967D01*
X215276Y480042D01*
X215323Y480112D01*
X215340Y480168D01*
X215367Y480220D01*
X215378Y480288D01*
X215408Y480383D01*
X215411Y480483D01*
X215422Y480551D01*
X215422Y482276D01*
X215410Y482363D01*
X215407Y482451D01*
X215390Y482503D01*
X215383Y482558D01*
X215347Y482638D01*
X215320Y482721D01*
X215292Y482760D01*
X215266Y482817D01*
X215171Y482930D01*
X215125Y482994D01*
X213986Y484133D01*
X213986Y495377D01*
X214865Y496256D01*
X222108Y496256D01*
X222988Y495377D01*
X222988Y484133D01*
X222108Y483254D01*
X221979Y483254D01*
X221921Y483246D01*
X221863Y483248D01*
X221781Y483226D01*
X221698Y483214D01*
X221644Y483191D01*
X221588Y483176D01*
X221515Y483133D01*
X221438Y483098D01*
X221394Y483060D01*
X221343Y483031D01*
X221286Y482969D01*
X221221Y482915D01*
X221189Y482866D01*
X221149Y482823D01*
X221110Y482748D01*
X221064Y482678D01*
X221046Y482622D01*
X221019Y482570D01*
X221008Y482502D01*
X220978Y482407D01*
X220975Y482307D01*
X220964Y482239D01*
X220964Y480551D01*
X220972Y480493D01*
X220971Y480435D01*
X220992Y480353D01*
X221004Y480269D01*
X221028Y480216D01*
X221042Y480160D01*
X221085Y480087D01*
X221120Y480010D01*
X221158Y479965D01*
X221188Y479915D01*
X221249Y479857D01*
X221304Y479793D01*
X221352Y479761D01*
X221395Y479721D01*
X221470Y479682D01*
X221540Y479635D01*
X221596Y479618D01*
X221648Y479591D01*
X221716Y479580D01*
X221796Y479555D01*
X222694Y478657D01*
X222694Y470413D01*
X222662Y470381D01*
X222609Y470311D01*
X222549Y470247D01*
X222524Y470198D01*
X222491Y470154D01*
X222459Y470072D01*
X222420Y469994D01*
X222412Y469947D01*
X222389Y469888D01*
X222377Y469740D01*
X222364Y469663D01*
X222364Y465814D01*
X222372Y465756D01*
X222371Y465698D01*
X222392Y465616D01*
X222404Y465533D01*
X222428Y465479D01*
X222443Y465423D01*
X222486Y465350D01*
X222520Y465273D01*
X222558Y465229D01*
X222588Y465178D01*
X222649Y465121D01*
X222704Y465056D01*
X222753Y465024D01*
X222795Y464984D01*
X222870Y464945D01*
X222941Y464899D01*
X222996Y464881D01*
X223048Y464854D01*
X223116Y464843D01*
X223212Y464813D01*
X223311Y464810D01*
X223379Y464799D01*
X223715Y464799D01*
X224594Y463920D01*
X224594Y453677D01*
X223715Y452797D01*
X215472Y452797D01*
X214593Y453677D01*
X214593Y463920D01*
X215472Y464799D01*
X215807Y464799D01*
X215865Y464807D01*
X215924Y464806D01*
X216005Y464827D01*
X216089Y464839D01*
X216142Y464863D01*
X216199Y464877D01*
X216271Y464920D01*
X216348Y464955D01*
X216393Y464993D01*
X216443Y465023D01*
X216501Y465084D01*
X216565Y465139D01*
X216598Y465187D01*
X216638Y465230D01*
X216676Y465305D01*
X216723Y465375D01*
X216741Y465431D01*
X216767Y465483D01*
X216779Y465551D01*
X216809Y465646D01*
X216811Y465746D01*
X216823Y465814D01*
X216823Y468519D01*
X216815Y468575D01*
X216816Y468622D01*
X216816Y468623D01*
X216816Y468635D01*
X216795Y468717D01*
X216783Y468801D01*
X216759Y468854D01*
X216744Y468910D01*
X216701Y468983D01*
X216667Y469060D01*
X216629Y469105D01*
X216599Y469155D01*
X216537Y469213D01*
X216483Y469277D01*
X216434Y469309D01*
X216392Y469349D01*
X216317Y469388D01*
X216246Y469435D01*
X216190Y469452D01*
X216138Y469479D01*
X216070Y469490D01*
X215975Y469520D01*
X215875Y469523D01*
X215807Y469534D01*
X214572Y469534D01*
X213911Y470195D01*
X213864Y470230D01*
X213824Y470272D01*
X213751Y470315D01*
X213684Y470366D01*
X213629Y470386D01*
X213579Y470416D01*
X213497Y470437D01*
X213418Y470467D01*
X213360Y470472D01*
X213303Y470486D01*
X213219Y470483D01*
X213135Y470490D01*
X213078Y470479D01*
X213019Y470477D01*
X212939Y470451D01*
X212856Y470435D01*
X212804Y470408D01*
X212749Y470390D01*
X212692Y470350D01*
X212604Y470304D01*
X212531Y470235D01*
X212475Y470195D01*
X212023Y469743D01*
X211971Y469673D01*
X211911Y469609D01*
X211886Y469560D01*
X211852Y469516D01*
X211821Y469434D01*
X211781Y469356D01*
X211773Y469308D01*
X211751Y469250D01*
X211739Y469102D01*
X211726Y469025D01*
X211726Y458880D01*
X211721Y458873D01*
X211689Y458791D01*
X211650Y458713D01*
X211642Y458666D01*
X211619Y458607D01*
X211614Y458538D01*
X211608Y458521D01*
X211606Y458456D01*
X211594Y458382D01*
X211594Y453677D01*
X210715Y452797D01*
X202472Y452797D01*
G37*
%LPD*%
%LPC*%
G36*
X411977Y551499D02*
X411977Y551499D01*
X411098Y552378D01*
X411098Y560622D01*
X411977Y561501D01*
X413059Y561501D01*
X413117Y561509D01*
X413175Y561507D01*
X413257Y561529D01*
X413340Y561541D01*
X413394Y561564D01*
X413450Y561579D01*
X413523Y561622D01*
X413600Y561657D01*
X413644Y561695D01*
X413695Y561724D01*
X413752Y561786D01*
X413817Y561840D01*
X413849Y561889D01*
X413889Y561932D01*
X413928Y562007D01*
X413974Y562077D01*
X413992Y562133D01*
X414019Y562185D01*
X414030Y562253D01*
X414060Y562348D01*
X414063Y562448D01*
X414074Y562516D01*
X414074Y566984D01*
X414066Y567042D01*
X414067Y567100D01*
X414046Y567182D01*
X414034Y567266D01*
X414010Y567319D01*
X413996Y567375D01*
X413953Y567448D01*
X413918Y567525D01*
X413880Y567570D01*
X413850Y567620D01*
X413789Y567678D01*
X413734Y567742D01*
X413686Y567774D01*
X413643Y567814D01*
X413568Y567853D01*
X413498Y567900D01*
X413442Y567917D01*
X413390Y567944D01*
X413322Y567955D01*
X413227Y567985D01*
X413127Y567988D01*
X413059Y567999D01*
X412977Y567999D01*
X412098Y568878D01*
X412098Y576122D01*
X412759Y576782D01*
X412794Y576829D01*
X412836Y576869D01*
X412879Y576942D01*
X412929Y577009D01*
X412950Y577064D01*
X412980Y577114D01*
X413001Y577196D01*
X413031Y577275D01*
X413036Y577333D01*
X413050Y577390D01*
X413047Y577474D01*
X413054Y577558D01*
X413043Y577616D01*
X413041Y577674D01*
X413015Y577754D01*
X412998Y577837D01*
X412971Y577889D01*
X412953Y577945D01*
X412913Y578001D01*
X412867Y578089D01*
X412799Y578162D01*
X412759Y578218D01*
X412098Y578878D01*
X412098Y586122D01*
X412977Y587001D01*
X421220Y587001D01*
X422100Y586122D01*
X422100Y584040D01*
X422108Y583982D01*
X422106Y583924D01*
X422128Y583842D01*
X422139Y583758D01*
X422163Y583705D01*
X422178Y583649D01*
X422221Y583576D01*
X422256Y583499D01*
X422293Y583454D01*
X422323Y583404D01*
X422385Y583346D01*
X422439Y583282D01*
X422488Y583250D01*
X422531Y583210D01*
X422606Y583171D01*
X422676Y583124D01*
X422732Y583107D01*
X422784Y583080D01*
X422852Y583069D01*
X422947Y583039D01*
X423047Y583036D01*
X423115Y583025D01*
X426239Y583025D01*
X426326Y583037D01*
X426413Y583040D01*
X426466Y583057D01*
X426521Y583065D01*
X426601Y583100D01*
X426684Y583127D01*
X426723Y583155D01*
X426780Y583181D01*
X426893Y583277D01*
X426957Y583322D01*
X428136Y584501D01*
X431864Y584501D01*
X434501Y581864D01*
X434501Y578136D01*
X431864Y575499D01*
X428136Y575499D01*
X426957Y576678D01*
X426887Y576730D01*
X426823Y576790D01*
X426774Y576816D01*
X426730Y576849D01*
X426648Y576880D01*
X426570Y576920D01*
X426523Y576928D01*
X426464Y576950D01*
X426317Y576962D01*
X426239Y576975D01*
X423115Y576975D01*
X423057Y576967D01*
X422998Y576969D01*
X422917Y576947D01*
X422833Y576935D01*
X422780Y576912D01*
X422723Y576897D01*
X422651Y576854D01*
X422574Y576819D01*
X422529Y576781D01*
X422479Y576752D01*
X422421Y576690D01*
X422357Y576636D01*
X422324Y576587D01*
X422284Y576544D01*
X422246Y576469D01*
X422199Y576399D01*
X422182Y576343D01*
X422155Y576291D01*
X422144Y576223D01*
X422114Y576128D01*
X422111Y576028D01*
X422100Y575960D01*
X422100Y568878D01*
X421220Y567999D01*
X421139Y567999D01*
X421081Y567991D01*
X421022Y567993D01*
X420941Y567971D01*
X420857Y567959D01*
X420804Y567936D01*
X420747Y567921D01*
X420675Y567878D01*
X420598Y567843D01*
X420553Y567805D01*
X420503Y567776D01*
X420445Y567714D01*
X420381Y567660D01*
X420348Y567611D01*
X420308Y567568D01*
X420270Y567493D01*
X420223Y567423D01*
X420206Y567367D01*
X420179Y567315D01*
X420168Y567247D01*
X420138Y567152D01*
X420135Y567052D01*
X420124Y566984D01*
X420124Y566253D01*
X420128Y566224D01*
X420125Y566195D01*
X420147Y566084D01*
X420163Y565972D01*
X420175Y565945D01*
X420181Y565916D01*
X420233Y565816D01*
X420280Y565712D01*
X420299Y565690D01*
X420312Y565664D01*
X420390Y565582D01*
X420463Y565495D01*
X420488Y565479D01*
X420508Y565458D01*
X420606Y565401D01*
X420700Y565338D01*
X420728Y565329D01*
X420753Y565314D01*
X420863Y565286D01*
X420971Y565252D01*
X421000Y565251D01*
X421029Y565244D01*
X421142Y565248D01*
X421255Y565245D01*
X421284Y565252D01*
X421313Y565253D01*
X421421Y565288D01*
X421530Y565317D01*
X421555Y565332D01*
X421583Y565341D01*
X421647Y565386D01*
X421775Y565462D01*
X421817Y565507D01*
X421857Y565535D01*
X422347Y566026D01*
X429020Y566026D01*
X429078Y566034D01*
X429136Y566032D01*
X429218Y566054D01*
X429302Y566066D01*
X429355Y566089D01*
X429411Y566104D01*
X429484Y566147D01*
X429561Y566182D01*
X429606Y566220D01*
X429656Y566249D01*
X429714Y566311D01*
X429778Y566365D01*
X429810Y566414D01*
X429850Y566457D01*
X429889Y566532D01*
X429936Y566602D01*
X429953Y566658D01*
X429980Y566710D01*
X429991Y566778D01*
X430021Y566873D01*
X430024Y566973D01*
X430035Y567041D01*
X430035Y569623D01*
X430914Y570502D01*
X437658Y570502D01*
X438537Y569623D01*
X438537Y556379D01*
X437658Y555500D01*
X430914Y555500D01*
X430035Y556379D01*
X430035Y558961D01*
X430027Y559019D01*
X430029Y559077D01*
X430007Y559159D01*
X429995Y559243D01*
X429972Y559296D01*
X429957Y559352D01*
X429914Y559425D01*
X429879Y559502D01*
X429841Y559547D01*
X429812Y559597D01*
X429750Y559655D01*
X429696Y559719D01*
X429647Y559751D01*
X429604Y559791D01*
X429529Y559830D01*
X429459Y559877D01*
X429403Y559894D01*
X429351Y559921D01*
X429283Y559932D01*
X429188Y559962D01*
X429088Y559965D01*
X429020Y559976D01*
X425273Y559976D01*
X425187Y559964D01*
X425099Y559961D01*
X425047Y559944D01*
X424992Y559936D01*
X424912Y559901D01*
X424829Y559874D01*
X424789Y559846D01*
X424732Y559820D01*
X424619Y559724D01*
X424555Y559679D01*
X423397Y558521D01*
X423344Y558451D01*
X423284Y558387D01*
X423259Y558338D01*
X423226Y558293D01*
X423195Y558212D01*
X423155Y558134D01*
X423147Y558086D01*
X423125Y558028D01*
X423113Y557880D01*
X423100Y557803D01*
X423100Y552378D01*
X422220Y551499D01*
X411977Y551499D01*
G37*
%LPD*%
%LPC*%
G36*
X323878Y551499D02*
X323878Y551499D01*
X322999Y552378D01*
X322999Y560622D01*
X323878Y561501D01*
X324960Y561501D01*
X325018Y561509D01*
X325076Y561507D01*
X325158Y561529D01*
X325242Y561541D01*
X325295Y561564D01*
X325351Y561579D01*
X325424Y561622D01*
X325501Y561657D01*
X325546Y561695D01*
X325596Y561724D01*
X325654Y561786D01*
X325718Y561840D01*
X325750Y561889D01*
X325790Y561932D01*
X325829Y562007D01*
X325876Y562077D01*
X325893Y562133D01*
X325920Y562185D01*
X325931Y562253D01*
X325961Y562348D01*
X325964Y562448D01*
X325975Y562516D01*
X325975Y566984D01*
X325967Y567042D01*
X325969Y567100D01*
X325947Y567182D01*
X325935Y567266D01*
X325912Y567319D01*
X325897Y567375D01*
X325854Y567448D01*
X325819Y567525D01*
X325781Y567570D01*
X325752Y567620D01*
X325690Y567678D01*
X325636Y567742D01*
X325587Y567774D01*
X325544Y567814D01*
X325469Y567853D01*
X325399Y567900D01*
X325343Y567917D01*
X325291Y567944D01*
X325223Y567955D01*
X325128Y567985D01*
X325028Y567988D01*
X324960Y567999D01*
X324878Y567999D01*
X323999Y568878D01*
X323999Y576122D01*
X324660Y576782D01*
X324695Y576829D01*
X324737Y576869D01*
X324780Y576942D01*
X324831Y577009D01*
X324851Y577064D01*
X324881Y577114D01*
X324902Y577196D01*
X324932Y577275D01*
X324937Y577333D01*
X324951Y577390D01*
X324948Y577474D01*
X324955Y577558D01*
X324944Y577616D01*
X324942Y577674D01*
X324916Y577754D01*
X324900Y577837D01*
X324873Y577889D01*
X324855Y577945D01*
X324815Y578001D01*
X324769Y578089D01*
X324700Y578162D01*
X324660Y578218D01*
X323999Y578878D01*
X323999Y586122D01*
X324878Y587001D01*
X333122Y587001D01*
X334001Y586122D01*
X334001Y584040D01*
X334009Y583982D01*
X334007Y583924D01*
X334029Y583842D01*
X334041Y583758D01*
X334064Y583705D01*
X334079Y583649D01*
X334122Y583576D01*
X334157Y583499D01*
X334195Y583454D01*
X334224Y583404D01*
X334286Y583346D01*
X334340Y583282D01*
X334389Y583250D01*
X334432Y583210D01*
X334507Y583171D01*
X334577Y583124D01*
X334633Y583107D01*
X334685Y583080D01*
X334753Y583069D01*
X334848Y583039D01*
X334948Y583036D01*
X335016Y583025D01*
X336239Y583025D01*
X336326Y583037D01*
X336413Y583040D01*
X336466Y583057D01*
X336521Y583065D01*
X336601Y583100D01*
X336684Y583127D01*
X336723Y583155D01*
X336780Y583181D01*
X336893Y583277D01*
X336957Y583322D01*
X338136Y584501D01*
X341864Y584501D01*
X344501Y581864D01*
X344501Y578136D01*
X341864Y575499D01*
X338136Y575499D01*
X336957Y576678D01*
X336887Y576730D01*
X336823Y576790D01*
X336774Y576816D01*
X336730Y576849D01*
X336648Y576880D01*
X336570Y576920D01*
X336523Y576928D01*
X336464Y576950D01*
X336317Y576962D01*
X336239Y576975D01*
X335016Y576975D01*
X334958Y576967D01*
X334900Y576969D01*
X334818Y576947D01*
X334734Y576935D01*
X334681Y576912D01*
X334625Y576897D01*
X334552Y576854D01*
X334475Y576819D01*
X334430Y576781D01*
X334380Y576752D01*
X334322Y576690D01*
X334258Y576636D01*
X334226Y576587D01*
X334186Y576544D01*
X334147Y576469D01*
X334100Y576399D01*
X334083Y576343D01*
X334056Y576291D01*
X334045Y576223D01*
X334015Y576128D01*
X334012Y576028D01*
X334001Y575960D01*
X334001Y568878D01*
X333122Y567999D01*
X333040Y567999D01*
X332982Y567991D01*
X332924Y567993D01*
X332842Y567971D01*
X332758Y567959D01*
X332705Y567936D01*
X332649Y567921D01*
X332576Y567878D01*
X332499Y567843D01*
X332454Y567805D01*
X332404Y567776D01*
X332346Y567714D01*
X332282Y567660D01*
X332250Y567611D01*
X332210Y567568D01*
X332171Y567493D01*
X332124Y567423D01*
X332107Y567367D01*
X332080Y567315D01*
X332069Y567247D01*
X332039Y567152D01*
X332036Y567052D01*
X332025Y566984D01*
X332025Y566253D01*
X332029Y566224D01*
X332026Y566195D01*
X332049Y566084D01*
X332065Y565972D01*
X332077Y565945D01*
X332082Y565916D01*
X332135Y565816D01*
X332181Y565712D01*
X332200Y565690D01*
X332213Y565664D01*
X332291Y565582D01*
X332364Y565495D01*
X332389Y565479D01*
X332409Y565458D01*
X332507Y565401D01*
X332601Y565338D01*
X332629Y565329D01*
X332654Y565314D01*
X332764Y565286D01*
X332872Y565252D01*
X332902Y565251D01*
X332930Y565244D01*
X333043Y565248D01*
X333156Y565245D01*
X333185Y565252D01*
X333214Y565253D01*
X333322Y565288D01*
X333431Y565317D01*
X333457Y565332D01*
X333485Y565341D01*
X333549Y565386D01*
X333676Y565462D01*
X333719Y565507D01*
X333758Y565535D01*
X334248Y566026D01*
X339092Y566026D01*
X339150Y566034D01*
X339209Y566032D01*
X339290Y566054D01*
X339374Y566066D01*
X339427Y566089D01*
X339484Y566104D01*
X339556Y566147D01*
X339633Y566182D01*
X339678Y566220D01*
X339728Y566249D01*
X339786Y566311D01*
X339850Y566365D01*
X339883Y566414D01*
X339923Y566457D01*
X339961Y566532D01*
X340008Y566602D01*
X340026Y566658D01*
X340052Y566710D01*
X340064Y566778D01*
X340094Y566873D01*
X340096Y566973D01*
X340108Y567041D01*
X340108Y569623D01*
X340987Y570502D01*
X347730Y570502D01*
X348609Y569623D01*
X348609Y556379D01*
X347730Y555500D01*
X340987Y555500D01*
X340108Y556379D01*
X340108Y558961D01*
X340099Y559019D01*
X340101Y559077D01*
X340080Y559159D01*
X340068Y559243D01*
X340044Y559296D01*
X340029Y559352D01*
X339986Y559425D01*
X339952Y559502D01*
X339914Y559547D01*
X339884Y559597D01*
X339822Y559655D01*
X339768Y559719D01*
X339719Y559751D01*
X339677Y559791D01*
X339602Y559830D01*
X339531Y559877D01*
X339475Y559894D01*
X339423Y559921D01*
X339355Y559932D01*
X339260Y559962D01*
X339160Y559965D01*
X339092Y559976D01*
X337174Y559976D01*
X337088Y559964D01*
X337000Y559961D01*
X336948Y559944D01*
X336893Y559936D01*
X336813Y559901D01*
X336730Y559874D01*
X336691Y559846D01*
X336634Y559820D01*
X336520Y559724D01*
X336457Y559679D01*
X335298Y558521D01*
X335246Y558451D01*
X335186Y558387D01*
X335160Y558338D01*
X335127Y558293D01*
X335096Y558212D01*
X335056Y558134D01*
X335048Y558086D01*
X335026Y558028D01*
X335014Y557880D01*
X335001Y557803D01*
X335001Y552378D01*
X334122Y551499D01*
X323878Y551499D01*
G37*
%LPD*%
%LPC*%
G36*
X23210Y670999D02*
X23210Y670999D01*
X19901Y672370D01*
X17370Y674901D01*
X15999Y678210D01*
X15999Y681790D01*
X17370Y685099D01*
X19901Y687630D01*
X23210Y689001D01*
X41790Y689001D01*
X45099Y687630D01*
X47630Y685099D01*
X49001Y681790D01*
X49001Y678210D01*
X47630Y674901D01*
X45099Y672370D01*
X41790Y670999D01*
X23210Y670999D01*
G37*
%LPD*%
%LPC*%
G36*
X23210Y543999D02*
X23210Y543999D01*
X19901Y545370D01*
X17370Y547901D01*
X15999Y551210D01*
X15999Y554790D01*
X17370Y558099D01*
X19901Y560630D01*
X23210Y562001D01*
X41790Y562001D01*
X45099Y560630D01*
X47630Y558099D01*
X49001Y554790D01*
X49001Y551210D01*
X47630Y547901D01*
X45099Y545370D01*
X41790Y543999D01*
X23210Y543999D01*
G37*
%LPD*%
%LPC*%
G36*
X23210Y645599D02*
X23210Y645599D01*
X19901Y646970D01*
X17370Y649501D01*
X15999Y652810D01*
X15999Y656390D01*
X17370Y659699D01*
X19901Y662230D01*
X23210Y663601D01*
X41790Y663601D01*
X45099Y662230D01*
X47630Y659699D01*
X49001Y656390D01*
X49001Y652810D01*
X47630Y649501D01*
X45099Y646970D01*
X41790Y645599D01*
X23210Y645599D01*
G37*
%LPD*%
%LPC*%
G36*
X23210Y594799D02*
X23210Y594799D01*
X19901Y596170D01*
X17370Y598701D01*
X15999Y602010D01*
X15999Y605590D01*
X17370Y608899D01*
X19901Y611430D01*
X23210Y612801D01*
X41790Y612801D01*
X45099Y611430D01*
X47630Y608899D01*
X49001Y605590D01*
X49001Y602010D01*
X47630Y598701D01*
X45099Y596170D01*
X41790Y594799D01*
X23210Y594799D01*
G37*
%LPD*%
%LPC*%
G36*
X314340Y379699D02*
X314340Y379699D01*
X311704Y382336D01*
X311704Y383107D01*
X311692Y383193D01*
X311689Y383281D01*
X311672Y383333D01*
X311664Y383388D01*
X311628Y383468D01*
X311601Y383551D01*
X311573Y383591D01*
X311548Y383648D01*
X311452Y383761D01*
X311406Y383825D01*
X310356Y384875D01*
X310356Y388118D01*
X310348Y388176D01*
X310349Y388235D01*
X310328Y388316D01*
X310316Y388400D01*
X310292Y388453D01*
X310278Y388510D01*
X310235Y388582D01*
X310200Y388659D01*
X310162Y388704D01*
X310132Y388754D01*
X310071Y388812D01*
X310016Y388876D01*
X309968Y388909D01*
X309925Y388949D01*
X309850Y388987D01*
X309780Y389034D01*
X309724Y389051D01*
X309672Y389078D01*
X309604Y389089D01*
X309509Y389120D01*
X309409Y389122D01*
X309341Y389133D01*
X307767Y389133D01*
X306888Y390013D01*
X306888Y401256D01*
X307767Y402135D01*
X320010Y402135D01*
X320890Y401256D01*
X320890Y390013D01*
X320004Y389127D01*
X319918Y389110D01*
X319806Y389094D01*
X319779Y389082D01*
X319750Y389076D01*
X319649Y389024D01*
X319546Y388977D01*
X319524Y388958D01*
X319498Y388945D01*
X319416Y388867D01*
X319329Y388794D01*
X319313Y388769D01*
X319292Y388749D01*
X319234Y388652D01*
X319172Y388557D01*
X319163Y388529D01*
X319148Y388504D01*
X319120Y388394D01*
X319086Y388286D01*
X319085Y388257D01*
X319078Y388228D01*
X319081Y388115D01*
X319079Y388002D01*
X319086Y387974D01*
X319087Y387944D01*
X319122Y387836D01*
X319150Y387727D01*
X319165Y387702D01*
X319174Y387674D01*
X319220Y387610D01*
X319296Y387482D01*
X319341Y387440D01*
X319369Y387400D01*
X320705Y386064D01*
X320705Y382336D01*
X318069Y379699D01*
X314340Y379699D01*
G37*
%LPD*%
%LPC*%
G36*
X452378Y492499D02*
X452378Y492499D01*
X451499Y493378D01*
X451499Y506622D01*
X452378Y507501D01*
X465622Y507501D01*
X466501Y506622D01*
X466501Y493378D01*
X465622Y492499D01*
X452378Y492499D01*
G37*
%LPD*%
%LPC*%
G36*
X362442Y493394D02*
X362442Y493394D01*
X361562Y494273D01*
X361562Y507516D01*
X362442Y508396D01*
X375685Y508396D01*
X376564Y507516D01*
X376564Y494273D01*
X375685Y493394D01*
X362442Y493394D01*
G37*
%LPD*%
%LPC*%
G36*
X196425Y620828D02*
X196425Y620828D01*
X193423Y622072D01*
X191125Y624370D01*
X189882Y627372D01*
X189882Y630621D01*
X191125Y633624D01*
X193423Y635921D01*
X196425Y637165D01*
X199675Y637165D01*
X202677Y635921D01*
X204975Y633624D01*
X206218Y630621D01*
X206218Y627372D01*
X204975Y624370D01*
X202677Y622072D01*
X199675Y620828D01*
X196425Y620828D01*
G37*
%LPD*%
%LPC*%
G36*
X209125Y646228D02*
X209125Y646228D01*
X206123Y647472D01*
X203825Y649770D01*
X202582Y652772D01*
X202582Y656021D01*
X203825Y659024D01*
X206123Y661321D01*
X209125Y662565D01*
X212375Y662565D01*
X215377Y661321D01*
X217675Y659024D01*
X218918Y656021D01*
X218918Y652772D01*
X217675Y649770D01*
X215377Y647472D01*
X212375Y646228D01*
X209125Y646228D01*
G37*
%LPD*%
%LPC*%
G36*
X34531Y631231D02*
X34531Y631231D01*
X34531Y638701D01*
X40748Y638701D01*
X42225Y638467D01*
X43647Y638005D01*
X44979Y637326D01*
X46189Y636447D01*
X47247Y635389D01*
X48126Y634179D01*
X48805Y632847D01*
X49267Y631425D01*
X49297Y631231D01*
X34531Y631231D01*
G37*
%LPD*%
%LPC*%
G36*
X34531Y580431D02*
X34531Y580431D01*
X34531Y587901D01*
X40748Y587901D01*
X42225Y587667D01*
X43647Y587205D01*
X44979Y586526D01*
X46189Y585647D01*
X47247Y584589D01*
X48126Y583379D01*
X48805Y582047D01*
X49267Y580625D01*
X49297Y580431D01*
X34531Y580431D01*
G37*
%LPD*%
%LPC*%
G36*
X15703Y631231D02*
X15703Y631231D01*
X15733Y631425D01*
X16195Y632847D01*
X16874Y634179D01*
X17753Y635389D01*
X18811Y636447D01*
X20021Y637326D01*
X21353Y638005D01*
X22775Y638467D01*
X24252Y638701D01*
X30469Y638701D01*
X30469Y631231D01*
X15703Y631231D01*
G37*
%LPD*%
%LPC*%
G36*
X15703Y580431D02*
X15703Y580431D01*
X15733Y580625D01*
X16195Y582047D01*
X16874Y583379D01*
X17753Y584589D01*
X18811Y585647D01*
X20021Y586526D01*
X21353Y587205D01*
X22775Y587667D01*
X24252Y587901D01*
X30469Y587901D01*
X30469Y580431D01*
X15703Y580431D01*
G37*
%LPD*%
%LPC*%
G36*
X34531Y568899D02*
X34531Y568899D01*
X34531Y576369D01*
X49297Y576369D01*
X49267Y576175D01*
X48805Y574753D01*
X48126Y573421D01*
X47247Y572211D01*
X46189Y571153D01*
X44979Y570274D01*
X43647Y569595D01*
X42225Y569133D01*
X40748Y568899D01*
X34531Y568899D01*
G37*
%LPD*%
%LPC*%
G36*
X34531Y619699D02*
X34531Y619699D01*
X34531Y627169D01*
X49297Y627169D01*
X49267Y626975D01*
X48805Y625553D01*
X48126Y624221D01*
X47247Y623011D01*
X46189Y621953D01*
X44979Y621074D01*
X43647Y620395D01*
X42225Y619933D01*
X40748Y619699D01*
X34531Y619699D01*
G37*
%LPD*%
%LPC*%
G36*
X24252Y619699D02*
X24252Y619699D01*
X22775Y619933D01*
X21353Y620395D01*
X20021Y621074D01*
X18811Y621953D01*
X17753Y623011D01*
X16874Y624221D01*
X16195Y625553D01*
X15733Y626975D01*
X15703Y627169D01*
X30469Y627169D01*
X30469Y619699D01*
X24252Y619699D01*
G37*
%LPD*%
%LPC*%
G36*
X24252Y568899D02*
X24252Y568899D01*
X22775Y569133D01*
X21353Y569595D01*
X20021Y570274D01*
X18811Y571153D01*
X17753Y572211D01*
X16874Y573421D01*
X16195Y574753D01*
X15733Y576175D01*
X15703Y576369D01*
X30469Y576369D01*
X30469Y568899D01*
X24252Y568899D01*
G37*
%LPD*%
%LPC*%
G36*
X436999Y166881D02*
X436999Y166881D01*
X436999Y169613D01*
X437136Y170122D01*
X437399Y170579D01*
X437771Y170951D01*
X438228Y171214D01*
X438737Y171351D01*
X450969Y171351D01*
X450969Y166881D01*
X436999Y166881D01*
G37*
%LPD*%
%LPC*%
G36*
X436999Y91881D02*
X436999Y91881D01*
X436999Y94613D01*
X437136Y95122D01*
X437399Y95579D01*
X437771Y95951D01*
X438228Y96214D01*
X438737Y96351D01*
X450969Y96351D01*
X450969Y91881D01*
X436999Y91881D01*
G37*
%LPD*%
%LPC*%
G36*
X455031Y166881D02*
X455031Y166881D01*
X455031Y171351D01*
X467263Y171351D01*
X467772Y171214D01*
X468229Y170951D01*
X468601Y170579D01*
X468864Y170122D01*
X469001Y169613D01*
X469001Y166881D01*
X455031Y166881D01*
G37*
%LPD*%
%LPC*%
G36*
X455031Y91881D02*
X455031Y91881D01*
X455031Y96351D01*
X467263Y96351D01*
X467772Y96214D01*
X468229Y95951D01*
X468601Y95579D01*
X468864Y95122D01*
X469001Y94613D01*
X469001Y91881D01*
X455031Y91881D01*
G37*
%LPD*%
%LPC*%
G36*
X455031Y158349D02*
X455031Y158349D01*
X455031Y162819D01*
X469001Y162819D01*
X469001Y160087D01*
X468864Y159578D01*
X468601Y159121D01*
X468229Y158749D01*
X467772Y158486D01*
X467263Y158349D01*
X455031Y158349D01*
G37*
%LPD*%
%LPC*%
G36*
X455031Y83349D02*
X455031Y83349D01*
X455031Y87819D01*
X469001Y87819D01*
X469001Y85087D01*
X468864Y84578D01*
X468601Y84121D01*
X468229Y83749D01*
X467772Y83486D01*
X467263Y83349D01*
X455031Y83349D01*
G37*
%LPD*%
%LPC*%
G36*
X438737Y158349D02*
X438737Y158349D01*
X438228Y158486D01*
X437771Y158749D01*
X437399Y159121D01*
X437136Y159578D01*
X436999Y160087D01*
X436999Y162819D01*
X450969Y162819D01*
X450969Y158349D01*
X438737Y158349D01*
G37*
%LPD*%
%LPC*%
G36*
X438737Y83349D02*
X438737Y83349D01*
X438228Y83486D01*
X437771Y83749D01*
X437399Y84121D01*
X437136Y84578D01*
X436999Y85087D01*
X436999Y87819D01*
X450969Y87819D01*
X450969Y83349D01*
X438737Y83349D01*
G37*
%LPD*%
%LPC*%
G36*
X257231Y214031D02*
X257231Y214031D01*
X257231Y222383D01*
X259501Y222383D01*
X265583Y216301D01*
X265583Y214031D01*
X257231Y214031D01*
G37*
%LPD*%
%LPC*%
G36*
X257231Y201617D02*
X257231Y201617D01*
X257231Y209969D01*
X265583Y209969D01*
X265583Y207699D01*
X259501Y201617D01*
X257231Y201617D01*
G37*
%LPD*%
%LPC*%
G36*
X244817Y214031D02*
X244817Y214031D01*
X244817Y216301D01*
X250899Y222383D01*
X253169Y222383D01*
X253169Y214031D01*
X244817Y214031D01*
G37*
%LPD*%
%LPC*%
G36*
X250899Y201617D02*
X250899Y201617D01*
X244817Y207699D01*
X244817Y209969D01*
X253169Y209969D01*
X253169Y201617D01*
X250899Y201617D01*
G37*
%LPD*%
%LPC*%
G36*
X365499Y331149D02*
X365499Y331149D01*
X365499Y334651D01*
X375263Y334651D01*
X375772Y334514D01*
X376229Y334251D01*
X376601Y333879D01*
X376864Y333422D01*
X377001Y332913D01*
X377001Y331149D01*
X365499Y331149D01*
G37*
%LPD*%
%LPC*%
G36*
X365499Y318449D02*
X365499Y318449D01*
X365499Y321951D01*
X375263Y321951D01*
X375772Y321814D01*
X376229Y321551D01*
X376601Y321179D01*
X376864Y320722D01*
X377001Y320213D01*
X377001Y318449D01*
X365499Y318449D01*
G37*
%LPD*%
%LPC*%
G36*
X417499Y318449D02*
X417499Y318449D01*
X417499Y321951D01*
X427263Y321951D01*
X427772Y321814D01*
X428229Y321551D01*
X428601Y321179D01*
X428864Y320722D01*
X429001Y320213D01*
X429001Y318449D01*
X417499Y318449D01*
G37*
%LPD*%
%LPC*%
G36*
X350999Y331149D02*
X350999Y331149D01*
X350999Y332913D01*
X351136Y333422D01*
X351399Y333879D01*
X351771Y334251D01*
X352228Y334514D01*
X352737Y334651D01*
X362501Y334651D01*
X362501Y331149D01*
X350999Y331149D01*
G37*
%LPD*%
%LPC*%
G36*
X402999Y318449D02*
X402999Y318449D01*
X402999Y320213D01*
X403136Y320722D01*
X403399Y321179D01*
X403771Y321551D01*
X404228Y321814D01*
X404737Y321951D01*
X414501Y321951D01*
X414501Y318449D01*
X402999Y318449D01*
G37*
%LPD*%
%LPC*%
G36*
X350999Y318449D02*
X350999Y318449D01*
X350999Y320213D01*
X351136Y320722D01*
X351399Y321179D01*
X351771Y321551D01*
X352228Y321814D01*
X352737Y321951D01*
X362501Y321951D01*
X362501Y318449D01*
X350999Y318449D01*
G37*
%LPD*%
%LPC*%
G36*
X365499Y311949D02*
X365499Y311949D01*
X365499Y315451D01*
X377001Y315451D01*
X377001Y313687D01*
X376864Y313178D01*
X376601Y312721D01*
X376229Y312349D01*
X375772Y312086D01*
X375263Y311949D01*
X365499Y311949D01*
G37*
%LPD*%
%LPC*%
G36*
X417499Y311949D02*
X417499Y311949D01*
X417499Y315451D01*
X429001Y315451D01*
X429001Y313687D01*
X428864Y313178D01*
X428601Y312721D01*
X428229Y312349D01*
X427772Y312086D01*
X427263Y311949D01*
X417499Y311949D01*
G37*
%LPD*%
%LPC*%
G36*
X365499Y324649D02*
X365499Y324649D01*
X365499Y328151D01*
X377001Y328151D01*
X377001Y326387D01*
X376864Y325878D01*
X376601Y325421D01*
X376229Y325049D01*
X375772Y324786D01*
X375263Y324649D01*
X365499Y324649D01*
G37*
%LPD*%
%LPC*%
G36*
X352737Y311949D02*
X352737Y311949D01*
X352228Y312086D01*
X351771Y312349D01*
X351399Y312721D01*
X351136Y313178D01*
X350999Y313687D01*
X350999Y315451D01*
X362501Y315451D01*
X362501Y311949D01*
X352737Y311949D01*
G37*
%LPD*%
%LPC*%
G36*
X404737Y311949D02*
X404737Y311949D01*
X404228Y312086D01*
X403771Y312349D01*
X403399Y312721D01*
X403136Y313178D01*
X402999Y313687D01*
X402999Y315451D01*
X414501Y315451D01*
X414501Y311949D01*
X404737Y311949D01*
G37*
%LPD*%
%LPC*%
G36*
X352737Y324649D02*
X352737Y324649D01*
X352228Y324786D01*
X351771Y325049D01*
X351399Y325421D01*
X351136Y325878D01*
X350999Y326387D01*
X350999Y328151D01*
X362501Y328151D01*
X362501Y324649D01*
X352737Y324649D01*
G37*
%LPD*%
%LPC*%
G36*
X238181Y656428D02*
X238181Y656428D01*
X238181Y662831D01*
X238678Y662732D01*
X240256Y662078D01*
X241676Y661130D01*
X242883Y659922D01*
X243832Y658503D01*
X244485Y656925D01*
X244584Y656428D01*
X238181Y656428D01*
G37*
%LPD*%
%LPC*%
G36*
X227716Y656428D02*
X227716Y656428D01*
X227815Y656925D01*
X228468Y658503D01*
X229417Y659922D01*
X230624Y661130D01*
X232044Y662078D01*
X233622Y662732D01*
X234119Y662831D01*
X234119Y656428D01*
X227716Y656428D01*
G37*
%LPD*%
%LPC*%
G36*
X238181Y652365D02*
X238181Y652365D01*
X244584Y652365D01*
X244485Y651868D01*
X243832Y650291D01*
X242883Y648871D01*
X241676Y647664D01*
X240256Y646715D01*
X238678Y646061D01*
X238181Y645963D01*
X238181Y652365D01*
G37*
%LPD*%
%LPC*%
G36*
X233622Y646061D02*
X233622Y646061D01*
X232044Y646715D01*
X230624Y647664D01*
X229417Y648871D01*
X228468Y650291D01*
X227815Y651868D01*
X227716Y652365D01*
X234119Y652365D01*
X234119Y645963D01*
X233622Y646061D01*
G37*
%LPD*%
%LPC*%
G36*
X332920Y397665D02*
X332920Y397665D01*
X332920Y402635D01*
X336652Y402635D01*
X337161Y402499D01*
X337617Y402235D01*
X337990Y401863D01*
X338253Y401407D01*
X338390Y400898D01*
X338390Y397665D01*
X332920Y397665D01*
G37*
%LPD*%
%LPC*%
G36*
X323388Y397665D02*
X323388Y397665D01*
X323388Y400898D01*
X323524Y401407D01*
X323788Y401863D01*
X324160Y402235D01*
X324617Y402499D01*
X325125Y402635D01*
X328858Y402635D01*
X328858Y397665D01*
X323388Y397665D01*
G37*
%LPD*%
%LPC*%
G36*
X332920Y388633D02*
X332920Y388633D01*
X332920Y393603D01*
X338390Y393603D01*
X338390Y390371D01*
X338253Y389862D01*
X337990Y389406D01*
X337617Y389033D01*
X337161Y388770D01*
X336652Y388633D01*
X332920Y388633D01*
G37*
%LPD*%
%LPC*%
G36*
X325125Y388633D02*
X325125Y388633D01*
X324617Y388770D01*
X324160Y389033D01*
X323788Y389406D01*
X323524Y389862D01*
X323388Y390371D01*
X323388Y393603D01*
X328858Y393603D01*
X328858Y388633D01*
X325125Y388633D01*
G37*
%LPD*%
%LPC*%
G36*
X454660Y538373D02*
X454660Y538373D01*
X454660Y545000D01*
X456299Y545000D01*
X456808Y544863D01*
X457265Y544600D01*
X457637Y544228D01*
X457900Y543771D01*
X458037Y543262D01*
X458037Y538373D01*
X454660Y538373D01*
G37*
%LPD*%
%LPC*%
G36*
X364733Y538373D02*
X364733Y538373D01*
X364733Y545000D01*
X366372Y545000D01*
X366881Y544863D01*
X367337Y544600D01*
X367709Y544228D01*
X367973Y543771D01*
X368109Y543262D01*
X368109Y538373D01*
X364733Y538373D01*
G37*
%LPD*%
%LPC*%
G36*
X364733Y528998D02*
X364733Y528998D01*
X364733Y535625D01*
X368109Y535625D01*
X368109Y530736D01*
X367973Y530227D01*
X367709Y529770D01*
X367337Y529398D01*
X366881Y529135D01*
X366372Y528998D01*
X364733Y528998D01*
G37*
%LPD*%
%LPC*%
G36*
X454660Y528998D02*
X454660Y528998D01*
X454660Y535625D01*
X458037Y535625D01*
X458037Y530736D01*
X457900Y530227D01*
X457637Y529770D01*
X457265Y529398D01*
X456808Y529135D01*
X456299Y528998D01*
X454660Y528998D01*
G37*
%LPD*%
%LPC*%
G36*
X429535Y538373D02*
X429535Y538373D01*
X429535Y543262D01*
X429672Y543771D01*
X429935Y544228D01*
X430307Y544600D01*
X430764Y544863D01*
X431273Y545000D01*
X432912Y545000D01*
X432912Y538373D01*
X429535Y538373D01*
G37*
%LPD*%
%LPC*%
G36*
X339608Y538373D02*
X339608Y538373D01*
X339608Y543262D01*
X339744Y543771D01*
X340007Y544228D01*
X340380Y544600D01*
X340836Y544863D01*
X341345Y545000D01*
X342984Y545000D01*
X342984Y538373D01*
X339608Y538373D01*
G37*
%LPD*%
%LPC*%
G36*
X341345Y528998D02*
X341345Y528998D01*
X340836Y529135D01*
X340380Y529398D01*
X340007Y529770D01*
X339744Y530227D01*
X339608Y530736D01*
X339608Y535625D01*
X342984Y535625D01*
X342984Y528998D01*
X341345Y528998D01*
G37*
%LPD*%
%LPC*%
G36*
X431273Y528998D02*
X431273Y528998D01*
X430764Y529135D01*
X430307Y529398D01*
X429935Y529770D01*
X429672Y530227D01*
X429535Y530736D01*
X429535Y535625D01*
X432912Y535625D01*
X432912Y528998D01*
X431273Y528998D01*
G37*
%LPD*%
%LPC*%
G36*
X213486Y509254D02*
X213486Y509254D01*
X213486Y514756D01*
X215250Y514756D01*
X215759Y514619D01*
X216215Y514356D01*
X216588Y513984D01*
X216851Y513527D01*
X216988Y513018D01*
X216988Y509254D01*
X213486Y509254D01*
G37*
%LPD*%
%LPC*%
G36*
X213486Y500754D02*
X213486Y500754D01*
X213486Y506256D01*
X216988Y506256D01*
X216988Y502492D01*
X216851Y501983D01*
X216588Y501526D01*
X216215Y501154D01*
X215759Y500891D01*
X215250Y500754D01*
X213486Y500754D01*
G37*
%LPD*%
%LPC*%
G36*
X206986Y509254D02*
X206986Y509254D01*
X206986Y513018D01*
X207122Y513527D01*
X207386Y513984D01*
X207758Y514356D01*
X208214Y514619D01*
X208723Y514756D01*
X210487Y514756D01*
X210487Y509254D01*
X206986Y509254D01*
G37*
%LPD*%
%LPC*%
G36*
X208723Y500754D02*
X208723Y500754D01*
X208214Y500891D01*
X207758Y501154D01*
X207386Y501526D01*
X207122Y501983D01*
X206986Y502492D01*
X206986Y506256D01*
X210487Y506256D01*
X210487Y500754D01*
X208723Y500754D01*
G37*
%LPD*%
%LPC*%
G36*
X420706Y427618D02*
X420706Y427618D01*
X420706Y431370D01*
X423721Y431370D01*
X424230Y431234D01*
X424686Y430970D01*
X425058Y430598D01*
X425322Y430141D01*
X425458Y429633D01*
X425458Y427618D01*
X420706Y427618D01*
G37*
%LPD*%
%LPC*%
G36*
X386032Y371115D02*
X386032Y371115D01*
X386032Y375866D01*
X388046Y375866D01*
X388555Y375730D01*
X389011Y375466D01*
X389384Y375094D01*
X389647Y374638D01*
X389784Y374129D01*
X389784Y371115D01*
X386032Y371115D01*
G37*
%LPD*%
%LPC*%
G36*
X418848Y545249D02*
X418848Y545249D01*
X418848Y549001D01*
X421862Y549001D01*
X422371Y548864D01*
X422827Y548601D01*
X423200Y548229D01*
X423463Y547772D01*
X423600Y547263D01*
X423600Y545249D01*
X418848Y545249D01*
G37*
%LPD*%
%LPC*%
G36*
X330749Y545249D02*
X330749Y545249D01*
X330749Y549001D01*
X333763Y549001D01*
X334272Y548864D01*
X334729Y548601D01*
X335101Y548229D01*
X335364Y547772D01*
X335501Y547263D01*
X335501Y545249D01*
X330749Y545249D01*
G37*
%LPD*%
%LPC*%
G36*
X330249Y427749D02*
X330249Y427749D01*
X330249Y431501D01*
X333263Y431501D01*
X333772Y431364D01*
X334229Y431101D01*
X334601Y430729D01*
X334864Y430272D01*
X335001Y429763D01*
X335001Y427749D01*
X330249Y427749D01*
G37*
%LPD*%
%LPC*%
G36*
X386032Y362865D02*
X386032Y362865D01*
X386032Y367616D01*
X389784Y367616D01*
X389784Y364602D01*
X389647Y364093D01*
X389384Y363637D01*
X389011Y363264D01*
X388555Y363001D01*
X388046Y362865D01*
X386032Y362865D01*
G37*
%LPD*%
%LPC*%
G36*
X321999Y427749D02*
X321999Y427749D01*
X321999Y429763D01*
X322136Y430272D01*
X322399Y430729D01*
X322771Y431101D01*
X323228Y431364D01*
X323737Y431501D01*
X326751Y431501D01*
X326751Y427749D01*
X321999Y427749D01*
G37*
%LPD*%
%LPC*%
G36*
X412456Y427618D02*
X412456Y427618D01*
X412456Y429633D01*
X412593Y430141D01*
X412856Y430598D01*
X413229Y430970D01*
X413685Y431234D01*
X414194Y431370D01*
X417208Y431370D01*
X417208Y427618D01*
X412456Y427618D01*
G37*
%LPD*%
%LPC*%
G36*
X410598Y545249D02*
X410598Y545249D01*
X410598Y547263D01*
X410734Y547772D01*
X410998Y548229D01*
X411370Y548601D01*
X411827Y548864D01*
X412335Y549001D01*
X415350Y549001D01*
X415350Y545249D01*
X410598Y545249D01*
G37*
%LPD*%
%LPC*%
G36*
X322499Y545249D02*
X322499Y545249D01*
X322499Y547263D01*
X322636Y547772D01*
X322899Y548229D01*
X323271Y548601D01*
X323728Y548864D01*
X324237Y549001D01*
X327251Y549001D01*
X327251Y545249D01*
X322499Y545249D01*
G37*
%LPD*%
%LPC*%
G36*
X378782Y371115D02*
X378782Y371115D01*
X378782Y374129D01*
X378918Y374638D01*
X379182Y375094D01*
X379554Y375466D01*
X380011Y375730D01*
X380519Y375866D01*
X382534Y375866D01*
X382534Y371115D01*
X378782Y371115D01*
G37*
%LPD*%
%LPC*%
G36*
X330749Y537999D02*
X330749Y537999D01*
X330749Y541751D01*
X335501Y541751D01*
X335501Y539737D01*
X335364Y539228D01*
X335101Y538771D01*
X334729Y538399D01*
X334272Y538136D01*
X333763Y537999D01*
X330749Y537999D01*
G37*
%LPD*%
%LPC*%
G36*
X418848Y537999D02*
X418848Y537999D01*
X418848Y541751D01*
X423600Y541751D01*
X423600Y539737D01*
X423463Y539228D01*
X423200Y538771D01*
X422827Y538399D01*
X422371Y538136D01*
X421862Y537999D01*
X418848Y537999D01*
G37*
%LPD*%
%LPC*%
G36*
X420706Y420368D02*
X420706Y420368D01*
X420706Y424120D01*
X425458Y424120D01*
X425458Y422106D01*
X425322Y421597D01*
X425058Y421141D01*
X424686Y420768D01*
X424230Y420505D01*
X423721Y420368D01*
X420706Y420368D01*
G37*
%LPD*%
%LPC*%
G36*
X330249Y420499D02*
X330249Y420499D01*
X330249Y424251D01*
X335001Y424251D01*
X335001Y422237D01*
X334864Y421728D01*
X334601Y421271D01*
X334229Y420899D01*
X333772Y420636D01*
X333263Y420499D01*
X330249Y420499D01*
G37*
%LPD*%
%LPC*%
G36*
X380519Y362865D02*
X380519Y362865D01*
X380011Y363001D01*
X379554Y363264D01*
X379182Y363637D01*
X378918Y364093D01*
X378782Y364602D01*
X378782Y367616D01*
X382534Y367616D01*
X382534Y362865D01*
X380519Y362865D01*
G37*
%LPD*%
%LPC*%
G36*
X412335Y537999D02*
X412335Y537999D01*
X411827Y538136D01*
X411370Y538399D01*
X410998Y538771D01*
X410734Y539228D01*
X410598Y539737D01*
X410598Y541751D01*
X415350Y541751D01*
X415350Y537999D01*
X412335Y537999D01*
G37*
%LPD*%
%LPC*%
G36*
X323737Y420499D02*
X323737Y420499D01*
X323228Y420636D01*
X322771Y420899D01*
X322399Y421271D01*
X322136Y421728D01*
X321999Y422237D01*
X321999Y424251D01*
X326751Y424251D01*
X326751Y420499D01*
X323737Y420499D01*
G37*
%LPD*%
%LPC*%
G36*
X414194Y420368D02*
X414194Y420368D01*
X413685Y420505D01*
X413229Y420768D01*
X412856Y421141D01*
X412593Y421597D01*
X412456Y422106D01*
X412456Y424120D01*
X417208Y424120D01*
X417208Y420368D01*
X414194Y420368D01*
G37*
%LPD*%
%LPC*%
G36*
X324237Y537999D02*
X324237Y537999D01*
X323728Y538136D01*
X323271Y538399D01*
X322899Y538771D01*
X322636Y539228D01*
X322499Y539737D01*
X322499Y541751D01*
X327251Y541751D01*
X327251Y537999D01*
X324237Y537999D01*
G37*
%LPD*%
%LPC*%
G36*
X472313Y425142D02*
X472313Y425142D01*
X472313Y428644D01*
X476314Y428644D01*
X476314Y426880D01*
X476178Y426371D01*
X475915Y425914D01*
X475542Y425542D01*
X475086Y425279D01*
X474577Y425142D01*
X472313Y425142D01*
G37*
%LPD*%
%LPC*%
G36*
X467050Y425142D02*
X467050Y425142D01*
X466541Y425279D01*
X466085Y425542D01*
X465713Y425914D01*
X465449Y426371D01*
X465313Y426880D01*
X465313Y428644D01*
X469314Y428644D01*
X469314Y425142D01*
X467050Y425142D01*
G37*
%LPD*%
%LPC*%
G36*
X377237Y424999D02*
X377237Y424999D01*
X376728Y425136D01*
X376271Y425399D01*
X375899Y425771D01*
X375636Y426228D01*
X375499Y426737D01*
X375499Y428501D01*
X379501Y428501D01*
X379501Y424999D01*
X377237Y424999D01*
G37*
%LPD*%
%LPC*%
G36*
X236149Y654396D02*
X236149Y654396D01*
X236149Y654397D01*
X236151Y654397D01*
X236151Y654396D01*
X236149Y654396D01*
G37*
%LPD*%
%LPC*%
G36*
X32499Y578399D02*
X32499Y578399D01*
X32499Y578401D01*
X32501Y578401D01*
X32501Y578399D01*
X32499Y578399D01*
G37*
%LPD*%
%LPC*%
G36*
X255199Y211999D02*
X255199Y211999D01*
X255199Y212001D01*
X255201Y212001D01*
X255201Y211999D01*
X255199Y211999D01*
G37*
%LPD*%
%LPC*%
G36*
X32499Y629199D02*
X32499Y629199D01*
X32499Y629201D01*
X32501Y629201D01*
X32501Y629199D01*
X32499Y629199D01*
G37*
%LPD*%
%LPC*%
G36*
X452999Y164849D02*
X452999Y164849D01*
X452999Y164851D01*
X453001Y164851D01*
X453001Y164849D01*
X452999Y164849D01*
G37*
%LPD*%
%LPC*%
G36*
X452999Y89849D02*
X452999Y89849D01*
X452999Y89851D01*
X453001Y89851D01*
X453001Y89849D01*
X452999Y89849D01*
G37*
%LPD*%
%LPC*%
G36*
X330888Y395633D02*
X330888Y395633D01*
X330888Y395635D01*
X330890Y395635D01*
X330890Y395633D01*
X330888Y395633D01*
G37*
%LPD*%
D10*
X229800Y212000D03*
X255200Y212000D03*
D11*
X229814Y405832D03*
X229814Y415832D03*
D12*
X248850Y628997D03*
X261550Y654397D03*
X274250Y628997D03*
X286950Y654397D03*
X236150Y654397D03*
X223450Y628997D03*
X210750Y654397D03*
X198050Y628997D03*
D13*
X193556Y415252D03*
X203556Y415252D03*
D14*
X91800Y509500D02*
X91800Y524500D01*
X117200Y524500D02*
X117200Y509500D01*
D15*
X213093Y439798D03*
X206593Y458798D03*
X219593Y458798D03*
D16*
X218487Y489755D03*
X224987Y507755D03*
X211987Y507755D03*
D13*
X235662Y524544D03*
X225662Y524544D03*
X208193Y474535D03*
X218193Y474535D03*
D11*
X339796Y353703D03*
X339796Y343703D03*
D13*
X380937Y384098D03*
X390937Y384098D03*
D15*
X397283Y369365D03*
X384283Y369365D03*
D17*
X313889Y395634D03*
X330889Y395634D03*
D18*
X328500Y439000D03*
X328500Y426000D03*
D11*
X381000Y440000D03*
X381000Y430000D03*
D19*
X344000Y414499D03*
X353500Y414499D03*
X363000Y414499D03*
X363000Y440501D03*
X344000Y440501D03*
X344358Y536999D03*
X353858Y536999D03*
X363358Y536999D03*
X363358Y563001D03*
X344358Y563001D03*
D18*
X329000Y556500D03*
X329000Y543500D03*
D11*
X329000Y572500D03*
X329000Y582500D03*
D18*
X320847Y355098D03*
X320847Y342098D03*
D20*
X336563Y490895D03*
D21*
X369063Y480895D03*
X369063Y500895D03*
D22*
X300933Y355041D03*
X300954Y365796D03*
D23*
X364000Y342350D03*
X416000Y342350D03*
X364000Y355050D03*
X364000Y329650D03*
X364000Y316950D03*
X416000Y355050D03*
X416000Y329650D03*
X416000Y316950D03*
D11*
X445441Y341061D03*
X445441Y331061D03*
D18*
X418957Y438869D03*
X418957Y425869D03*
D11*
X470814Y440143D03*
X470814Y430143D03*
D19*
X434457Y414368D03*
X443957Y414368D03*
X453457Y414368D03*
X453457Y440370D03*
X434457Y440370D03*
X434286Y536999D03*
X443786Y536999D03*
X453286Y536999D03*
X453286Y563001D03*
X434286Y563001D03*
D18*
X417099Y556500D03*
X417099Y543500D03*
D11*
X417099Y572500D03*
X417099Y582500D03*
D18*
X465565Y342533D03*
X465565Y329533D03*
D20*
X426500Y490000D03*
D21*
X459000Y480000D03*
X459000Y500000D03*
D22*
X401951Y396936D03*
X401930Y407444D03*
D24*
X158500Y303500D03*
X158500Y322500D03*
X128735Y303500D03*
X128735Y322500D03*
X95801Y303500D03*
X95801Y322500D03*
X64544Y303305D03*
X64544Y322305D03*
D25*
X453000Y135150D03*
D26*
X453000Y89850D03*
D25*
X453000Y210150D03*
D26*
X453000Y164850D03*
D27*
X19350Y92000D03*
D28*
X39350Y92000D03*
D27*
X19350Y172000D03*
D28*
X39350Y172000D03*
D14*
X40000Y553000D02*
X25000Y553000D01*
X25000Y578400D02*
X40000Y578400D01*
X40000Y603800D02*
X25000Y603800D01*
X25000Y629200D02*
X40000Y629200D01*
X40000Y654600D02*
X25000Y654600D01*
X25000Y680000D02*
X40000Y680000D01*
D29*
X23000Y212000D03*
D20*
X36000Y212000D03*
D29*
X23000Y132000D03*
D20*
X36000Y132000D03*
D30*
X116000Y470000D03*
X94000Y470000D03*
D31*
X347057Y323239D03*
X417249Y305677D03*
X328032Y413308D03*
X419062Y413696D03*
X353494Y402450D03*
X417248Y531177D03*
X328870Y531072D03*
X363640Y526370D03*
X453304Y526264D03*
X341670Y395693D03*
X362552Y305702D03*
X444435Y152826D03*
X462499Y152890D03*
X444535Y77667D03*
X462954Y77957D03*
X11565Y212104D03*
X8118Y171979D03*
X12063Y132230D03*
X7575Y91994D03*
X202043Y512922D03*
X443546Y403226D03*
X433746Y377419D03*
X470952Y419238D03*
X466610Y361035D03*
X352552Y275702D03*
X352552Y225702D03*
X322552Y225702D03*
X322552Y275702D03*
X412552Y275702D03*
X412552Y225702D03*
X452552Y225702D03*
X412552Y85702D03*
X412552Y125702D03*
X196565Y367104D03*
X196565Y322104D03*
X196565Y272104D03*
X196565Y217104D03*
X26565Y322104D03*
X26565Y382104D03*
X186565Y537104D03*
X176565Y442104D03*
X286565Y542104D03*
X286565Y497104D03*
X286565Y452104D03*
X286565Y407104D03*
X286565Y332104D03*
X286565Y282104D03*
X286565Y237104D03*
X64175Y387116D03*
X248772Y381228D03*
D32*
X248772Y390000D01*
D31*
X248772Y390000D03*
D32*
X248850Y580000D02*
X248850Y628997D01*
X248850Y580000D02*
X248850Y555295D01*
X248850Y475767D01*
X248850Y390078D01*
X248772Y390000D01*
D31*
X248850Y580000D03*
X430000Y580000D03*
D33*
X419599Y580000D01*
X417099Y582500D01*
X331500Y580000D02*
X329000Y582500D01*
X331500Y580000D02*
X340000Y580000D01*
D31*
X340000Y580000D03*
D34*
X380937Y384124D02*
X380937Y384098D01*
X380937Y384124D02*
X370492Y384124D01*
X370356Y383988D01*
D31*
X370356Y383988D03*
X248850Y555295D03*
D35*
X208193Y460398D02*
X206593Y458798D01*
D34*
X208193Y460398D02*
X208193Y474535D01*
D35*
X199021Y474535D01*
X198806Y474320D02*
X197104Y474320D01*
D31*
X197104Y474320D03*
X248850Y475767D03*
D35*
X199021Y474535D02*
X198806Y474320D01*
D34*
X313889Y395634D02*
X313889Y386338D01*
X316027Y384200D02*
X316205Y384200D01*
D31*
X316205Y384200D03*
D34*
X316027Y384200D02*
X313889Y386338D01*
X160000Y324000D02*
X158500Y322500D01*
X160000Y324000D02*
X160000Y389300D01*
D31*
X160000Y389300D03*
D34*
X130000Y323765D02*
X128735Y322500D01*
X130000Y323765D02*
X130000Y389300D01*
D31*
X130000Y389300D03*
D34*
X100000Y326699D02*
X95801Y322500D01*
X100000Y326699D02*
X100000Y389300D01*
D31*
X100000Y389300D03*
D34*
X64544Y386747D02*
X64544Y322305D01*
X64544Y386747D02*
X64175Y387116D01*
X229800Y405818D02*
X229814Y405832D01*
X229800Y405818D02*
X229800Y212000D01*
X213093Y415559D02*
X213093Y439798D01*
X229814Y415832D02*
X229541Y415559D01*
X220000Y415559D01*
X219845Y415559D01*
X203864Y415559D02*
X203556Y415252D01*
X203864Y415559D02*
X210000Y415559D01*
X213093Y415559D01*
X219845Y415559D01*
X91800Y517000D02*
X91800Y569120D01*
X91800Y649381D01*
D35*
X91800Y475000D02*
X91800Y474040D01*
X91800Y475000D02*
X91800Y569120D01*
D34*
X91800Y649381D02*
X94695Y652277D01*
D31*
X94695Y652277D03*
D35*
X91800Y474040D02*
X91800Y472200D01*
X94000Y470000D01*
D34*
X117200Y517000D02*
X117200Y565056D01*
X117200Y633700D01*
D35*
X117200Y475000D02*
X117200Y474040D01*
X117200Y475000D02*
X117200Y565056D01*
D34*
X117200Y633700D02*
X120000Y636500D01*
D31*
X120000Y636500D03*
D35*
X117200Y474040D02*
X117200Y471200D01*
X116000Y470000D01*
X255210Y654397D02*
X261550Y654397D01*
X255210Y654397D02*
X236325Y635511D01*
X236325Y525206D02*
X235662Y524544D01*
X236325Y525206D02*
X236325Y635511D01*
X218487Y489755D02*
X218193Y489461D01*
X218193Y474535D01*
X219593Y473135D01*
X219593Y458798D01*
X224987Y507755D02*
X224987Y523869D01*
X225662Y524544D01*
D31*
X157039Y599935D03*
D34*
X157039Y420811D01*
X162662Y415188D01*
X193493Y415188D01*
X193556Y415252D01*
D35*
X344000Y414499D02*
X344000Y419971D01*
X353604Y429576D02*
X353604Y536745D01*
X353858Y536999D01*
X353604Y429576D02*
X344000Y419971D01*
X363000Y440501D02*
X380499Y440501D01*
X381000Y440000D01*
X381000Y476910D01*
X376834Y481076D01*
X369244Y481076D01*
X369063Y480895D01*
D33*
X329000Y556500D02*
X329000Y572500D01*
X335501Y563001D02*
X344358Y563001D01*
X335501Y563001D02*
X329000Y556500D01*
X420458Y440370D02*
X418957Y438869D01*
X420458Y440370D02*
X434457Y440370D01*
X330001Y440501D02*
X328500Y439000D01*
X330001Y440501D02*
X344000Y440501D01*
X328500Y439000D02*
X328500Y458367D01*
X327025Y459842D01*
X326962Y459778D01*
D31*
X326962Y459778D03*
D33*
X418957Y458740D02*
X418957Y438869D01*
X417697Y460000D02*
X417601Y460000D01*
D31*
X417601Y460000D03*
D33*
X417697Y460000D02*
X418957Y458740D01*
X426500Y468803D02*
X426500Y490000D01*
X426500Y468803D02*
X417697Y460000D01*
X336563Y469380D02*
X336563Y490895D01*
X336563Y469380D02*
X327025Y459842D01*
D34*
X397283Y377751D02*
X397283Y369365D01*
X397283Y377751D02*
X390937Y384098D01*
X416000Y364000D02*
X416000Y355050D01*
X416000Y364000D02*
X410000Y370000D01*
X397917Y370000D01*
X397283Y369365D01*
X390937Y384098D02*
X390937Y459063D01*
X390000Y460000D01*
D31*
X390000Y460000D03*
D35*
X414792Y135150D02*
X453000Y135150D01*
X339796Y210146D02*
X339796Y343703D01*
X339796Y210146D02*
X414792Y135150D01*
X364000Y342350D02*
X341148Y342350D01*
X339796Y343703D01*
X340896Y342098D02*
X320847Y342098D01*
X340896Y342098D02*
X341148Y342350D01*
X363000Y356050D02*
X363000Y414499D01*
X363000Y356050D02*
X364000Y355050D01*
X362653Y353703D01*
X339796Y353703D01*
X338400Y355098D02*
X320847Y355098D01*
X338400Y355098D02*
X339796Y353703D01*
X300989Y355098D02*
X300933Y355041D01*
X300989Y355098D02*
X320847Y355098D01*
X443786Y536999D02*
X443786Y537714D01*
X434457Y419801D02*
X434457Y414368D01*
X434457Y419801D02*
X444043Y429387D01*
X444043Y537457D02*
X443786Y537714D01*
X444043Y537457D02*
X444043Y429387D01*
X453457Y440370D02*
X470586Y440370D01*
X470814Y440143D01*
X470814Y476733D01*
X467547Y480000D02*
X459000Y480000D01*
X467547Y480000D02*
X470814Y476733D01*
D33*
X417099Y556500D02*
X417099Y572500D01*
X423600Y563001D02*
X417099Y556500D01*
X423600Y563001D02*
X434286Y563001D01*
D35*
X440000Y329650D02*
X416000Y329650D01*
X440000Y329650D02*
X444030Y329650D01*
X445441Y331061D01*
X464037Y331061D01*
X465565Y329533D01*
X453000Y210150D02*
X439850Y210150D01*
X430000Y220000D01*
X430000Y270000D01*
X440000Y280000D01*
X440000Y329650D01*
X444152Y342350D02*
X416000Y342350D01*
X444152Y342350D02*
X445441Y341061D01*
X450000Y341061D01*
X464093Y341061D01*
X465565Y342533D01*
X453457Y400000D02*
X453457Y414368D01*
X453457Y400000D02*
X453457Y344518D01*
X450000Y341061D01*
X450393Y396936D02*
X401951Y396936D01*
X450393Y396936D02*
X453457Y400000D01*
X274250Y628997D02*
X274250Y675750D01*
X270000Y680000D01*
D33*
X266516Y680000D01*
X266442Y679926D01*
D31*
X266442Y679926D03*
X453581Y673265D03*
D35*
X453286Y672971D02*
X453286Y563001D01*
D33*
X453286Y672971D02*
X453581Y673265D01*
D35*
X401930Y678070D02*
X401930Y407444D01*
X401930Y678070D02*
X400000Y680000D01*
X400000Y679926D01*
D31*
X400000Y679926D03*
D34*
X92000Y92000D02*
X39350Y92000D01*
X158500Y212145D02*
X158500Y303500D01*
X100000Y100000D02*
X92000Y92000D01*
X100000Y100000D02*
X100000Y153645D01*
X158500Y212145D01*
X56435Y132000D02*
X36000Y132000D01*
X128735Y204300D02*
X128735Y303500D01*
X128735Y204300D02*
X56435Y132000D01*
X39350Y172000D02*
X70000Y202650D01*
X95801Y241292D02*
X95801Y303500D01*
X70000Y215491D02*
X70000Y202650D01*
X70000Y215491D02*
X95801Y241292D01*
X64544Y240544D02*
X36000Y212000D01*
X64544Y240544D02*
X64544Y303305D01*
D35*
X286950Y654397D02*
X300000Y654397D01*
X359571Y654397D01*
X363652Y650316D01*
X363358Y650023D02*
X363358Y563001D01*
D33*
X363358Y650023D02*
X363652Y650316D01*
D35*
X300954Y653442D02*
X300954Y365796D01*
X300954Y653442D02*
X300000Y654397D01*
M02*
