# Supplementary material for: High-Precision Optical Fiber-Based Lickometer
Source: eNeuro. 2024 Jul 16;11(7):ENEURO.0189-24.2024. doi: 10.1523/ENEURO.0189-24.2024 (PMC11258538; doi:10.1523/ENEURO.0189-24.2024)
Supplement: Extended Data — Design files and assembly instructions for the mechanical parts and printed circuit board of the proposed optical lickometer. Download Extended Data, ZIP file. [file eneuro-11-ENEURO.0189-24.2024-s004.zip › Hardware/PCB/lickometer v1.0.GTO]

G04 EAGLE Gerber RS-274X export*
G75*
%MOMM*%
%FSLAX34Y34*%
%LPD*%
%INTop Silkscreen*%
%IPPOS*%
%AMOC8*
5,1,8,0,0,1.08239X$1,22.5*%
G01*
%ADD10C,0.127000*%
%ADD11C,0.152400*%
%ADD12C,0.101600*%
%ADD13C,0.015238*%
%ADD14C,0.025400*%
%ADD15C,0.203200*%
%ADD16R,1.905000X1.270000*%
%ADD17R,0.635000X0.025400*%
%ADD18R,0.025400X0.025400*%
%ADD19R,0.660400X0.025400*%
%ADD20R,0.685800X0.025400*%
%ADD21R,0.711200X0.025400*%
%ADD22R,0.736600X0.025400*%
%ADD23R,0.762000X0.025400*%
%ADD24R,0.787400X0.025400*%
%ADD25R,0.812800X0.025400*%
%ADD26R,0.838200X0.025400*%
%ADD27R,0.863600X0.025400*%
%ADD28R,0.228600X0.025400*%
%ADD29R,0.889000X0.025400*%
%ADD30R,0.050800X0.025400*%
%ADD31R,0.482600X0.025400*%
%ADD32R,0.939800X0.025400*%
%ADD33R,0.990600X0.025400*%
%ADD34R,1.574800X0.025400*%
%ADD35R,1.092200X0.025400*%
%ADD36R,1.549400X0.025400*%
%ADD37R,1.193800X0.025400*%
%ADD38R,1.524000X0.025400*%
%ADD39R,1.270000X0.025400*%
%ADD40R,1.473200X0.025400*%
%ADD41R,1.371600X0.025400*%
%ADD42R,1.422400X0.025400*%
%ADD43R,1.447800X0.025400*%
%ADD44R,1.397000X0.025400*%
%ADD45R,1.346200X0.025400*%
%ADD46R,1.651000X0.025400*%
%ADD47R,1.295400X0.025400*%
%ADD48R,1.701800X0.025400*%
%ADD49R,1.752600X0.025400*%
%ADD50R,1.244600X0.025400*%
%ADD51R,1.803400X0.025400*%
%ADD52R,1.828800X0.025400*%
%ADD53R,1.320800X0.025400*%
%ADD54R,0.965200X0.025400*%
%ADD55R,0.406400X0.025400*%
%ADD56R,0.101600X0.025400*%
%ADD57R,1.016000X0.025400*%
%ADD58R,0.914400X0.025400*%
%ADD59R,0.304800X0.025400*%
%ADD60R,0.076200X0.025400*%
%ADD61R,0.203200X0.025400*%
%ADD62R,0.127000X0.025400*%
%ADD63R,0.609600X0.025400*%
%ADD64R,0.152400X0.025400*%
%ADD65R,0.254000X0.025400*%
%ADD66R,0.330200X0.025400*%
%ADD67R,0.508000X0.025400*%
%ADD68R,1.041400X0.025400*%
%ADD69R,0.381000X0.025400*%
%ADD70R,1.600200X0.025400*%
%ADD71R,1.625600X0.025400*%
%ADD72R,1.854200X0.025400*%
%ADD73R,1.168400X0.025400*%
%ADD74R,0.457200X0.025400*%
%ADD75R,0.177800X0.025400*%
%ADD76C,0.254000*%
%ADD77R,2.000000X0.200000*%
%ADD78R,0.200000X1.400000*%


D10*
X342371Y725664D02*
X343854Y725664D01*
X343854Y716767D01*
X342371Y716767D02*
X345337Y716767D01*
X348608Y722699D02*
X350091Y722699D01*
X350091Y716767D01*
X348608Y716767D02*
X351574Y716767D01*
X350091Y725664D02*
X350091Y727147D01*
X356327Y722699D02*
X360776Y722699D01*
X356327Y722699D02*
X354845Y721216D01*
X354845Y718250D01*
X356327Y716767D01*
X360776Y716767D01*
X364200Y716767D02*
X364200Y725664D01*
X364200Y719733D02*
X368649Y716767D01*
X364200Y719733D02*
X368649Y722699D01*
X373479Y716767D02*
X376445Y716767D01*
X377927Y718250D01*
X377927Y721216D01*
X376445Y722699D01*
X373479Y722699D01*
X371996Y721216D01*
X371996Y718250D01*
X373479Y716767D01*
X381351Y716767D02*
X381351Y722699D01*
X382834Y722699D01*
X384317Y721216D01*
X384317Y716767D01*
X384317Y721216D02*
X385800Y722699D01*
X387283Y721216D01*
X387283Y716767D01*
X392189Y716767D02*
X395155Y716767D01*
X392189Y716767D02*
X390706Y718250D01*
X390706Y721216D01*
X392189Y722699D01*
X395155Y722699D01*
X396638Y721216D01*
X396638Y719733D01*
X390706Y719733D01*
X401544Y718250D02*
X401544Y724181D01*
X401544Y718250D02*
X403027Y716767D01*
X403027Y722699D02*
X400061Y722699D01*
X407781Y716767D02*
X410747Y716767D01*
X407781Y716767D02*
X406298Y718250D01*
X406298Y721216D01*
X407781Y722699D01*
X410747Y722699D01*
X412230Y721216D01*
X412230Y719733D01*
X406298Y719733D01*
X415653Y716767D02*
X415653Y722699D01*
X415653Y719733D02*
X418619Y722699D01*
X420102Y722699D01*
X432804Y722699D02*
X435770Y716767D01*
X438736Y722699D01*
X442160Y722699D02*
X445125Y725664D01*
X445125Y716767D01*
X442160Y716767D02*
X448091Y716767D01*
X451515Y716767D02*
X451515Y718250D01*
X452998Y718250D01*
X452998Y716767D01*
X451515Y716767D01*
X456192Y718250D02*
X456192Y724181D01*
X457675Y725664D01*
X460641Y725664D01*
X462124Y724181D01*
X462124Y718250D01*
X460641Y716767D01*
X457675Y716767D01*
X456192Y718250D01*
X462124Y724181D01*
D11*
X183567Y309125D02*
X183567Y303532D01*
X185431Y301668D01*
X187296Y303532D01*
X189160Y301668D01*
X191024Y303532D01*
X191024Y309125D01*
X195261Y309125D02*
X195261Y303532D01*
X197125Y301668D01*
X198989Y303532D01*
X200854Y301668D01*
X202718Y303532D01*
X202718Y309125D01*
X206955Y309125D02*
X206955Y303532D01*
X208819Y301668D01*
X210683Y303532D01*
X212548Y301668D01*
X214412Y303532D01*
X214412Y309125D01*
X218649Y303532D02*
X218649Y301668D01*
X218649Y303532D02*
X220513Y303532D01*
X220513Y301668D01*
X218649Y301668D01*
X226360Y309125D02*
X231953Y309125D01*
X226360Y309125D02*
X224496Y307261D01*
X224496Y303532D01*
X226360Y301668D01*
X231953Y301668D01*
X238054Y301668D02*
X238054Y310989D01*
X239918Y312854D01*
X239918Y307261D02*
X236190Y307261D01*
X243986Y307261D02*
X251443Y307261D01*
X255680Y312854D02*
X255680Y301668D01*
X255680Y307261D02*
X257544Y309125D01*
X261273Y309125D01*
X263137Y307261D01*
X263137Y301668D01*
X267374Y303532D02*
X267374Y309125D01*
X267374Y303532D02*
X269238Y301668D01*
X271102Y303532D01*
X272967Y301668D01*
X274831Y303532D01*
X274831Y309125D01*
X279068Y303532D02*
X279068Y301668D01*
X279068Y303532D02*
X280932Y303532D01*
X280932Y301668D01*
X279068Y301668D01*
X286779Y301668D02*
X290507Y301668D01*
X292372Y303532D01*
X292372Y307261D01*
X290507Y309125D01*
X286779Y309125D01*
X284915Y307261D01*
X284915Y303532D01*
X286779Y301668D01*
X296609Y301668D02*
X296609Y309125D01*
X296609Y305397D02*
X300337Y309125D01*
X302201Y309125D01*
X310082Y297940D02*
X311946Y297940D01*
X313811Y299804D01*
X313811Y309125D01*
X308218Y309125D01*
X306354Y307261D01*
X306354Y303532D01*
X308218Y301668D01*
X313811Y301668D01*
D12*
X143000Y586000D02*
X143000Y902000D01*
X66000Y902000D02*
X66000Y586000D01*
X143000Y586000D01*
X143000Y902000D02*
X66000Y902000D01*
D11*
X-144238Y-40612D02*
X-144238Y-56882D01*
X-133391Y-56882D01*
X-127866Y-46035D02*
X-125155Y-46035D01*
X-125155Y-56882D01*
X-127866Y-56882D02*
X-122443Y-56882D01*
X-125155Y-40612D02*
X-125155Y-37900D01*
X-114240Y-46035D02*
X-106105Y-46035D01*
X-114240Y-46035D02*
X-116952Y-48747D01*
X-116952Y-54170D01*
X-114240Y-56882D01*
X-106105Y-56882D01*
X-97869Y-56882D02*
X-92446Y-56882D01*
X-97869Y-56882D02*
X-100581Y-54170D01*
X-100581Y-48747D01*
X-97869Y-46035D01*
X-92446Y-46035D01*
X-89734Y-48747D01*
X-89734Y-51459D01*
X-100581Y-51459D01*
X-84209Y-56882D02*
X-84209Y-46035D01*
X-76074Y-46035D01*
X-73362Y-48747D01*
X-73362Y-56882D01*
X-67837Y-56882D02*
X-59702Y-56882D01*
X-56991Y-54170D01*
X-59702Y-51459D01*
X-65126Y-51459D01*
X-67837Y-48747D01*
X-65126Y-46035D01*
X-56991Y-46035D01*
X-48754Y-56882D02*
X-43331Y-56882D01*
X-48754Y-56882D02*
X-51466Y-54170D01*
X-51466Y-48747D01*
X-48754Y-46035D01*
X-43331Y-46035D01*
X-40619Y-48747D01*
X-40619Y-51459D01*
X-51466Y-51459D01*
X-24248Y-56882D02*
X-24248Y-40612D01*
X-24248Y-56882D02*
X-32383Y-56882D01*
X-35094Y-54170D01*
X-35094Y-48747D01*
X-32383Y-46035D01*
X-24248Y-46035D01*
X-2351Y-46035D02*
X-2351Y-54170D01*
X361Y-56882D01*
X8495Y-56882D01*
X8495Y-46035D01*
X14020Y-46035D02*
X14020Y-56882D01*
X14020Y-46035D02*
X22155Y-46035D01*
X24867Y-48747D01*
X24867Y-56882D01*
X41239Y-56882D02*
X41239Y-40612D01*
X41239Y-56882D02*
X33104Y-56882D01*
X30392Y-54170D01*
X30392Y-48747D01*
X33104Y-46035D01*
X41239Y-46035D01*
X49475Y-56882D02*
X54899Y-56882D01*
X49475Y-56882D02*
X46764Y-54170D01*
X46764Y-48747D01*
X49475Y-46035D01*
X54899Y-46035D01*
X57610Y-48747D01*
X57610Y-51459D01*
X46764Y-51459D01*
X63135Y-56882D02*
X63135Y-46035D01*
X68558Y-46035D02*
X63135Y-51459D01*
X68558Y-46035D02*
X71270Y-46035D01*
X95861Y-43324D02*
X95861Y-54170D01*
X98573Y-56882D01*
X98573Y-46035D02*
X93150Y-46035D01*
X104064Y-40612D02*
X104064Y-56882D01*
X104064Y-48747D02*
X106776Y-46035D01*
X112199Y-46035D01*
X114911Y-48747D01*
X114911Y-56882D01*
X123147Y-56882D02*
X128571Y-56882D01*
X123147Y-56882D02*
X120436Y-54170D01*
X120436Y-48747D01*
X123147Y-46035D01*
X128571Y-46035D01*
X131282Y-48747D01*
X131282Y-51459D01*
X120436Y-51459D01*
X158602Y-56882D02*
X158602Y-40612D01*
X153179Y-40612D02*
X164025Y-40612D01*
X169550Y-46035D02*
X169550Y-56882D01*
X169550Y-46035D02*
X174974Y-40612D01*
X180397Y-46035D01*
X180397Y-56882D01*
X180397Y-48747D02*
X169550Y-48747D01*
X185922Y-56882D02*
X185922Y-40612D01*
X194057Y-40612D01*
X196768Y-43324D01*
X196768Y-48747D01*
X194057Y-51459D01*
X185922Y-51459D01*
X202293Y-56882D02*
X202293Y-40612D01*
X210428Y-40612D01*
X213140Y-43324D01*
X213140Y-48747D01*
X210428Y-51459D01*
X202293Y-51459D01*
X207717Y-51459D02*
X213140Y-56882D01*
X237748Y-40612D02*
X243171Y-40612D01*
X237748Y-40612D02*
X235037Y-43324D01*
X235037Y-54170D01*
X237748Y-56882D01*
X243171Y-56882D01*
X245883Y-54170D01*
X245883Y-43324D01*
X243171Y-40612D01*
X251408Y-46035D02*
X251408Y-62305D01*
X251408Y-46035D02*
X259543Y-46035D01*
X262255Y-48747D01*
X262255Y-54170D01*
X259543Y-56882D01*
X251408Y-56882D01*
X270491Y-56882D02*
X275915Y-56882D01*
X270491Y-56882D02*
X267780Y-54170D01*
X267780Y-48747D01*
X270491Y-46035D01*
X275915Y-46035D01*
X278626Y-48747D01*
X278626Y-51459D01*
X267780Y-51459D01*
X284151Y-56882D02*
X284151Y-46035D01*
X292286Y-46035D01*
X294998Y-48747D01*
X294998Y-56882D01*
X-144238Y-67282D02*
X-144238Y-83552D01*
X-144238Y-75417D02*
X-133391Y-75417D01*
X-133391Y-67282D02*
X-133391Y-83552D01*
X-125155Y-72705D02*
X-119732Y-72705D01*
X-117020Y-75417D01*
X-117020Y-83552D01*
X-125155Y-83552D01*
X-127866Y-80840D01*
X-125155Y-78129D01*
X-117020Y-78129D01*
X-111495Y-83552D02*
X-111495Y-72705D01*
X-106072Y-72705D02*
X-111495Y-78129D01*
X-106072Y-72705D02*
X-103360Y-72705D01*
X-87005Y-67282D02*
X-87005Y-83552D01*
X-95140Y-83552D01*
X-97852Y-80840D01*
X-97852Y-75417D01*
X-95140Y-72705D01*
X-87005Y-72705D01*
X-81480Y-72705D02*
X-81480Y-80840D01*
X-78769Y-83552D01*
X-76057Y-80840D01*
X-73345Y-83552D01*
X-70634Y-80840D01*
X-70634Y-72705D01*
X-62397Y-72705D02*
X-56974Y-72705D01*
X-54262Y-75417D01*
X-54262Y-83552D01*
X-62397Y-83552D01*
X-65109Y-80840D01*
X-62397Y-78129D01*
X-54262Y-78129D01*
X-48737Y-83552D02*
X-48737Y-72705D01*
X-43314Y-72705D02*
X-48737Y-78129D01*
X-43314Y-72705D02*
X-40602Y-72705D01*
X-32383Y-83552D02*
X-26959Y-83552D01*
X-32383Y-83552D02*
X-35094Y-80840D01*
X-35094Y-75417D01*
X-32383Y-72705D01*
X-26959Y-72705D01*
X-24248Y-75417D01*
X-24248Y-78129D01*
X-35094Y-78129D01*
X-2351Y-83552D02*
X-2351Y-67282D01*
X-2351Y-83552D02*
X8495Y-83552D01*
X14020Y-72705D02*
X16732Y-72705D01*
X16732Y-83552D01*
X14020Y-83552D02*
X19444Y-83552D01*
X16732Y-67282D02*
X16732Y-64570D01*
X27646Y-72705D02*
X35781Y-72705D01*
X27646Y-72705D02*
X24935Y-75417D01*
X24935Y-80840D01*
X27646Y-83552D01*
X35781Y-83552D01*
X44018Y-83552D02*
X49441Y-83552D01*
X44018Y-83552D02*
X41306Y-80840D01*
X41306Y-75417D01*
X44018Y-72705D01*
X49441Y-72705D01*
X52153Y-75417D01*
X52153Y-78129D01*
X41306Y-78129D01*
X57678Y-83552D02*
X57678Y-72705D01*
X65813Y-72705D01*
X68525Y-75417D01*
X68525Y-83552D01*
X74050Y-83552D02*
X82184Y-83552D01*
X84896Y-80840D01*
X82184Y-78129D01*
X76761Y-78129D01*
X74050Y-75417D01*
X76761Y-72705D01*
X84896Y-72705D01*
X93133Y-83552D02*
X98556Y-83552D01*
X93133Y-83552D02*
X90421Y-80840D01*
X90421Y-75417D01*
X93133Y-72705D01*
X98556Y-72705D01*
X101268Y-75417D01*
X101268Y-78129D01*
X90421Y-78129D01*
X123164Y-78129D02*
X128587Y-83552D01*
X123164Y-78129D02*
X123164Y-72705D01*
X128587Y-67282D01*
X134079Y-72705D02*
X134079Y-80840D01*
X136790Y-83552D01*
X139502Y-80840D01*
X142214Y-83552D01*
X144925Y-80840D01*
X144925Y-72705D01*
X150450Y-72705D02*
X150450Y-80840D01*
X153162Y-83552D01*
X155873Y-80840D01*
X158585Y-83552D01*
X161297Y-80840D01*
X161297Y-72705D01*
X166822Y-72705D02*
X166822Y-80840D01*
X169533Y-83552D01*
X172245Y-80840D01*
X174957Y-83552D01*
X177668Y-80840D01*
X177668Y-72705D01*
X183193Y-80840D02*
X183193Y-83552D01*
X183193Y-80840D02*
X185905Y-80840D01*
X185905Y-83552D01*
X183193Y-83552D01*
X194091Y-80840D02*
X194091Y-69994D01*
X194091Y-80840D02*
X196802Y-83552D01*
X196802Y-72705D02*
X191379Y-72705D01*
X205005Y-72705D02*
X210428Y-72705D01*
X213140Y-75417D01*
X213140Y-83552D01*
X205005Y-83552D01*
X202293Y-80840D01*
X205005Y-78129D01*
X213140Y-78129D01*
X218665Y-72705D02*
X218665Y-88975D01*
X218665Y-72705D02*
X226800Y-72705D01*
X229512Y-75417D01*
X229512Y-80840D01*
X226800Y-83552D01*
X218665Y-83552D01*
X235037Y-83552D02*
X235037Y-72705D01*
X240460Y-72705D02*
X235037Y-78129D01*
X240460Y-72705D02*
X243171Y-72705D01*
X248680Y-80840D02*
X248680Y-83552D01*
X248680Y-80840D02*
X251391Y-80840D01*
X251391Y-83552D01*
X248680Y-83552D01*
X259577Y-83552D02*
X265000Y-83552D01*
X267712Y-80840D01*
X267712Y-75417D01*
X265000Y-72705D01*
X259577Y-72705D01*
X256865Y-75417D01*
X256865Y-80840D01*
X259577Y-83552D01*
X273237Y-83552D02*
X273237Y-72705D01*
X278660Y-72705D02*
X273237Y-78129D01*
X278660Y-72705D02*
X281372Y-72705D01*
X292303Y-88975D02*
X295015Y-88975D01*
X297726Y-86264D01*
X297726Y-72705D01*
X289591Y-72705D01*
X286880Y-75417D01*
X286880Y-80840D01*
X289591Y-83552D01*
X297726Y-83552D01*
X303251Y-83552D02*
X314098Y-67282D01*
X322335Y-67282D02*
X327758Y-67282D01*
X322335Y-67282D02*
X319623Y-69994D01*
X319623Y-80840D01*
X322335Y-83552D01*
X327758Y-83552D01*
X330470Y-80840D01*
X330470Y-69994D01*
X327758Y-67282D01*
X335995Y-67282D02*
X335995Y-83552D01*
X335995Y-75417D02*
X346841Y-75417D01*
X346841Y-67282D02*
X346841Y-83552D01*
X352366Y-83552D02*
X352366Y-67282D01*
X352366Y-83552D02*
X363213Y-83552D01*
X368738Y-83552D02*
X374161Y-78129D01*
X374161Y-72705D01*
X368738Y-67282D01*
X-133391Y-123334D02*
X-136103Y-120622D01*
X-141526Y-120622D01*
X-144238Y-123334D01*
X-144238Y-134180D01*
X-141526Y-136892D01*
X-136103Y-136892D01*
X-133391Y-134180D01*
X-125155Y-136892D02*
X-119732Y-136892D01*
X-117020Y-134180D01*
X-117020Y-128757D01*
X-119732Y-126045D01*
X-125155Y-126045D01*
X-127866Y-128757D01*
X-127866Y-134180D01*
X-125155Y-136892D01*
X-111495Y-142315D02*
X-111495Y-126045D01*
X-103360Y-126045D01*
X-100648Y-128757D01*
X-100648Y-134180D01*
X-103360Y-136892D01*
X-111495Y-136892D01*
X-95123Y-134180D02*
X-95123Y-126045D01*
X-95123Y-134180D02*
X-92412Y-136892D01*
X-84277Y-136892D01*
X-84277Y-139604D02*
X-84277Y-126045D01*
X-84277Y-139604D02*
X-86988Y-142315D01*
X-89700Y-142315D01*
X-78752Y-136892D02*
X-78752Y-126045D01*
X-78752Y-131469D02*
X-73328Y-126045D01*
X-70617Y-126045D01*
X-65109Y-126045D02*
X-62397Y-126045D01*
X-62397Y-136892D01*
X-59686Y-136892D02*
X-65109Y-136892D01*
X-62397Y-120622D02*
X-62397Y-117910D01*
X-48771Y-142315D02*
X-46059Y-142315D01*
X-43348Y-139604D01*
X-43348Y-126045D01*
X-51483Y-126045D01*
X-54194Y-128757D01*
X-54194Y-134180D01*
X-51483Y-136892D01*
X-43348Y-136892D01*
X-37823Y-136892D02*
X-37823Y-120622D01*
X-35111Y-126045D02*
X-37823Y-128757D01*
X-35111Y-126045D02*
X-29688Y-126045D01*
X-26976Y-128757D01*
X-26976Y-136892D01*
X-18740Y-134180D02*
X-18740Y-123334D01*
X-18740Y-134180D02*
X-16028Y-136892D01*
X-16028Y-126045D02*
X-21451Y-126045D01*
X5835Y-136892D02*
X16681Y-136892D01*
X5835Y-136892D02*
X16681Y-126045D01*
X16681Y-123334D01*
X13970Y-120622D01*
X8546Y-120622D01*
X5835Y-123334D01*
X22206Y-123334D02*
X22206Y-134180D01*
X22206Y-123334D02*
X24918Y-120622D01*
X30341Y-120622D01*
X33053Y-123334D01*
X33053Y-134180D01*
X30341Y-136892D01*
X24918Y-136892D01*
X22206Y-134180D01*
X33053Y-123334D01*
X38578Y-136892D02*
X49424Y-136892D01*
X38578Y-136892D02*
X49424Y-126045D01*
X49424Y-123334D01*
X46713Y-120622D01*
X41289Y-120622D01*
X38578Y-123334D01*
X54949Y-136892D02*
X65796Y-136892D01*
X54949Y-136892D02*
X65796Y-126045D01*
X65796Y-123334D01*
X63084Y-120622D01*
X57661Y-120622D01*
X54949Y-123334D01*
X87692Y-126045D02*
X87692Y-136892D01*
X87692Y-126045D02*
X93116Y-120622D01*
X98539Y-126045D01*
X98539Y-136892D01*
X98539Y-128757D02*
X87692Y-128757D01*
X104064Y-126045D02*
X104064Y-136892D01*
X104064Y-131469D02*
X109487Y-126045D01*
X112199Y-126045D01*
X120419Y-123334D02*
X120419Y-134180D01*
X123130Y-136892D01*
X123130Y-126045D02*
X117707Y-126045D01*
X128621Y-126045D02*
X128621Y-134180D01*
X131333Y-136892D01*
X139468Y-136892D01*
X139468Y-126045D01*
X144993Y-126045D02*
X144993Y-136892D01*
X144993Y-131469D02*
X150416Y-126045D01*
X153128Y-126045D01*
X183142Y-120622D02*
X185854Y-123334D01*
X183142Y-120622D02*
X177719Y-120622D01*
X175007Y-123334D01*
X175007Y-126045D01*
X177719Y-128757D01*
X183142Y-128757D01*
X185854Y-131469D01*
X185854Y-134180D01*
X183142Y-136892D01*
X177719Y-136892D01*
X175007Y-134180D01*
X191379Y-126045D02*
X194091Y-126045D01*
X194091Y-136892D01*
X196802Y-136892D02*
X191379Y-136892D01*
X194091Y-120622D02*
X194091Y-117910D01*
X202293Y-120622D02*
X205005Y-120622D01*
X205005Y-136892D01*
X202293Y-136892D02*
X207717Y-136892D01*
X218631Y-136892D02*
X213208Y-126045D01*
X224054Y-126045D02*
X218631Y-136892D01*
X232291Y-126045D02*
X237714Y-126045D01*
X240426Y-128757D01*
X240426Y-136892D01*
X232291Y-136892D01*
X229579Y-134180D01*
X232291Y-131469D01*
X240426Y-131469D01*
X-133391Y-150004D02*
X-136103Y-147292D01*
X-141526Y-147292D01*
X-144238Y-150004D01*
X-144238Y-160850D01*
X-141526Y-163562D01*
X-136103Y-163562D01*
X-133391Y-160850D01*
X-127866Y-163562D02*
X-127866Y-147292D01*
X-125155Y-152715D02*
X-127866Y-155427D01*
X-125155Y-152715D02*
X-119732Y-152715D01*
X-117020Y-155427D01*
X-117020Y-163562D01*
X-108783Y-152715D02*
X-103360Y-152715D01*
X-100648Y-155427D01*
X-100648Y-163562D01*
X-108783Y-163562D01*
X-111495Y-160850D01*
X-108783Y-158139D01*
X-100648Y-158139D01*
X-95123Y-163562D02*
X-95123Y-152715D01*
X-92412Y-152715D01*
X-89700Y-155427D01*
X-89700Y-163562D01*
X-89700Y-155427D02*
X-86988Y-152715D01*
X-84277Y-155427D01*
X-84277Y-163562D01*
X-78752Y-168985D02*
X-78752Y-152715D01*
X-70617Y-152715D01*
X-67905Y-155427D01*
X-67905Y-160850D01*
X-70617Y-163562D01*
X-78752Y-163562D01*
X-59669Y-152715D02*
X-54245Y-152715D01*
X-51534Y-155427D01*
X-51534Y-163562D01*
X-59669Y-163562D01*
X-62380Y-160850D01*
X-59669Y-158139D01*
X-51534Y-158139D01*
X-46009Y-147292D02*
X-43297Y-147292D01*
X-43297Y-163562D01*
X-46009Y-163562D02*
X-40585Y-163562D01*
X-35094Y-152715D02*
X-32383Y-152715D01*
X-32383Y-163562D01*
X-35094Y-163562D02*
X-29671Y-163562D01*
X-32383Y-147292D02*
X-32383Y-144580D01*
X-24180Y-152715D02*
X-24180Y-163562D01*
X-24180Y-152715D02*
X-21468Y-152715D01*
X-18757Y-155427D01*
X-18757Y-163562D01*
X-18757Y-155427D02*
X-16045Y-152715D01*
X-13333Y-155427D01*
X-13333Y-163562D01*
X-5097Y-152715D02*
X327Y-152715D01*
X3038Y-155427D01*
X3038Y-163562D01*
X-5097Y-163562D01*
X-7808Y-160850D01*
X-5097Y-158139D01*
X3038Y-158139D01*
X8563Y-160850D02*
X8563Y-152715D01*
X8563Y-160850D02*
X11275Y-163562D01*
X19410Y-163562D01*
X19410Y-152715D01*
X35781Y-147292D02*
X35781Y-163562D01*
X27646Y-163562D01*
X24935Y-160850D01*
X24935Y-155427D01*
X27646Y-152715D01*
X35781Y-152715D01*
X57678Y-147292D02*
X57678Y-163562D01*
X57678Y-147292D02*
X68525Y-147292D01*
X63101Y-155427D02*
X57678Y-155427D01*
X76761Y-163562D02*
X82184Y-163562D01*
X84896Y-160850D01*
X84896Y-155427D01*
X82184Y-152715D01*
X76761Y-152715D01*
X74050Y-155427D01*
X74050Y-160850D01*
X76761Y-163562D01*
X90421Y-160850D02*
X90421Y-152715D01*
X90421Y-160850D02*
X93133Y-163562D01*
X101268Y-163562D01*
X101268Y-152715D01*
X106793Y-152715D02*
X106793Y-163562D01*
X106793Y-152715D02*
X114928Y-152715D01*
X117639Y-155427D01*
X117639Y-163562D01*
X134011Y-163562D02*
X134011Y-147292D01*
X134011Y-163562D02*
X125876Y-163562D01*
X123164Y-160850D01*
X123164Y-155427D01*
X125876Y-152715D01*
X134011Y-152715D01*
X142247Y-152715D02*
X147671Y-152715D01*
X150382Y-155427D01*
X150382Y-163562D01*
X142247Y-163562D01*
X139536Y-160850D01*
X142247Y-158139D01*
X150382Y-158139D01*
X158619Y-160850D02*
X158619Y-150004D01*
X158619Y-160850D02*
X161331Y-163562D01*
X161331Y-152715D02*
X155907Y-152715D01*
X166822Y-152715D02*
X169533Y-152715D01*
X169533Y-163562D01*
X166822Y-163562D02*
X172245Y-163562D01*
X169533Y-147292D02*
X169533Y-144580D01*
X180448Y-163562D02*
X185871Y-163562D01*
X188583Y-160850D01*
X188583Y-155427D01*
X185871Y-152715D01*
X180448Y-152715D01*
X177736Y-155427D01*
X177736Y-160850D01*
X180448Y-163562D01*
X194108Y-163562D02*
X194108Y-152715D01*
X202243Y-152715D01*
X204954Y-155427D01*
X204954Y-163562D01*
D12*
X10793Y722940D02*
X9607Y724126D01*
X7234Y724126D01*
X6048Y722940D01*
X6048Y718194D01*
X7234Y717008D01*
X9607Y717008D01*
X10793Y718194D01*
X10793Y720567D01*
X8421Y720567D01*
X13532Y717008D02*
X13532Y724126D01*
X18278Y717008D01*
X18278Y724126D01*
X21016Y724126D02*
X21016Y717008D01*
X24575Y717008D01*
X25762Y718194D01*
X25762Y722940D01*
X24575Y724126D01*
X21016Y724126D01*
X6048Y734508D02*
X6048Y741626D01*
X6048Y734508D02*
X10793Y734508D01*
X13532Y741626D02*
X18278Y741626D01*
X13532Y741626D02*
X13532Y734508D01*
X18278Y734508D01*
X15905Y738067D02*
X13532Y738067D01*
X21016Y741626D02*
X21016Y734508D01*
X24575Y734508D01*
X25762Y735694D01*
X25762Y740440D01*
X24575Y741626D01*
X21016Y741626D01*
X35985Y739253D02*
X35985Y734508D01*
X35985Y739253D02*
X38357Y741626D01*
X40730Y739253D01*
X40730Y734508D01*
X40730Y738067D02*
X35985Y738067D01*
X43469Y735694D02*
X43469Y741626D01*
X43469Y735694D02*
X44655Y734508D01*
X47028Y734508D01*
X48214Y735694D01*
X48214Y741626D01*
X50953Y741626D02*
X55698Y734508D01*
X50953Y734508D02*
X55698Y741626D01*
X10793Y757940D02*
X9607Y759126D01*
X7234Y759126D01*
X6048Y757940D01*
X6048Y753194D01*
X7234Y752008D01*
X9607Y752008D01*
X10793Y753194D01*
X10793Y755567D01*
X8421Y755567D01*
X13532Y752008D02*
X13532Y759126D01*
X18278Y752008D01*
X18278Y759126D01*
X21016Y759126D02*
X21016Y752008D01*
X24575Y752008D01*
X25762Y753194D01*
X25762Y757940D01*
X24575Y759126D01*
X21016Y759126D01*
X10793Y703067D02*
X6048Y703067D01*
X8421Y705440D02*
X8421Y700694D01*
X13532Y706626D02*
X18278Y706626D01*
X13532Y706626D02*
X13532Y703067D01*
X15905Y704253D01*
X17091Y704253D01*
X18278Y703067D01*
X18278Y700694D01*
X17091Y699508D01*
X14719Y699508D01*
X13532Y700694D01*
X21016Y701881D02*
X21016Y706626D01*
X21016Y701881D02*
X23389Y699508D01*
X25762Y701881D01*
X25762Y706626D01*
X6048Y769508D02*
X6048Y776626D01*
X6048Y769508D02*
X10793Y769508D01*
X13532Y769508D02*
X15905Y769508D01*
X14719Y769508D02*
X14719Y776626D01*
X15905Y776626D02*
X13532Y776626D01*
X22081Y776626D02*
X23267Y775440D01*
X22081Y776626D02*
X19708Y776626D01*
X18522Y775440D01*
X18522Y770694D01*
X19708Y769508D01*
X22081Y769508D01*
X23267Y770694D01*
X26006Y769508D02*
X26006Y776626D01*
X26006Y771881D02*
X30751Y776626D01*
X27192Y773067D02*
X30751Y769508D01*
X42160Y776626D02*
X44533Y776626D01*
X42160Y776626D02*
X40974Y775440D01*
X40974Y770694D01*
X42160Y769508D01*
X44533Y769508D01*
X45719Y770694D01*
X45719Y775440D01*
X44533Y776626D01*
X48458Y776626D02*
X48458Y770694D01*
X49645Y769508D01*
X52017Y769508D01*
X53204Y770694D01*
X53204Y776626D01*
X58315Y776626D02*
X58315Y769508D01*
X55942Y776626D02*
X60688Y776626D01*
X6048Y787008D02*
X6048Y794126D01*
X9607Y794126D01*
X10793Y792940D01*
X10793Y790567D01*
X9607Y789381D01*
X6048Y789381D01*
X14719Y794126D02*
X17091Y794126D01*
X14719Y794126D02*
X13532Y792940D01*
X13532Y788194D01*
X14719Y787008D01*
X17091Y787008D01*
X18278Y788194D01*
X18278Y792940D01*
X17091Y794126D01*
X21016Y794126D02*
X21016Y787008D01*
X21016Y789381D02*
X25762Y794126D01*
X22203Y790567D02*
X25762Y787008D01*
X28500Y794126D02*
X33246Y794126D01*
X28500Y794126D02*
X28500Y787008D01*
X33246Y787008D01*
X30873Y790567D02*
X28500Y790567D01*
X44655Y794126D02*
X47028Y794126D01*
X44655Y794126D02*
X43469Y792940D01*
X43469Y788194D01*
X44655Y787008D01*
X47028Y787008D01*
X48214Y788194D01*
X48214Y792940D01*
X47028Y794126D01*
X50953Y794126D02*
X50953Y788194D01*
X52139Y787008D01*
X54512Y787008D01*
X55698Y788194D01*
X55698Y794126D01*
X60810Y794126D02*
X60810Y787008D01*
X63182Y794126D02*
X58437Y794126D01*
D13*
X255415Y221318D02*
X254298Y220521D01*
X254299Y220521D02*
X254090Y220803D01*
X253874Y221080D01*
X253652Y221351D01*
X253424Y221617D01*
X253189Y221878D01*
X252948Y222133D01*
X252700Y222381D01*
X252447Y222624D01*
X252188Y222861D01*
X251924Y223091D01*
X251653Y223315D01*
X251378Y223532D01*
X251098Y223743D01*
X250812Y223947D01*
X250522Y224144D01*
X250227Y224334D01*
X249927Y224516D01*
X249623Y224692D01*
X249315Y224860D01*
X249003Y225020D01*
X248688Y225173D01*
X248368Y225318D01*
X248046Y225456D01*
X247720Y225586D01*
X247391Y225708D01*
X247059Y225822D01*
X246724Y225927D01*
X246388Y226025D01*
X246048Y226115D01*
X245707Y226196D01*
X245364Y226269D01*
X245019Y226334D01*
X244673Y226391D01*
X244326Y226439D01*
X243977Y226479D01*
X243628Y226510D01*
X243278Y226533D01*
X242927Y226548D01*
X242576Y226554D01*
X242576Y227925D01*
X242576Y227926D01*
X242961Y227919D01*
X243344Y227904D01*
X243728Y227879D01*
X244111Y227844D01*
X244492Y227801D01*
X244873Y227748D01*
X245252Y227686D01*
X245630Y227615D01*
X246006Y227535D01*
X246380Y227446D01*
X246751Y227348D01*
X247120Y227241D01*
X247486Y227125D01*
X247850Y227001D01*
X248210Y226867D01*
X248567Y226725D01*
X248921Y226574D01*
X249270Y226415D01*
X249616Y226248D01*
X249958Y226072D01*
X250295Y225888D01*
X250628Y225696D01*
X250956Y225496D01*
X251279Y225288D01*
X251597Y225072D01*
X251910Y224849D01*
X252217Y224618D01*
X252519Y224380D01*
X252815Y224135D01*
X253104Y223882D01*
X253388Y223623D01*
X253665Y223357D01*
X253936Y223084D01*
X254200Y222805D01*
X254457Y222520D01*
X254708Y222228D01*
X254951Y221931D01*
X255187Y221627D01*
X255415Y221318D01*
X255299Y221235D01*
X255072Y221541D01*
X254839Y221842D01*
X254598Y222137D01*
X254349Y222426D01*
X254095Y222708D01*
X253833Y222985D01*
X253565Y223255D01*
X253290Y223519D01*
X253009Y223776D01*
X252722Y224026D01*
X252429Y224269D01*
X252130Y224505D01*
X251825Y224734D01*
X251515Y224955D01*
X251200Y225168D01*
X250880Y225375D01*
X250555Y225573D01*
X250225Y225763D01*
X249891Y225945D01*
X249552Y226120D01*
X249210Y226286D01*
X248863Y226443D01*
X248513Y226593D01*
X248159Y226734D01*
X247802Y226866D01*
X247442Y226989D01*
X247079Y227104D01*
X246713Y227210D01*
X246345Y227307D01*
X245975Y227396D01*
X245602Y227475D01*
X245228Y227545D01*
X244852Y227607D01*
X244475Y227659D01*
X244097Y227702D01*
X243717Y227736D01*
X243338Y227761D01*
X242957Y227776D01*
X242576Y227783D01*
X242576Y227640D01*
X242954Y227633D01*
X243331Y227618D01*
X243707Y227593D01*
X244083Y227560D01*
X244458Y227517D01*
X244831Y227465D01*
X245204Y227405D01*
X245575Y227335D01*
X245944Y227256D01*
X246311Y227169D01*
X246675Y227072D01*
X247038Y226967D01*
X247397Y226853D01*
X247754Y226731D01*
X248108Y226600D01*
X248459Y226460D01*
X248806Y226313D01*
X249149Y226156D01*
X249489Y225992D01*
X249824Y225819D01*
X250155Y225638D01*
X250482Y225450D01*
X250804Y225253D01*
X251121Y225049D01*
X251434Y224837D01*
X251741Y224618D01*
X252042Y224392D01*
X252338Y224158D01*
X252629Y223917D01*
X252913Y223669D01*
X253192Y223415D01*
X253464Y223154D01*
X253730Y222886D01*
X253989Y222612D01*
X254242Y222332D01*
X254488Y222045D01*
X254726Y221753D01*
X254958Y221455D01*
X255183Y221152D01*
X255066Y221069D01*
X254844Y221370D01*
X254614Y221665D01*
X254378Y221954D01*
X254134Y222237D01*
X253884Y222515D01*
X253627Y222787D01*
X253363Y223052D01*
X253094Y223311D01*
X252818Y223563D01*
X252536Y223808D01*
X252248Y224047D01*
X251955Y224279D01*
X251656Y224503D01*
X251352Y224720D01*
X251042Y224930D01*
X250728Y225132D01*
X250409Y225327D01*
X250085Y225514D01*
X249757Y225693D01*
X249425Y225864D01*
X249088Y226027D01*
X248748Y226182D01*
X248404Y226328D01*
X248057Y226466D01*
X247706Y226596D01*
X247353Y226718D01*
X246996Y226830D01*
X246637Y226934D01*
X246276Y227030D01*
X245912Y227117D01*
X245547Y227195D01*
X245179Y227264D01*
X244811Y227324D01*
X244440Y227375D01*
X244069Y227417D01*
X243697Y227451D01*
X243324Y227475D01*
X242950Y227490D01*
X242576Y227497D01*
X242576Y227354D01*
X242947Y227348D01*
X243317Y227332D01*
X243686Y227308D01*
X244055Y227275D01*
X244423Y227233D01*
X244790Y227182D01*
X245155Y227123D01*
X245519Y227054D01*
X245881Y226977D01*
X246241Y226891D01*
X246600Y226797D01*
X246955Y226693D01*
X247308Y226582D01*
X247658Y226462D01*
X248006Y226333D01*
X248350Y226196D01*
X248690Y226051D01*
X249028Y225897D01*
X249361Y225736D01*
X249690Y225566D01*
X250015Y225389D01*
X250336Y225204D01*
X250652Y225011D01*
X250963Y224811D01*
X251270Y224603D01*
X251571Y224388D01*
X251867Y224165D01*
X252158Y223936D01*
X252443Y223700D01*
X252722Y223456D01*
X252996Y223207D01*
X253263Y222950D01*
X253524Y222687D01*
X253778Y222418D01*
X254026Y222143D01*
X254268Y221863D01*
X254502Y221576D01*
X254729Y221284D01*
X254950Y220986D01*
X254833Y220903D01*
X254615Y221198D01*
X254390Y221487D01*
X254158Y221771D01*
X253919Y222049D01*
X253673Y222322D01*
X253421Y222588D01*
X253162Y222849D01*
X252898Y223102D01*
X252627Y223350D01*
X252350Y223591D01*
X252068Y223825D01*
X251780Y224052D01*
X251487Y224273D01*
X251188Y224486D01*
X250884Y224692D01*
X250576Y224890D01*
X250263Y225081D01*
X249945Y225264D01*
X249623Y225440D01*
X249297Y225608D01*
X248967Y225768D01*
X248633Y225920D01*
X248295Y226064D01*
X247955Y226199D01*
X247611Y226327D01*
X247264Y226446D01*
X246914Y226557D01*
X246562Y226659D01*
X246207Y226752D01*
X245850Y226837D01*
X245491Y226914D01*
X245131Y226982D01*
X244769Y227041D01*
X244405Y227091D01*
X244041Y227133D01*
X243676Y227165D01*
X243310Y227189D01*
X242943Y227205D01*
X242576Y227211D01*
X242576Y227068D01*
X242940Y227062D01*
X243303Y227047D01*
X243665Y227023D01*
X244027Y226990D01*
X244388Y226949D01*
X244748Y226899D01*
X245107Y226841D01*
X245464Y226774D01*
X245819Y226698D01*
X246172Y226614D01*
X246524Y226521D01*
X246873Y226420D01*
X247219Y226310D01*
X247563Y226192D01*
X247903Y226066D01*
X248241Y225931D01*
X248575Y225789D01*
X248906Y225638D01*
X249233Y225480D01*
X249556Y225314D01*
X249875Y225140D01*
X250190Y224958D01*
X250500Y224769D01*
X250805Y224572D01*
X251106Y224368D01*
X251402Y224157D01*
X251692Y223939D01*
X251978Y223714D01*
X252257Y223482D01*
X252531Y223244D01*
X252800Y222998D01*
X253062Y222747D01*
X253318Y222489D01*
X253568Y222225D01*
X253811Y221955D01*
X254048Y221680D01*
X254278Y221398D01*
X254501Y221112D01*
X254717Y220820D01*
X254601Y220737D01*
X254387Y221026D01*
X254165Y221310D01*
X253938Y221588D01*
X253703Y221861D01*
X253462Y222129D01*
X253215Y222390D01*
X252961Y222645D01*
X252701Y222894D01*
X252436Y223137D01*
X252164Y223373D01*
X251887Y223603D01*
X251605Y223826D01*
X251317Y224042D01*
X251024Y224251D01*
X250727Y224453D01*
X250424Y224648D01*
X250117Y224835D01*
X249805Y225015D01*
X249489Y225187D01*
X249169Y225352D01*
X248845Y225509D01*
X248518Y225658D01*
X248187Y225799D01*
X247852Y225932D01*
X247515Y226057D01*
X247175Y226174D01*
X246831Y226283D01*
X246486Y226383D01*
X246138Y226475D01*
X245788Y226558D01*
X245436Y226633D01*
X245082Y226700D01*
X244727Y226758D01*
X244371Y226807D01*
X244013Y226848D01*
X243655Y226880D01*
X243296Y226904D01*
X242936Y226919D01*
X242576Y226925D01*
X242576Y226782D01*
X242933Y226776D01*
X243289Y226761D01*
X243644Y226738D01*
X243999Y226706D01*
X244353Y226665D01*
X244706Y226616D01*
X245058Y226559D01*
X245408Y226493D01*
X245757Y226419D01*
X246103Y226336D01*
X246448Y226245D01*
X246790Y226146D01*
X247130Y226038D01*
X247467Y225922D01*
X247801Y225799D01*
X248132Y225667D01*
X248460Y225527D01*
X248785Y225380D01*
X249105Y225224D01*
X249422Y225061D01*
X249735Y224890D01*
X250044Y224712D01*
X250348Y224527D01*
X250648Y224334D01*
X250943Y224134D01*
X251233Y223927D01*
X251518Y223713D01*
X251797Y223492D01*
X252072Y223265D01*
X252340Y223031D01*
X252603Y222790D01*
X252861Y222544D01*
X253112Y222291D01*
X253357Y222032D01*
X253595Y221767D01*
X253828Y221497D01*
X254053Y221221D01*
X254272Y220940D01*
X254484Y220654D01*
X254368Y220570D01*
X254158Y220854D01*
X253941Y221132D01*
X253718Y221406D01*
X253488Y221673D01*
X253251Y221935D01*
X253009Y222191D01*
X252760Y222442D01*
X252505Y222686D01*
X252245Y222924D01*
X251979Y223156D01*
X251707Y223381D01*
X251430Y223600D01*
X251148Y223812D01*
X250861Y224017D01*
X250569Y224215D01*
X250272Y224406D01*
X249971Y224589D01*
X249665Y224766D01*
X249355Y224935D01*
X249041Y225096D01*
X248724Y225250D01*
X248403Y225396D01*
X248078Y225535D01*
X247750Y225665D01*
X247419Y225788D01*
X247085Y225902D01*
X246749Y226009D01*
X246410Y226107D01*
X246069Y226197D01*
X245726Y226279D01*
X245381Y226353D01*
X245034Y226418D01*
X244685Y226475D01*
X244336Y226523D01*
X243985Y226563D01*
X243634Y226595D01*
X243282Y226618D01*
X242929Y226633D01*
X242576Y226639D01*
X242425Y227925D02*
X242425Y226553D01*
X242424Y226554D02*
X242073Y226548D01*
X241722Y226533D01*
X241372Y226510D01*
X241022Y226479D01*
X240673Y226439D01*
X240325Y226391D01*
X239979Y226334D01*
X239634Y226269D01*
X239290Y226196D01*
X238949Y226114D01*
X238609Y226024D01*
X238272Y225926D01*
X237937Y225820D01*
X237605Y225706D01*
X237276Y225584D01*
X236950Y225454D01*
X236627Y225316D01*
X236307Y225171D01*
X235991Y225017D01*
X235679Y224857D01*
X235371Y224688D01*
X235067Y224513D01*
X234767Y224330D01*
X234472Y224140D01*
X234181Y223942D01*
X233896Y223738D01*
X233615Y223527D01*
X233340Y223309D01*
X233069Y223085D01*
X232805Y222854D01*
X232546Y222617D01*
X232292Y222374D01*
X232045Y222125D01*
X231804Y221870D01*
X231569Y221609D01*
X231340Y221342D01*
X231118Y221070D01*
X230903Y220793D01*
X229805Y221616D01*
X230041Y221920D01*
X230284Y222218D01*
X230534Y222510D01*
X230792Y222796D01*
X231056Y223076D01*
X231327Y223349D01*
X231604Y223615D01*
X231888Y223875D01*
X232177Y224128D01*
X232473Y224374D01*
X232775Y224612D01*
X233082Y224843D01*
X233395Y225067D01*
X233714Y225283D01*
X234037Y225491D01*
X234365Y225692D01*
X234698Y225884D01*
X235036Y226068D01*
X235378Y226245D01*
X235724Y226412D01*
X236074Y226572D01*
X236428Y226723D01*
X236785Y226865D01*
X237146Y226999D01*
X237509Y227124D01*
X237876Y227240D01*
X238245Y227347D01*
X238617Y227445D01*
X238991Y227535D01*
X239367Y227615D01*
X239745Y227686D01*
X240125Y227748D01*
X240506Y227801D01*
X240888Y227844D01*
X241271Y227879D01*
X241655Y227904D01*
X242039Y227919D01*
X242424Y227926D01*
X242424Y227783D01*
X242043Y227776D01*
X241662Y227761D01*
X241282Y227736D01*
X240902Y227702D01*
X240523Y227659D01*
X240146Y227606D01*
X239770Y227545D01*
X239395Y227475D01*
X239022Y227395D01*
X238652Y227307D01*
X238283Y227209D01*
X237917Y227103D01*
X237554Y226988D01*
X237193Y226864D01*
X236836Y226732D01*
X236482Y226591D01*
X236131Y226441D01*
X235785Y226283D01*
X235442Y226117D01*
X235103Y225942D01*
X234768Y225760D01*
X234438Y225569D01*
X234113Y225370D01*
X233793Y225164D01*
X233477Y224950D01*
X233167Y224728D01*
X232863Y224499D01*
X232564Y224263D01*
X232270Y224019D01*
X231983Y223769D01*
X231702Y223511D01*
X231427Y223247D01*
X231159Y222976D01*
X230897Y222699D01*
X230642Y222416D01*
X230394Y222127D01*
X230153Y221831D01*
X229919Y221530D01*
X230034Y221445D01*
X230265Y221743D01*
X230504Y222035D01*
X230750Y222322D01*
X231003Y222603D01*
X231262Y222877D01*
X231528Y223146D01*
X231800Y223407D01*
X232079Y223662D01*
X232363Y223910D01*
X232654Y224152D01*
X232950Y224386D01*
X233252Y224613D01*
X233559Y224832D01*
X233872Y225045D01*
X234189Y225249D01*
X234511Y225446D01*
X234838Y225635D01*
X235170Y225816D01*
X235506Y225989D01*
X235845Y226154D01*
X236189Y226310D01*
X236536Y226458D01*
X236887Y226598D01*
X237241Y226729D01*
X237598Y226852D01*
X237959Y226966D01*
X238321Y227071D01*
X238686Y227168D01*
X239054Y227256D01*
X239423Y227334D01*
X239794Y227404D01*
X240167Y227465D01*
X240541Y227517D01*
X240916Y227560D01*
X241292Y227593D01*
X241669Y227618D01*
X242046Y227633D01*
X242424Y227640D01*
X242424Y227497D01*
X242050Y227490D01*
X241676Y227475D01*
X241303Y227451D01*
X240930Y227417D01*
X240558Y227375D01*
X240188Y227324D01*
X239818Y227263D01*
X239451Y227194D01*
X239085Y227116D01*
X238721Y227029D01*
X238359Y226934D01*
X238000Y226829D01*
X237643Y226716D01*
X237289Y226595D01*
X236938Y226465D01*
X236591Y226326D01*
X236247Y226179D01*
X235906Y226024D01*
X235570Y225861D01*
X235237Y225690D01*
X234909Y225510D01*
X234585Y225323D01*
X234265Y225128D01*
X233951Y224925D01*
X233641Y224715D01*
X233337Y224498D01*
X233038Y224273D01*
X232744Y224041D01*
X232456Y223802D01*
X232174Y223556D01*
X231898Y223303D01*
X231629Y223044D01*
X231365Y222778D01*
X231108Y222506D01*
X230858Y222228D01*
X230614Y221944D01*
X230378Y221654D01*
X230148Y221359D01*
X230263Y221273D01*
X230490Y221566D01*
X230724Y221853D01*
X230966Y222134D01*
X231214Y222410D01*
X231468Y222679D01*
X231729Y222942D01*
X231997Y223199D01*
X232270Y223449D01*
X232549Y223693D01*
X232834Y223930D01*
X233125Y224160D01*
X233422Y224383D01*
X233723Y224598D01*
X234030Y224806D01*
X234341Y225007D01*
X234658Y225200D01*
X234979Y225386D01*
X235304Y225563D01*
X235633Y225733D01*
X235967Y225895D01*
X236304Y226048D01*
X236645Y226194D01*
X236990Y226331D01*
X237337Y226460D01*
X237688Y226580D01*
X238041Y226692D01*
X238397Y226796D01*
X238755Y226890D01*
X239116Y226976D01*
X239478Y227054D01*
X239843Y227122D01*
X240209Y227182D01*
X240576Y227233D01*
X240944Y227275D01*
X241313Y227308D01*
X241683Y227332D01*
X242053Y227348D01*
X242424Y227354D01*
X242424Y227211D01*
X242057Y227205D01*
X241690Y227189D01*
X241324Y227165D01*
X240958Y227133D01*
X240593Y227091D01*
X240229Y227041D01*
X239867Y226981D01*
X239506Y226913D01*
X239147Y226837D01*
X238790Y226752D01*
X238435Y226658D01*
X238082Y226555D01*
X237732Y226445D01*
X237385Y226325D01*
X237041Y226198D01*
X236700Y226062D01*
X236362Y225918D01*
X236028Y225765D01*
X235697Y225605D01*
X235371Y225437D01*
X235049Y225261D01*
X234731Y225077D01*
X234417Y224886D01*
X234109Y224687D01*
X233805Y224481D01*
X233506Y224267D01*
X233213Y224047D01*
X232925Y223819D01*
X232642Y223584D01*
X232366Y223343D01*
X232095Y223095D01*
X231830Y222841D01*
X231571Y222580D01*
X231319Y222313D01*
X231073Y222040D01*
X230834Y221762D01*
X230602Y221477D01*
X230377Y221187D01*
X230491Y221101D01*
X230715Y221389D01*
X230945Y221670D01*
X231181Y221946D01*
X231425Y222217D01*
X231674Y222481D01*
X231931Y222739D01*
X232193Y222991D01*
X232461Y223237D01*
X232735Y223476D01*
X233015Y223708D01*
X233300Y223934D01*
X233591Y224152D01*
X233887Y224364D01*
X234188Y224568D01*
X234494Y224765D01*
X234804Y224954D01*
X235119Y225136D01*
X235438Y225311D01*
X235761Y225477D01*
X236089Y225636D01*
X236420Y225787D01*
X236754Y225929D01*
X237092Y226064D01*
X237433Y226190D01*
X237777Y226309D01*
X238124Y226418D01*
X238473Y226520D01*
X238824Y226613D01*
X239178Y226697D01*
X239534Y226773D01*
X239891Y226840D01*
X240250Y226899D01*
X240611Y226949D01*
X240972Y226990D01*
X241334Y227023D01*
X241697Y227047D01*
X242060Y227062D01*
X242424Y227068D01*
X242424Y226925D01*
X242064Y226919D01*
X241704Y226904D01*
X241345Y226880D01*
X240986Y226848D01*
X240628Y226807D01*
X240271Y226758D01*
X239916Y226700D01*
X239562Y226633D01*
X239209Y226558D01*
X238859Y226474D01*
X238511Y226382D01*
X238165Y226282D01*
X237822Y226173D01*
X237481Y226056D01*
X237143Y225931D01*
X236809Y225797D01*
X236477Y225656D01*
X236149Y225507D01*
X235825Y225349D01*
X235505Y225184D01*
X235189Y225012D01*
X234877Y224832D01*
X234570Y224644D01*
X234267Y224449D01*
X233969Y224246D01*
X233676Y224037D01*
X233388Y223821D01*
X233105Y223597D01*
X232828Y223367D01*
X232557Y223130D01*
X232291Y222887D01*
X232031Y222638D01*
X231778Y222382D01*
X231530Y222120D01*
X231289Y221852D01*
X231055Y221579D01*
X230827Y221300D01*
X230606Y221016D01*
X230720Y220930D01*
X230939Y221212D01*
X231165Y221488D01*
X231397Y221759D01*
X231636Y222024D01*
X231881Y222283D01*
X232132Y222536D01*
X232389Y222783D01*
X232652Y223024D01*
X232921Y223258D01*
X233196Y223486D01*
X233475Y223707D01*
X233761Y223922D01*
X234051Y224129D01*
X234346Y224330D01*
X234646Y224523D01*
X234950Y224709D01*
X235259Y224887D01*
X235572Y225058D01*
X235889Y225221D01*
X236210Y225377D01*
X236535Y225525D01*
X236863Y225665D01*
X237194Y225797D01*
X237529Y225921D01*
X237866Y226037D01*
X238206Y226145D01*
X238549Y226244D01*
X238894Y226335D01*
X239241Y226418D01*
X239589Y226493D01*
X239940Y226559D01*
X240292Y226616D01*
X240645Y226665D01*
X241000Y226706D01*
X241355Y226738D01*
X241711Y226761D01*
X242067Y226776D01*
X242424Y226782D01*
X242424Y226639D01*
X242071Y226633D01*
X241718Y226618D01*
X241365Y226595D01*
X241014Y226563D01*
X240663Y226523D01*
X240313Y226475D01*
X239964Y226418D01*
X239617Y226352D01*
X239272Y226279D01*
X238928Y226197D01*
X238587Y226106D01*
X238247Y226008D01*
X237911Y225901D01*
X237577Y225786D01*
X237245Y225663D01*
X236917Y225533D01*
X236592Y225394D01*
X236271Y225248D01*
X235953Y225094D01*
X235639Y224932D01*
X235329Y224762D01*
X235023Y224586D01*
X234722Y224402D01*
X234425Y224210D01*
X234133Y224012D01*
X233845Y223807D01*
X233563Y223594D01*
X233286Y223375D01*
X233014Y223150D01*
X232748Y222918D01*
X232487Y222679D01*
X232233Y222435D01*
X231984Y222184D01*
X231741Y221927D01*
X231505Y221665D01*
X231275Y221397D01*
X231051Y221123D01*
X230835Y220844D01*
X242576Y196075D02*
X242576Y197447D01*
X242576Y197446D02*
X242930Y197452D01*
X243283Y197467D01*
X243636Y197490D01*
X243988Y197522D01*
X244340Y197563D01*
X244690Y197612D01*
X245039Y197669D01*
X245387Y197735D01*
X245733Y197810D01*
X246077Y197892D01*
X246418Y197983D01*
X246758Y198083D01*
X247095Y198190D01*
X247429Y198306D01*
X247761Y198430D01*
X248089Y198562D01*
X248414Y198702D01*
X248735Y198849D01*
X249053Y199005D01*
X249367Y199168D01*
X249677Y199339D01*
X249982Y199517D01*
X250284Y199702D01*
X250580Y199895D01*
X250872Y200095D01*
X251159Y200302D01*
X251441Y200516D01*
X251717Y200737D01*
X251988Y200964D01*
X252253Y201198D01*
X252513Y201438D01*
X252767Y201684D01*
X253015Y201937D01*
X253256Y202196D01*
X253491Y202460D01*
X253720Y202730D01*
X253942Y203005D01*
X255024Y202163D01*
X255025Y202163D01*
X254782Y201861D01*
X254531Y201565D01*
X254274Y201276D01*
X254010Y200992D01*
X253738Y200716D01*
X253461Y200446D01*
X253176Y200182D01*
X252886Y199926D01*
X252589Y199677D01*
X252286Y199435D01*
X251977Y199201D01*
X251663Y198974D01*
X251344Y198755D01*
X251019Y198544D01*
X250689Y198341D01*
X250354Y198145D01*
X250015Y197958D01*
X249671Y197780D01*
X249323Y197610D01*
X248971Y197448D01*
X248615Y197295D01*
X248255Y197150D01*
X247892Y197015D01*
X247526Y196888D01*
X247157Y196770D01*
X246785Y196661D01*
X246411Y196562D01*
X246034Y196471D01*
X245655Y196390D01*
X245274Y196318D01*
X244892Y196255D01*
X244508Y196201D01*
X244123Y196157D01*
X243737Y196122D01*
X243351Y196097D01*
X242964Y196081D01*
X242576Y196074D01*
X242576Y196217D01*
X242960Y196224D01*
X243344Y196240D01*
X243727Y196265D01*
X244109Y196299D01*
X244491Y196343D01*
X244871Y196396D01*
X245250Y196458D01*
X245627Y196530D01*
X246002Y196611D01*
X246376Y196700D01*
X246747Y196799D01*
X247115Y196907D01*
X247481Y197024D01*
X247844Y197149D01*
X248204Y197284D01*
X248560Y197427D01*
X248913Y197578D01*
X249262Y197739D01*
X249607Y197907D01*
X249947Y198084D01*
X250284Y198270D01*
X250615Y198463D01*
X250942Y198665D01*
X251264Y198874D01*
X251581Y199091D01*
X251892Y199316D01*
X252198Y199548D01*
X252498Y199788D01*
X252792Y200034D01*
X253080Y200288D01*
X253362Y200549D01*
X253637Y200817D01*
X253906Y201091D01*
X254168Y201372D01*
X254423Y201659D01*
X254671Y201952D01*
X254912Y202251D01*
X254799Y202339D01*
X254560Y202042D01*
X254315Y201752D01*
X254062Y201468D01*
X253802Y201189D01*
X253536Y200918D01*
X253263Y200653D01*
X252984Y200394D01*
X252699Y200143D01*
X252407Y199898D01*
X252110Y199661D01*
X251807Y199430D01*
X251498Y199208D01*
X251184Y198993D01*
X250866Y198785D01*
X250542Y198586D01*
X250213Y198394D01*
X249880Y198211D01*
X249542Y198035D01*
X249200Y197868D01*
X248855Y197709D01*
X248505Y197559D01*
X248152Y197417D01*
X247796Y197284D01*
X247436Y197159D01*
X247074Y197044D01*
X246709Y196937D01*
X246341Y196839D01*
X245971Y196750D01*
X245599Y196670D01*
X245225Y196599D01*
X244850Y196538D01*
X244473Y196485D01*
X244095Y196442D01*
X243716Y196407D01*
X243337Y196382D01*
X242956Y196367D01*
X242576Y196360D01*
X242576Y196503D01*
X242953Y196510D01*
X243330Y196525D01*
X243706Y196550D01*
X244081Y196584D01*
X244456Y196627D01*
X244829Y196679D01*
X245201Y196740D01*
X245571Y196810D01*
X245940Y196890D01*
X246306Y196978D01*
X246670Y197075D01*
X247032Y197181D01*
X247391Y197295D01*
X247747Y197418D01*
X248101Y197550D01*
X248450Y197691D01*
X248797Y197840D01*
X249139Y197997D01*
X249478Y198163D01*
X249812Y198337D01*
X250142Y198518D01*
X250468Y198708D01*
X250789Y198906D01*
X251105Y199112D01*
X251416Y199325D01*
X251721Y199545D01*
X252022Y199773D01*
X252316Y200008D01*
X252605Y200251D01*
X252888Y200500D01*
X253164Y200756D01*
X253435Y201019D01*
X253699Y201288D01*
X253956Y201563D01*
X254206Y201845D01*
X254450Y202133D01*
X254686Y202426D01*
X254573Y202514D01*
X254339Y202223D01*
X254098Y201938D01*
X253850Y201659D01*
X253595Y201386D01*
X253333Y201120D01*
X253066Y200859D01*
X252792Y200606D01*
X252511Y200359D01*
X252225Y200119D01*
X251934Y199886D01*
X251636Y199660D01*
X251333Y199441D01*
X251025Y199230D01*
X250712Y199027D01*
X250394Y198831D01*
X250072Y198643D01*
X249745Y198463D01*
X249413Y198290D01*
X249078Y198126D01*
X248739Y197971D01*
X248396Y197823D01*
X248049Y197684D01*
X247699Y197553D01*
X247346Y197431D01*
X246991Y197317D01*
X246632Y197213D01*
X246271Y197116D01*
X245908Y197029D01*
X245543Y196951D01*
X245176Y196881D01*
X244808Y196820D01*
X244438Y196769D01*
X244067Y196726D01*
X243695Y196693D01*
X243323Y196668D01*
X242949Y196653D01*
X242576Y196646D01*
X242576Y196789D01*
X242946Y196796D01*
X243316Y196811D01*
X243685Y196835D01*
X244053Y196868D01*
X244421Y196911D01*
X244787Y196962D01*
X245152Y197022D01*
X245515Y197091D01*
X245877Y197169D01*
X246237Y197255D01*
X246594Y197350D01*
X246949Y197454D01*
X247301Y197567D01*
X247651Y197688D01*
X247997Y197817D01*
X248341Y197955D01*
X248680Y198101D01*
X249017Y198256D01*
X249349Y198418D01*
X249677Y198589D01*
X250001Y198767D01*
X250321Y198954D01*
X250636Y199148D01*
X250946Y199349D01*
X251251Y199558D01*
X251551Y199775D01*
X251845Y199998D01*
X252134Y200229D01*
X252418Y200467D01*
X252695Y200712D01*
X252967Y200963D01*
X253232Y201221D01*
X253491Y201485D01*
X253744Y201755D01*
X253989Y202032D01*
X254228Y202314D01*
X254460Y202602D01*
X254348Y202690D01*
X254118Y202404D01*
X253881Y202125D01*
X253637Y201851D01*
X253387Y201583D01*
X253131Y201322D01*
X252868Y201066D01*
X252599Y200817D01*
X252324Y200575D01*
X252044Y200340D01*
X251757Y200111D01*
X251466Y199889D01*
X251168Y199675D01*
X250866Y199468D01*
X250559Y199268D01*
X250247Y199076D01*
X249931Y198892D01*
X249610Y198715D01*
X249285Y198546D01*
X248955Y198385D01*
X248622Y198232D01*
X248286Y198087D01*
X247946Y197951D01*
X247603Y197822D01*
X247256Y197702D01*
X246907Y197591D01*
X246556Y197488D01*
X246202Y197394D01*
X245846Y197308D01*
X245487Y197231D01*
X245127Y197163D01*
X244766Y197103D01*
X244403Y197053D01*
X244039Y197011D01*
X243674Y196978D01*
X243308Y196954D01*
X242942Y196938D01*
X242576Y196932D01*
X242576Y197075D01*
X242939Y197081D01*
X243301Y197097D01*
X243664Y197120D01*
X244025Y197153D01*
X244385Y197195D01*
X244745Y197245D01*
X245103Y197304D01*
X245459Y197371D01*
X245814Y197448D01*
X246167Y197532D01*
X246518Y197626D01*
X246866Y197728D01*
X247212Y197838D01*
X247554Y197957D01*
X247894Y198084D01*
X248231Y198219D01*
X248564Y198363D01*
X248894Y198514D01*
X249220Y198673D01*
X249542Y198841D01*
X249860Y199016D01*
X250173Y199199D01*
X250482Y199389D01*
X250787Y199587D01*
X251086Y199792D01*
X251380Y200004D01*
X251669Y200224D01*
X251953Y200450D01*
X252231Y200683D01*
X252503Y200923D01*
X252769Y201170D01*
X253030Y201423D01*
X253284Y201682D01*
X253531Y201947D01*
X253772Y202218D01*
X254007Y202495D01*
X254235Y202778D01*
X254122Y202865D01*
X253896Y202585D01*
X253664Y202311D01*
X253425Y202043D01*
X253180Y201780D01*
X252928Y201524D01*
X252671Y201273D01*
X252407Y201029D01*
X252137Y200791D01*
X251862Y200561D01*
X251581Y200336D01*
X251295Y200119D01*
X251003Y199909D01*
X250707Y199706D01*
X250406Y199510D01*
X250100Y199321D01*
X249789Y199140D01*
X249475Y198967D01*
X249156Y198801D01*
X248833Y198643D01*
X248506Y198493D01*
X248176Y198351D01*
X247843Y198217D01*
X247506Y198092D01*
X247167Y197974D01*
X246824Y197865D01*
X246479Y197764D01*
X246132Y197671D01*
X245783Y197587D01*
X245431Y197512D01*
X245078Y197445D01*
X244724Y197386D01*
X244368Y197336D01*
X244011Y197295D01*
X243653Y197263D01*
X243294Y197239D01*
X242935Y197224D01*
X242576Y197218D01*
X242576Y197361D01*
X242932Y197367D01*
X243287Y197382D01*
X243642Y197406D01*
X243997Y197438D01*
X244350Y197478D01*
X244703Y197528D01*
X245054Y197585D01*
X245403Y197652D01*
X245751Y197727D01*
X246097Y197810D01*
X246441Y197902D01*
X246783Y198001D01*
X247122Y198110D01*
X247458Y198226D01*
X247791Y198351D01*
X248121Y198483D01*
X248448Y198624D01*
X248772Y198773D01*
X249091Y198929D01*
X249407Y199093D01*
X249719Y199265D01*
X250026Y199444D01*
X250329Y199630D01*
X250627Y199824D01*
X250921Y200026D01*
X251210Y200234D01*
X251493Y200449D01*
X251771Y200671D01*
X252044Y200900D01*
X252311Y201135D01*
X252572Y201377D01*
X252827Y201624D01*
X253076Y201879D01*
X253319Y202139D01*
X253556Y202404D01*
X253786Y202676D01*
X254009Y202953D01*
X229976Y202163D02*
X231059Y203006D01*
X231058Y203005D02*
X231280Y202730D01*
X231509Y202460D01*
X231744Y202196D01*
X231985Y201937D01*
X232233Y201684D01*
X232487Y201438D01*
X232747Y201198D01*
X233012Y200964D01*
X233283Y200737D01*
X233559Y200516D01*
X233841Y200302D01*
X234128Y200095D01*
X234420Y199895D01*
X234716Y199702D01*
X235018Y199517D01*
X235323Y199339D01*
X235633Y199168D01*
X235947Y199005D01*
X236265Y198849D01*
X236586Y198702D01*
X236911Y198562D01*
X237239Y198430D01*
X237571Y198306D01*
X237905Y198190D01*
X238242Y198083D01*
X238582Y197983D01*
X238923Y197892D01*
X239267Y197810D01*
X239613Y197735D01*
X239961Y197669D01*
X240310Y197612D01*
X240660Y197563D01*
X241012Y197522D01*
X241364Y197490D01*
X241717Y197467D01*
X242070Y197452D01*
X242424Y197446D01*
X242424Y196075D01*
X242424Y196074D01*
X242036Y196081D01*
X241649Y196097D01*
X241263Y196122D01*
X240877Y196157D01*
X240492Y196201D01*
X240108Y196255D01*
X239726Y196318D01*
X239345Y196390D01*
X238966Y196471D01*
X238589Y196562D01*
X238215Y196661D01*
X237843Y196770D01*
X237474Y196888D01*
X237108Y197015D01*
X236745Y197150D01*
X236385Y197295D01*
X236029Y197448D01*
X235677Y197610D01*
X235329Y197780D01*
X234985Y197958D01*
X234646Y198145D01*
X234311Y198341D01*
X233981Y198544D01*
X233656Y198755D01*
X233337Y198974D01*
X233023Y199201D01*
X232714Y199435D01*
X232411Y199677D01*
X232114Y199926D01*
X231824Y200182D01*
X231539Y200446D01*
X231262Y200716D01*
X230990Y200992D01*
X230726Y201276D01*
X230469Y201565D01*
X230218Y201861D01*
X229975Y202163D01*
X230088Y202251D01*
X230329Y201952D01*
X230577Y201659D01*
X230832Y201372D01*
X231094Y201091D01*
X231363Y200817D01*
X231638Y200549D01*
X231920Y200288D01*
X232208Y200034D01*
X232502Y199788D01*
X232802Y199548D01*
X233108Y199316D01*
X233419Y199091D01*
X233736Y198874D01*
X234058Y198665D01*
X234385Y198463D01*
X234716Y198270D01*
X235053Y198084D01*
X235393Y197907D01*
X235738Y197739D01*
X236087Y197578D01*
X236440Y197427D01*
X236796Y197284D01*
X237156Y197149D01*
X237519Y197024D01*
X237885Y196907D01*
X238253Y196799D01*
X238624Y196700D01*
X238998Y196611D01*
X239373Y196530D01*
X239750Y196458D01*
X240129Y196396D01*
X240509Y196343D01*
X240891Y196299D01*
X241273Y196265D01*
X241656Y196240D01*
X242040Y196224D01*
X242424Y196217D01*
X242424Y196360D01*
X242044Y196367D01*
X241663Y196382D01*
X241284Y196407D01*
X240905Y196442D01*
X240527Y196485D01*
X240150Y196538D01*
X239775Y196599D01*
X239401Y196670D01*
X239029Y196750D01*
X238659Y196839D01*
X238291Y196937D01*
X237926Y197044D01*
X237564Y197159D01*
X237204Y197284D01*
X236848Y197417D01*
X236495Y197559D01*
X236145Y197709D01*
X235800Y197868D01*
X235458Y198035D01*
X235120Y198211D01*
X234787Y198394D01*
X234458Y198586D01*
X234134Y198785D01*
X233816Y198993D01*
X233502Y199208D01*
X233193Y199430D01*
X232890Y199661D01*
X232593Y199898D01*
X232301Y200143D01*
X232016Y200394D01*
X231737Y200653D01*
X231464Y200918D01*
X231198Y201189D01*
X230938Y201468D01*
X230685Y201752D01*
X230440Y202042D01*
X230201Y202339D01*
X230314Y202426D01*
X230550Y202133D01*
X230794Y201845D01*
X231044Y201563D01*
X231301Y201288D01*
X231565Y201019D01*
X231836Y200756D01*
X232112Y200500D01*
X232395Y200251D01*
X232684Y200008D01*
X232978Y199773D01*
X233279Y199545D01*
X233584Y199325D01*
X233895Y199112D01*
X234211Y198906D01*
X234532Y198708D01*
X234858Y198518D01*
X235188Y198337D01*
X235522Y198163D01*
X235861Y197997D01*
X236203Y197840D01*
X236550Y197691D01*
X236899Y197550D01*
X237253Y197418D01*
X237609Y197295D01*
X237968Y197181D01*
X238330Y197075D01*
X238694Y196978D01*
X239060Y196890D01*
X239429Y196810D01*
X239799Y196740D01*
X240171Y196679D01*
X240544Y196627D01*
X240919Y196584D01*
X241294Y196550D01*
X241670Y196525D01*
X242047Y196510D01*
X242424Y196503D01*
X242424Y196646D01*
X242051Y196653D01*
X241677Y196668D01*
X241305Y196693D01*
X240933Y196726D01*
X240562Y196769D01*
X240192Y196820D01*
X239824Y196881D01*
X239457Y196951D01*
X239092Y197029D01*
X238729Y197116D01*
X238368Y197213D01*
X238009Y197317D01*
X237654Y197431D01*
X237301Y197553D01*
X236951Y197684D01*
X236604Y197823D01*
X236261Y197971D01*
X235922Y198126D01*
X235587Y198290D01*
X235255Y198463D01*
X234928Y198643D01*
X234606Y198831D01*
X234288Y199027D01*
X233975Y199230D01*
X233667Y199441D01*
X233364Y199660D01*
X233066Y199886D01*
X232775Y200119D01*
X232489Y200359D01*
X232208Y200606D01*
X231934Y200859D01*
X231667Y201120D01*
X231405Y201386D01*
X231150Y201659D01*
X230902Y201938D01*
X230661Y202223D01*
X230427Y202514D01*
X230540Y202602D01*
X230772Y202314D01*
X231011Y202032D01*
X231256Y201755D01*
X231509Y201485D01*
X231768Y201221D01*
X232033Y200963D01*
X232305Y200712D01*
X232582Y200467D01*
X232866Y200229D01*
X233155Y199998D01*
X233449Y199775D01*
X233749Y199558D01*
X234054Y199349D01*
X234364Y199148D01*
X234679Y198954D01*
X234999Y198767D01*
X235323Y198589D01*
X235651Y198418D01*
X235983Y198256D01*
X236320Y198101D01*
X236659Y197955D01*
X237003Y197817D01*
X237349Y197688D01*
X237699Y197567D01*
X238051Y197454D01*
X238406Y197350D01*
X238763Y197255D01*
X239123Y197169D01*
X239485Y197091D01*
X239848Y197022D01*
X240213Y196962D01*
X240579Y196911D01*
X240947Y196868D01*
X241315Y196835D01*
X241684Y196811D01*
X242054Y196796D01*
X242424Y196789D01*
X242424Y196932D01*
X242058Y196938D01*
X241692Y196954D01*
X241326Y196978D01*
X240961Y197011D01*
X240597Y197053D01*
X240234Y197103D01*
X239873Y197163D01*
X239513Y197231D01*
X239154Y197308D01*
X238798Y197394D01*
X238444Y197488D01*
X238093Y197591D01*
X237744Y197702D01*
X237397Y197822D01*
X237054Y197951D01*
X236714Y198087D01*
X236378Y198232D01*
X236045Y198385D01*
X235715Y198546D01*
X235390Y198715D01*
X235069Y198892D01*
X234753Y199076D01*
X234441Y199268D01*
X234134Y199468D01*
X233832Y199675D01*
X233534Y199889D01*
X233243Y200111D01*
X232956Y200340D01*
X232676Y200575D01*
X232401Y200817D01*
X232132Y201066D01*
X231869Y201322D01*
X231613Y201583D01*
X231363Y201851D01*
X231119Y202125D01*
X230882Y202404D01*
X230652Y202690D01*
X230765Y202778D01*
X230993Y202495D01*
X231228Y202218D01*
X231469Y201947D01*
X231716Y201682D01*
X231970Y201423D01*
X232231Y201170D01*
X232497Y200923D01*
X232769Y200683D01*
X233047Y200450D01*
X233331Y200224D01*
X233620Y200004D01*
X233914Y199792D01*
X234213Y199587D01*
X234518Y199389D01*
X234827Y199199D01*
X235140Y199016D01*
X235458Y198841D01*
X235780Y198673D01*
X236106Y198514D01*
X236436Y198363D01*
X236769Y198219D01*
X237106Y198084D01*
X237446Y197957D01*
X237788Y197838D01*
X238134Y197728D01*
X238482Y197626D01*
X238833Y197532D01*
X239186Y197448D01*
X239541Y197371D01*
X239897Y197304D01*
X240255Y197245D01*
X240615Y197195D01*
X240975Y197153D01*
X241336Y197120D01*
X241699Y197097D01*
X242061Y197081D01*
X242424Y197075D01*
X242424Y197218D01*
X242065Y197224D01*
X241706Y197239D01*
X241347Y197263D01*
X240989Y197295D01*
X240632Y197336D01*
X240276Y197386D01*
X239922Y197445D01*
X239569Y197512D01*
X239217Y197587D01*
X238868Y197671D01*
X238521Y197764D01*
X238176Y197865D01*
X237833Y197974D01*
X237494Y198092D01*
X237157Y198217D01*
X236824Y198351D01*
X236494Y198493D01*
X236167Y198643D01*
X235844Y198801D01*
X235525Y198967D01*
X235211Y199140D01*
X234900Y199321D01*
X234594Y199510D01*
X234293Y199706D01*
X233997Y199909D01*
X233705Y200119D01*
X233419Y200336D01*
X233138Y200561D01*
X232863Y200791D01*
X232593Y201029D01*
X232329Y201273D01*
X232072Y201524D01*
X231820Y201780D01*
X231575Y202043D01*
X231336Y202311D01*
X231104Y202585D01*
X230878Y202865D01*
X230991Y202953D01*
X231214Y202676D01*
X231444Y202404D01*
X231681Y202139D01*
X231924Y201879D01*
X232173Y201624D01*
X232428Y201377D01*
X232689Y201135D01*
X232956Y200900D01*
X233229Y200671D01*
X233507Y200449D01*
X233790Y200234D01*
X234079Y200026D01*
X234373Y199824D01*
X234671Y199630D01*
X234974Y199444D01*
X235281Y199265D01*
X235593Y199093D01*
X235909Y198929D01*
X236228Y198773D01*
X236552Y198624D01*
X236879Y198483D01*
X237209Y198351D01*
X237542Y198226D01*
X237878Y198110D01*
X238217Y198001D01*
X238559Y197902D01*
X238903Y197810D01*
X239249Y197727D01*
X239597Y197652D01*
X239946Y197585D01*
X240297Y197528D01*
X240650Y197478D01*
X241003Y197438D01*
X241358Y197406D01*
X241713Y197382D01*
X242068Y197367D01*
X242424Y197361D01*
D14*
X258906Y225838D02*
X257150Y224374D01*
X257150Y224375D02*
X256849Y224722D01*
X256540Y225062D01*
X256223Y225395D01*
X255898Y225720D01*
X255566Y226037D01*
X255226Y226346D01*
X254878Y226647D01*
X254524Y226940D01*
X254162Y227223D01*
X253794Y227498D01*
X253419Y227765D01*
X253038Y228022D01*
X252651Y228270D01*
X252259Y228508D01*
X251860Y228737D01*
X251456Y228957D01*
X251048Y229167D01*
X250634Y229367D01*
X250215Y229557D01*
X249792Y229736D01*
X249365Y229906D01*
X248934Y230065D01*
X248499Y230214D01*
X248061Y230353D01*
X247620Y230481D01*
X247175Y230598D01*
X246728Y230705D01*
X246279Y230801D01*
X245827Y230886D01*
X245374Y230960D01*
X244918Y231024D01*
X244462Y231076D01*
X244004Y231118D01*
X243546Y231148D01*
X243086Y231168D01*
X242627Y231177D01*
X242626Y233462D01*
X242627Y233463D01*
X243142Y233453D01*
X243657Y233432D01*
X244171Y233398D01*
X244684Y233352D01*
X245196Y233293D01*
X245706Y233222D01*
X246215Y233139D01*
X246721Y233044D01*
X247225Y232936D01*
X247726Y232817D01*
X248224Y232686D01*
X248719Y232542D01*
X249210Y232387D01*
X249698Y232220D01*
X250181Y232041D01*
X250660Y231851D01*
X251134Y231650D01*
X251603Y231437D01*
X252067Y231213D01*
X252526Y230978D01*
X252978Y230731D01*
X253425Y230475D01*
X253865Y230207D01*
X254299Y229929D01*
X254726Y229641D01*
X255146Y229342D01*
X255558Y229033D01*
X255964Y228715D01*
X256361Y228387D01*
X256750Y228050D01*
X257131Y227703D01*
X257504Y227347D01*
X257868Y226983D01*
X258223Y226610D01*
X258569Y226228D01*
X258906Y225838D01*
X258722Y225684D01*
X258389Y226070D01*
X258047Y226447D01*
X257695Y226816D01*
X257335Y227176D01*
X256967Y227528D01*
X256590Y227871D01*
X256205Y228204D01*
X255812Y228529D01*
X255412Y228843D01*
X255004Y229148D01*
X254589Y229444D01*
X254167Y229729D01*
X253738Y230004D01*
X253302Y230268D01*
X252861Y230522D01*
X252413Y230765D01*
X251960Y230998D01*
X251502Y231219D01*
X251038Y231430D01*
X250569Y231629D01*
X250095Y231817D01*
X249618Y231994D01*
X249136Y232159D01*
X248650Y232312D01*
X248161Y232454D01*
X247668Y232584D01*
X247173Y232702D01*
X246675Y232808D01*
X246174Y232903D01*
X245671Y232985D01*
X245167Y233055D01*
X244661Y233113D01*
X244153Y233158D01*
X243645Y233192D01*
X243136Y233213D01*
X242627Y233223D01*
X242627Y232983D01*
X243130Y232974D01*
X243633Y232952D01*
X244136Y232919D01*
X244637Y232874D01*
X245138Y232817D01*
X245636Y232747D01*
X246133Y232666D01*
X246628Y232573D01*
X247121Y232468D01*
X247610Y232351D01*
X248097Y232223D01*
X248581Y232083D01*
X249061Y231931D01*
X249537Y231768D01*
X250010Y231593D01*
X250478Y231407D01*
X250941Y231210D01*
X251400Y231002D01*
X251853Y230783D01*
X252301Y230553D01*
X252744Y230313D01*
X253180Y230062D01*
X253610Y229800D01*
X254034Y229528D01*
X254452Y229247D01*
X254862Y228955D01*
X255265Y228653D01*
X255661Y228342D01*
X256050Y228022D01*
X256430Y227692D01*
X256803Y227353D01*
X257167Y227006D01*
X257523Y226649D01*
X257870Y226285D01*
X258208Y225912D01*
X258538Y225531D01*
X258353Y225377D01*
X258028Y225754D01*
X257693Y226122D01*
X257350Y226483D01*
X256998Y226835D01*
X256638Y227178D01*
X256270Y227513D01*
X255894Y227839D01*
X255510Y228156D01*
X255119Y228463D01*
X254720Y228761D01*
X254314Y229050D01*
X253902Y229328D01*
X253483Y229597D01*
X253058Y229855D01*
X252626Y230103D01*
X252189Y230341D01*
X251746Y230568D01*
X251298Y230785D01*
X250845Y230990D01*
X250387Y231185D01*
X249924Y231369D01*
X249457Y231541D01*
X248986Y231703D01*
X248512Y231853D01*
X248034Y231991D01*
X247553Y232118D01*
X247069Y232234D01*
X246582Y232337D01*
X246093Y232430D01*
X245601Y232510D01*
X245109Y232578D01*
X244614Y232635D01*
X244118Y232680D01*
X243622Y232713D01*
X243124Y232734D01*
X242627Y232743D01*
X242627Y232503D01*
X243119Y232494D01*
X243610Y232473D01*
X244101Y232440D01*
X244591Y232396D01*
X245079Y232340D01*
X245567Y232272D01*
X246052Y232193D01*
X246535Y232102D01*
X247016Y231999D01*
X247495Y231885D01*
X247970Y231760D01*
X248443Y231623D01*
X248912Y231475D01*
X249377Y231315D01*
X249838Y231145D01*
X250296Y230963D01*
X250748Y230771D01*
X251196Y230567D01*
X251639Y230354D01*
X252077Y230129D01*
X252509Y229894D01*
X252935Y229649D01*
X253355Y229393D01*
X253770Y229128D01*
X254177Y228853D01*
X254578Y228568D01*
X254972Y228273D01*
X255359Y227969D01*
X255738Y227656D01*
X256110Y227334D01*
X256474Y227003D01*
X256830Y226664D01*
X257177Y226316D01*
X257517Y225960D01*
X257847Y225596D01*
X258169Y225223D01*
X257984Y225070D01*
X257667Y225437D01*
X257340Y225797D01*
X257005Y226149D01*
X256661Y226493D01*
X256310Y226829D01*
X255950Y227155D01*
X255583Y227474D01*
X255208Y227783D01*
X254825Y228083D01*
X254436Y228374D01*
X254040Y228656D01*
X253637Y228928D01*
X253228Y229190D01*
X252813Y229442D01*
X252391Y229685D01*
X251964Y229917D01*
X251532Y230139D01*
X251094Y230350D01*
X250652Y230551D01*
X250204Y230741D01*
X249753Y230921D01*
X249297Y231089D01*
X248837Y231247D01*
X248374Y231393D01*
X247907Y231528D01*
X247437Y231652D01*
X246964Y231765D01*
X246489Y231867D01*
X246011Y231956D01*
X245532Y232035D01*
X245050Y232102D01*
X244567Y232157D01*
X244083Y232201D01*
X243598Y232233D01*
X243113Y232254D01*
X242627Y232263D01*
X242627Y232023D01*
X243107Y232014D01*
X243587Y231993D01*
X244066Y231962D01*
X244544Y231918D01*
X245021Y231864D01*
X245497Y231797D01*
X245971Y231720D01*
X246442Y231631D01*
X246912Y231531D01*
X247379Y231419D01*
X247843Y231297D01*
X248305Y231163D01*
X248762Y231018D01*
X249217Y230863D01*
X249667Y230696D01*
X250113Y230519D01*
X250555Y230331D01*
X250993Y230133D01*
X251425Y229924D01*
X251852Y229705D01*
X252274Y229475D01*
X252690Y229236D01*
X253101Y228987D01*
X253505Y228728D01*
X253903Y228459D01*
X254294Y228181D01*
X254679Y227893D01*
X255057Y227597D01*
X255427Y227291D01*
X255790Y226977D01*
X256145Y226654D01*
X256493Y226322D01*
X256832Y225983D01*
X257163Y225635D01*
X257486Y225279D01*
X257800Y224916D01*
X257616Y224763D01*
X257305Y225121D01*
X256987Y225472D01*
X256659Y225816D01*
X256324Y226151D01*
X255981Y226479D01*
X255630Y226798D01*
X255271Y227108D01*
X254905Y227410D01*
X254532Y227703D01*
X254152Y227987D01*
X253766Y228262D01*
X253373Y228527D01*
X252973Y228783D01*
X252568Y229030D01*
X252157Y229266D01*
X251740Y229493D01*
X251318Y229709D01*
X250891Y229915D01*
X250459Y230111D01*
X250022Y230297D01*
X249581Y230472D01*
X249137Y230637D01*
X248688Y230790D01*
X248236Y230933D01*
X247780Y231065D01*
X247321Y231187D01*
X246860Y231297D01*
X246396Y231396D01*
X245930Y231483D01*
X245462Y231560D01*
X244992Y231625D01*
X244521Y231680D01*
X244048Y231722D01*
X243575Y231754D01*
X243101Y231774D01*
X242627Y231783D01*
X242627Y231543D01*
X243095Y231534D01*
X243563Y231514D01*
X244031Y231483D01*
X244497Y231441D01*
X244963Y231387D01*
X245427Y231323D01*
X245889Y231247D01*
X246350Y231160D01*
X246808Y231062D01*
X247264Y230954D01*
X247716Y230834D01*
X248166Y230703D01*
X248613Y230562D01*
X249056Y230410D01*
X249496Y230248D01*
X249931Y230075D01*
X250362Y229892D01*
X250789Y229698D01*
X251211Y229494D01*
X251628Y229280D01*
X252039Y229057D01*
X252445Y228823D01*
X252846Y228580D01*
X253240Y228327D01*
X253629Y228065D01*
X254010Y227794D01*
X254386Y227513D01*
X254754Y227224D01*
X255116Y226926D01*
X255470Y226619D01*
X255816Y226304D01*
X256156Y225981D01*
X256487Y225649D01*
X256810Y225310D01*
X257125Y224963D01*
X257431Y224609D01*
X257247Y224455D01*
X256944Y224805D01*
X256633Y225148D01*
X256314Y225483D01*
X255987Y225810D01*
X255652Y226129D01*
X255310Y226440D01*
X254960Y226743D01*
X254603Y227037D01*
X254239Y227323D01*
X253869Y227600D01*
X253491Y227868D01*
X253108Y228127D01*
X252718Y228377D01*
X252323Y228617D01*
X251922Y228847D01*
X251515Y229068D01*
X251104Y229279D01*
X250687Y229481D01*
X250266Y229672D01*
X249840Y229853D01*
X249410Y230024D01*
X248976Y230184D01*
X248538Y230334D01*
X248097Y230474D01*
X247653Y230602D01*
X247206Y230721D01*
X246756Y230828D01*
X246303Y230925D01*
X245849Y231010D01*
X245392Y231085D01*
X244934Y231149D01*
X244474Y231202D01*
X244013Y231244D01*
X243552Y231274D01*
X243089Y231294D01*
X242627Y231303D01*
X242374Y233462D02*
X242374Y231176D01*
X242373Y231177D02*
X241908Y231168D01*
X241443Y231148D01*
X240979Y231117D01*
X240516Y231074D01*
X240054Y231020D01*
X239593Y230955D01*
X239134Y230879D01*
X238677Y230792D01*
X238222Y230694D01*
X237770Y230584D01*
X237320Y230464D01*
X236874Y230333D01*
X236431Y230191D01*
X235991Y230038D01*
X235556Y229875D01*
X235124Y229701D01*
X234697Y229517D01*
X234274Y229323D01*
X233856Y229118D01*
X233443Y228903D01*
X233036Y228678D01*
X232634Y228444D01*
X232238Y228200D01*
X231848Y227946D01*
X231464Y227683D01*
X231087Y227410D01*
X230717Y227129D01*
X230353Y226839D01*
X229997Y226540D01*
X229648Y226232D01*
X229306Y225916D01*
X228972Y225592D01*
X228647Y225259D01*
X228329Y224919D01*
X228020Y224572D01*
X227719Y224217D01*
X227427Y223855D01*
X227144Y223485D01*
X226870Y223109D01*
X226605Y222727D01*
X226349Y222338D01*
X226103Y221943D01*
X225867Y221542D01*
X225640Y221136D01*
X223623Y222211D01*
X223623Y222212D01*
X223877Y222667D01*
X224141Y223117D01*
X224417Y223559D01*
X224703Y223995D01*
X225000Y224424D01*
X225306Y224846D01*
X225624Y225260D01*
X225951Y225666D01*
X226288Y226064D01*
X226634Y226453D01*
X226990Y226835D01*
X227355Y227207D01*
X227729Y227570D01*
X228111Y227925D01*
X228502Y228270D01*
X228902Y228605D01*
X229309Y228930D01*
X229724Y229246D01*
X230147Y229551D01*
X230577Y229846D01*
X231014Y230130D01*
X231458Y230404D01*
X231908Y230667D01*
X232365Y230919D01*
X232827Y231159D01*
X233296Y231389D01*
X233769Y231607D01*
X234248Y231813D01*
X234732Y232008D01*
X235220Y232190D01*
X235713Y232361D01*
X236210Y232520D01*
X236710Y232667D01*
X237214Y232802D01*
X237721Y232924D01*
X238230Y233034D01*
X238743Y233131D01*
X239257Y233216D01*
X239774Y233289D01*
X240291Y233349D01*
X240811Y233396D01*
X241331Y233431D01*
X241852Y233453D01*
X242373Y233463D01*
X242373Y233223D01*
X241858Y233213D01*
X241343Y233191D01*
X240828Y233157D01*
X240315Y233110D01*
X239803Y233051D01*
X239292Y232979D01*
X238784Y232895D01*
X238277Y232798D01*
X237773Y232690D01*
X237272Y232569D01*
X236774Y232436D01*
X236279Y232291D01*
X235788Y232133D01*
X235301Y231964D01*
X234819Y231784D01*
X234340Y231591D01*
X233867Y231387D01*
X233398Y231172D01*
X232935Y230945D01*
X232478Y230707D01*
X232027Y230458D01*
X231581Y230198D01*
X231143Y229928D01*
X230710Y229647D01*
X230285Y229355D01*
X229867Y229053D01*
X229457Y228741D01*
X229054Y228419D01*
X228659Y228088D01*
X228273Y227747D01*
X227894Y227397D01*
X227525Y227037D01*
X227164Y226669D01*
X226812Y226292D01*
X226469Y225907D01*
X226136Y225513D01*
X225813Y225112D01*
X225499Y224703D01*
X225196Y224286D01*
X224903Y223862D01*
X224620Y223431D01*
X224347Y222993D01*
X224086Y222549D01*
X223835Y222099D01*
X224046Y221986D01*
X224294Y222431D01*
X224553Y222870D01*
X224822Y223303D01*
X225102Y223729D01*
X225392Y224148D01*
X225692Y224560D01*
X226002Y224964D01*
X226322Y225361D01*
X226651Y225750D01*
X226990Y226131D01*
X227338Y226504D01*
X227694Y226868D01*
X228060Y227223D01*
X228434Y227569D01*
X228816Y227906D01*
X229206Y228234D01*
X229605Y228552D01*
X230010Y228860D01*
X230424Y229159D01*
X230844Y229447D01*
X231271Y229725D01*
X231705Y229993D01*
X232145Y230249D01*
X232591Y230496D01*
X233043Y230731D01*
X233501Y230955D01*
X233964Y231168D01*
X234432Y231370D01*
X234905Y231560D01*
X235382Y231739D01*
X235864Y231906D01*
X236349Y232061D01*
X236838Y232204D01*
X237331Y232336D01*
X237826Y232456D01*
X238324Y232563D01*
X238825Y232658D01*
X239328Y232742D01*
X239832Y232813D01*
X240339Y232871D01*
X240846Y232918D01*
X241355Y232952D01*
X241864Y232973D01*
X242373Y232983D01*
X242373Y232743D01*
X241870Y232733D01*
X241366Y232712D01*
X240864Y232678D01*
X240362Y232632D01*
X239862Y232574D01*
X239363Y232504D01*
X238866Y232422D01*
X238371Y232328D01*
X237879Y232221D01*
X237389Y232103D01*
X236902Y231973D01*
X236419Y231831D01*
X235939Y231678D01*
X235463Y231513D01*
X234991Y231336D01*
X234524Y231148D01*
X234062Y230949D01*
X233604Y230738D01*
X233151Y230516D01*
X232705Y230284D01*
X232263Y230041D01*
X231828Y229787D01*
X231400Y229522D01*
X230977Y229248D01*
X230562Y228963D01*
X230154Y228668D01*
X229752Y228363D01*
X229359Y228049D01*
X228973Y227725D01*
X228595Y227392D01*
X228225Y227049D01*
X227864Y226698D01*
X227512Y226338D01*
X227168Y225970D01*
X226833Y225594D01*
X226508Y225209D01*
X226192Y224817D01*
X225885Y224417D01*
X225589Y224010D01*
X225302Y223596D01*
X225025Y223175D01*
X224759Y222747D01*
X224503Y222313D01*
X224258Y221873D01*
X224470Y221760D01*
X224712Y222195D01*
X224965Y222624D01*
X225228Y223046D01*
X225502Y223463D01*
X225785Y223872D01*
X226078Y224274D01*
X226381Y224669D01*
X226693Y225057D01*
X227015Y225437D01*
X227346Y225809D01*
X227686Y226173D01*
X228034Y226529D01*
X228391Y226876D01*
X228756Y227214D01*
X229130Y227543D01*
X229511Y227863D01*
X229900Y228174D01*
X230297Y228475D01*
X230700Y228766D01*
X231111Y229048D01*
X231528Y229320D01*
X231952Y229581D01*
X232382Y229832D01*
X232818Y230072D01*
X233259Y230302D01*
X233707Y230521D01*
X234159Y230729D01*
X234616Y230926D01*
X235078Y231112D01*
X235544Y231287D01*
X236014Y231450D01*
X236489Y231602D01*
X236966Y231742D01*
X237447Y231870D01*
X237931Y231987D01*
X238418Y232092D01*
X238907Y232186D01*
X239398Y232267D01*
X239891Y232336D01*
X240386Y232394D01*
X240881Y232439D01*
X241378Y232472D01*
X241876Y232493D01*
X242373Y232503D01*
X242373Y232263D01*
X241882Y232254D01*
X241390Y232233D01*
X240899Y232200D01*
X240409Y232155D01*
X239921Y232098D01*
X239433Y232029D01*
X238948Y231949D01*
X238465Y231857D01*
X237984Y231753D01*
X237506Y231638D01*
X237030Y231511D01*
X236558Y231372D01*
X236090Y231222D01*
X235625Y231061D01*
X235164Y230888D01*
X234708Y230704D01*
X234256Y230510D01*
X233809Y230304D01*
X233367Y230088D01*
X232931Y229861D01*
X232500Y229623D01*
X232075Y229375D01*
X231657Y229117D01*
X231244Y228849D01*
X230839Y228570D01*
X230440Y228282D01*
X230048Y227985D01*
X229664Y227678D01*
X229287Y227361D01*
X228918Y227036D01*
X228557Y226702D01*
X228204Y226359D01*
X227859Y226008D01*
X227524Y225648D01*
X227197Y225280D01*
X226879Y224905D01*
X226570Y224522D01*
X226271Y224132D01*
X225981Y223734D01*
X225701Y223329D01*
X225431Y222918D01*
X225171Y222501D01*
X224921Y222077D01*
X224682Y221647D01*
X224894Y221534D01*
X225130Y221959D01*
X225377Y222377D01*
X225634Y222790D01*
X225901Y223196D01*
X226178Y223596D01*
X226464Y223989D01*
X226760Y224374D01*
X227065Y224753D01*
X227379Y225124D01*
X227702Y225487D01*
X228033Y225842D01*
X228374Y226189D01*
X228722Y226528D01*
X229079Y226858D01*
X229444Y227180D01*
X229816Y227492D01*
X230196Y227796D01*
X230583Y228090D01*
X230977Y228374D01*
X231378Y228649D01*
X231785Y228914D01*
X232199Y229169D01*
X232619Y229414D01*
X233044Y229649D01*
X233475Y229873D01*
X233912Y230087D01*
X234354Y230290D01*
X234800Y230483D01*
X235251Y230664D01*
X235706Y230835D01*
X236165Y230994D01*
X236628Y231142D01*
X237094Y231279D01*
X237564Y231405D01*
X238037Y231519D01*
X238512Y231622D01*
X238989Y231713D01*
X239469Y231792D01*
X239950Y231860D01*
X240433Y231916D01*
X240917Y231960D01*
X241402Y231993D01*
X241887Y232014D01*
X242373Y232023D01*
X242373Y231783D01*
X241893Y231774D01*
X241414Y231753D01*
X240935Y231721D01*
X240456Y231677D01*
X239979Y231622D01*
X239504Y231555D01*
X239030Y231476D01*
X238559Y231386D01*
X238089Y231285D01*
X237622Y231172D01*
X237159Y231048D01*
X236698Y230913D01*
X236241Y230766D01*
X235787Y230609D01*
X235337Y230440D01*
X234892Y230261D01*
X234451Y230071D01*
X234015Y229870D01*
X233583Y229659D01*
X233157Y229437D01*
X232737Y229206D01*
X232322Y228964D01*
X231914Y228711D01*
X231511Y228450D01*
X231115Y228178D01*
X230726Y227897D01*
X230343Y227606D01*
X229968Y227307D01*
X229600Y226998D01*
X229240Y226681D01*
X228888Y226354D01*
X228544Y226020D01*
X228207Y225677D01*
X227880Y225326D01*
X227561Y224967D01*
X227250Y224601D01*
X226949Y224227D01*
X226657Y223846D01*
X226374Y223458D01*
X226101Y223063D01*
X225837Y222662D01*
X225583Y222254D01*
X225339Y221841D01*
X225105Y221421D01*
X225317Y221308D01*
X225548Y221722D01*
X225789Y222131D01*
X226040Y222534D01*
X226300Y222930D01*
X226570Y223320D01*
X226850Y223703D01*
X227138Y224079D01*
X227436Y224449D01*
X227742Y224811D01*
X228058Y225165D01*
X228381Y225512D01*
X228713Y225850D01*
X229054Y226181D01*
X229402Y226503D01*
X229757Y226817D01*
X230121Y227121D01*
X230491Y227417D01*
X230869Y227704D01*
X231253Y227982D01*
X231645Y228250D01*
X232042Y228509D01*
X232446Y228758D01*
X232855Y228997D01*
X233271Y229226D01*
X233691Y229445D01*
X234117Y229653D01*
X234548Y229852D01*
X234984Y230039D01*
X235424Y230217D01*
X235868Y230383D01*
X236316Y230538D01*
X236768Y230683D01*
X237223Y230817D01*
X237681Y230939D01*
X238142Y231051D01*
X238605Y231151D01*
X239071Y231240D01*
X239539Y231317D01*
X240009Y231383D01*
X240480Y231438D01*
X240952Y231482D01*
X241425Y231513D01*
X241899Y231534D01*
X242373Y231543D01*
X242373Y231303D01*
X241905Y231294D01*
X241437Y231274D01*
X240970Y231242D01*
X240503Y231199D01*
X240038Y231145D01*
X239574Y231080D01*
X239112Y231003D01*
X238652Y230915D01*
X238194Y230816D01*
X237739Y230706D01*
X237287Y230585D01*
X236837Y230453D01*
X236391Y230311D01*
X235949Y230157D01*
X235510Y229993D01*
X235076Y229818D01*
X234646Y229632D01*
X234220Y229437D01*
X233799Y229230D01*
X233384Y229014D01*
X232974Y228788D01*
X232569Y228552D01*
X232171Y228306D01*
X231778Y228051D01*
X231392Y227786D01*
X231012Y227512D01*
X230639Y227228D01*
X230273Y226936D01*
X229914Y226635D01*
X229563Y226325D01*
X229219Y226007D01*
X228883Y225681D01*
X228555Y225346D01*
X228236Y225004D01*
X227924Y224654D01*
X227621Y224297D01*
X227328Y223932D01*
X227042Y223560D01*
X226767Y223182D01*
X226500Y222797D01*
X226243Y222405D01*
X225995Y222008D01*
X225757Y221604D01*
X225529Y221195D01*
X242626Y190538D02*
X242626Y192824D01*
X242627Y192823D02*
X243095Y192832D01*
X243563Y192853D01*
X244031Y192884D01*
X244498Y192927D01*
X244963Y192982D01*
X245427Y193048D01*
X245889Y193125D01*
X246349Y193213D01*
X246807Y193313D01*
X247263Y193424D01*
X247715Y193546D01*
X248164Y193679D01*
X248610Y193823D01*
X249053Y193977D01*
X249491Y194143D01*
X249925Y194319D01*
X250355Y194506D01*
X250780Y194703D01*
X251200Y194910D01*
X251615Y195128D01*
X252025Y195356D01*
X252429Y195593D01*
X252827Y195841D01*
X253218Y196098D01*
X253604Y196365D01*
X253983Y196641D01*
X254354Y196926D01*
X254719Y197220D01*
X255077Y197523D01*
X255427Y197835D01*
X255769Y198155D01*
X256103Y198483D01*
X256429Y198819D01*
X256747Y199164D01*
X257057Y199516D01*
X258801Y198039D01*
X258802Y198039D01*
X258455Y197644D01*
X258099Y197258D01*
X257734Y196881D01*
X257359Y196512D01*
X256976Y196153D01*
X256583Y195804D01*
X256183Y195464D01*
X255774Y195134D01*
X255357Y194814D01*
X254933Y194505D01*
X254501Y194206D01*
X254062Y193917D01*
X253616Y193640D01*
X253163Y193373D01*
X252704Y193118D01*
X252239Y192874D01*
X251768Y192641D01*
X251291Y192420D01*
X250809Y192211D01*
X250322Y192013D01*
X249831Y191828D01*
X249335Y191654D01*
X248835Y191493D01*
X248331Y191344D01*
X247824Y191208D01*
X247313Y191084D01*
X246800Y190972D01*
X246284Y190873D01*
X245766Y190787D01*
X245246Y190713D01*
X244724Y190653D01*
X244201Y190605D01*
X243677Y190569D01*
X243152Y190547D01*
X242627Y190537D01*
X242627Y190777D01*
X243146Y190787D01*
X243665Y190809D01*
X244183Y190844D01*
X244700Y190891D01*
X245216Y190952D01*
X245730Y191024D01*
X246243Y191110D01*
X246753Y191207D01*
X247260Y191318D01*
X247765Y191440D01*
X248267Y191575D01*
X248765Y191723D01*
X249259Y191882D01*
X249749Y192053D01*
X250235Y192237D01*
X250716Y192432D01*
X251193Y192639D01*
X251664Y192857D01*
X252130Y193087D01*
X252590Y193329D01*
X253043Y193581D01*
X253491Y193845D01*
X253932Y194119D01*
X254366Y194404D01*
X254793Y194700D01*
X255213Y195006D01*
X255625Y195322D01*
X256029Y195648D01*
X256425Y195984D01*
X256813Y196330D01*
X257192Y196685D01*
X257562Y197049D01*
X257924Y197422D01*
X258276Y197804D01*
X258619Y198194D01*
X258435Y198349D01*
X258097Y197963D01*
X257749Y197586D01*
X257391Y197217D01*
X257025Y196857D01*
X256650Y196506D01*
X256267Y196165D01*
X255875Y195833D01*
X255476Y195510D01*
X255069Y195198D01*
X254654Y194895D01*
X254232Y194603D01*
X253802Y194321D01*
X253366Y194050D01*
X252924Y193789D01*
X252475Y193540D01*
X252021Y193301D01*
X251560Y193074D01*
X251095Y192858D01*
X250624Y192653D01*
X250148Y192460D01*
X249667Y192279D01*
X249183Y192110D01*
X248694Y191952D01*
X248202Y191807D01*
X247706Y191673D01*
X247207Y191552D01*
X246705Y191443D01*
X246201Y191346D01*
X245695Y191262D01*
X245186Y191190D01*
X244676Y191130D01*
X244165Y191083D01*
X243653Y191049D01*
X243140Y191027D01*
X242627Y191017D01*
X242627Y191257D01*
X243134Y191267D01*
X243641Y191288D01*
X244147Y191323D01*
X244653Y191369D01*
X245157Y191428D01*
X245659Y191499D01*
X246160Y191582D01*
X246658Y191678D01*
X247154Y191786D01*
X247647Y191906D01*
X248137Y192038D01*
X248624Y192182D01*
X249107Y192337D01*
X249586Y192505D01*
X250061Y192684D01*
X250531Y192875D01*
X250996Y193077D01*
X251457Y193290D01*
X251912Y193515D01*
X252361Y193751D01*
X252805Y193998D01*
X253242Y194255D01*
X253673Y194523D01*
X254097Y194802D01*
X254514Y195090D01*
X254924Y195389D01*
X255327Y195698D01*
X255722Y196017D01*
X256109Y196345D01*
X256488Y196683D01*
X256858Y197030D01*
X257220Y197385D01*
X257573Y197750D01*
X257917Y198123D01*
X258252Y198504D01*
X258069Y198659D01*
X257738Y198282D01*
X257398Y197914D01*
X257049Y197554D01*
X256691Y197202D01*
X256325Y196859D01*
X255951Y196526D01*
X255568Y196201D01*
X255178Y195886D01*
X254780Y195581D01*
X254375Y195286D01*
X253962Y195000D01*
X253543Y194725D01*
X253117Y194460D01*
X252685Y194206D01*
X252247Y193962D01*
X251803Y193729D01*
X251353Y193507D01*
X250898Y193296D01*
X250438Y193096D01*
X249973Y192908D01*
X249504Y192730D01*
X249031Y192565D01*
X248553Y192411D01*
X248072Y192269D01*
X247588Y192138D01*
X247101Y192020D01*
X246611Y191913D01*
X246118Y191819D01*
X245624Y191736D01*
X245127Y191666D01*
X244629Y191608D01*
X244129Y191562D01*
X243629Y191528D01*
X243128Y191507D01*
X242627Y191497D01*
X242627Y191737D01*
X243122Y191747D01*
X243617Y191768D01*
X244112Y191801D01*
X244605Y191847D01*
X245097Y191904D01*
X245588Y191974D01*
X246077Y192055D01*
X246563Y192149D01*
X247048Y192254D01*
X247529Y192371D01*
X248008Y192500D01*
X248483Y192640D01*
X248955Y192793D01*
X249422Y192956D01*
X249886Y193131D01*
X250345Y193317D01*
X250800Y193515D01*
X251249Y193723D01*
X251694Y193943D01*
X252132Y194173D01*
X252566Y194414D01*
X252993Y194665D01*
X253413Y194927D01*
X253828Y195199D01*
X254235Y195481D01*
X254636Y195773D01*
X255029Y196075D01*
X255414Y196386D01*
X255792Y196706D01*
X256162Y197036D01*
X256524Y197374D01*
X256878Y197722D01*
X257223Y198078D01*
X257559Y198442D01*
X257886Y198814D01*
X257703Y198969D01*
X257379Y198601D01*
X257047Y198242D01*
X256707Y197890D01*
X256357Y197547D01*
X256000Y197212D01*
X255634Y196887D01*
X255261Y196570D01*
X254880Y196263D01*
X254491Y195965D01*
X254096Y195676D01*
X253693Y195398D01*
X253284Y195129D01*
X252868Y194870D01*
X252446Y194622D01*
X252018Y194384D01*
X251585Y194157D01*
X251146Y193940D01*
X250701Y193734D01*
X250252Y193539D01*
X249799Y193355D01*
X249341Y193182D01*
X248879Y193020D01*
X248413Y192870D01*
X247943Y192731D01*
X247470Y192604D01*
X246995Y192488D01*
X246516Y192384D01*
X246035Y192292D01*
X245552Y192211D01*
X245068Y192142D01*
X244581Y192085D01*
X244094Y192041D01*
X243605Y192008D01*
X243116Y191986D01*
X242627Y191977D01*
X242627Y192217D01*
X243110Y192226D01*
X243593Y192247D01*
X244076Y192280D01*
X244558Y192324D01*
X245038Y192380D01*
X245517Y192448D01*
X245994Y192528D01*
X246469Y192619D01*
X246941Y192722D01*
X247411Y192836D01*
X247878Y192962D01*
X248342Y193099D01*
X248802Y193248D01*
X249259Y193407D01*
X249711Y193578D01*
X250160Y193760D01*
X250603Y193953D01*
X251042Y194156D01*
X251476Y194370D01*
X251904Y194595D01*
X252327Y194830D01*
X252743Y195075D01*
X253154Y195331D01*
X253558Y195596D01*
X253956Y195872D01*
X254347Y196156D01*
X254731Y196451D01*
X255107Y196754D01*
X255476Y197067D01*
X255837Y197389D01*
X256190Y197719D01*
X256535Y198058D01*
X256872Y198405D01*
X257200Y198761D01*
X257519Y199124D01*
X257336Y199279D01*
X257021Y198920D01*
X256697Y198569D01*
X256364Y198226D01*
X256023Y197892D01*
X255675Y197565D01*
X255318Y197248D01*
X254953Y196939D01*
X254582Y196639D01*
X254203Y196348D01*
X253817Y196067D01*
X253424Y195795D01*
X253024Y195533D01*
X252619Y195281D01*
X252207Y195038D01*
X251790Y194806D01*
X251367Y194584D01*
X250938Y194373D01*
X250505Y194172D01*
X250067Y193981D01*
X249624Y193802D01*
X249177Y193633D01*
X248726Y193475D01*
X248272Y193329D01*
X247814Y193193D01*
X247352Y193069D01*
X246888Y192956D01*
X246421Y192854D01*
X245952Y192764D01*
X245481Y192686D01*
X245008Y192619D01*
X244534Y192563D01*
X244058Y192519D01*
X243581Y192487D01*
X243104Y192466D01*
X242627Y192457D01*
X242627Y192697D01*
X243098Y192706D01*
X243570Y192727D01*
X244040Y192759D01*
X244510Y192802D01*
X244979Y192857D01*
X245446Y192923D01*
X245911Y193001D01*
X246374Y193090D01*
X246835Y193190D01*
X247293Y193302D01*
X247749Y193424D01*
X248201Y193558D01*
X248650Y193703D01*
X249096Y193859D01*
X249537Y194025D01*
X249974Y194203D01*
X250407Y194391D01*
X250835Y194589D01*
X251258Y194798D01*
X251675Y195017D01*
X252088Y195246D01*
X252494Y195486D01*
X252895Y195735D01*
X253289Y195994D01*
X253677Y196262D01*
X254058Y196540D01*
X254433Y196827D01*
X254800Y197123D01*
X255160Y197428D01*
X255512Y197742D01*
X255857Y198064D01*
X256193Y198395D01*
X256521Y198733D01*
X256841Y199080D01*
X257153Y199434D01*
X223928Y201241D02*
X225913Y202376D01*
X225912Y202375D02*
X226150Y201977D01*
X226396Y201585D01*
X226653Y201200D01*
X226918Y200820D01*
X227192Y200447D01*
X227476Y200081D01*
X227768Y199722D01*
X228069Y199370D01*
X228378Y199025D01*
X228695Y198688D01*
X229021Y198358D01*
X229354Y198037D01*
X229695Y197723D01*
X230044Y197418D01*
X230399Y197122D01*
X230762Y196834D01*
X231132Y196555D01*
X231508Y196285D01*
X231891Y196024D01*
X232280Y195773D01*
X232674Y195531D01*
X233075Y195298D01*
X233481Y195076D01*
X233892Y194863D01*
X234309Y194660D01*
X234730Y194467D01*
X235155Y194285D01*
X235585Y194113D01*
X236019Y193951D01*
X236457Y193800D01*
X236898Y193659D01*
X237343Y193529D01*
X237790Y193410D01*
X238240Y193302D01*
X238693Y193204D01*
X239148Y193118D01*
X239605Y193043D01*
X240064Y192978D01*
X240524Y192925D01*
X240985Y192883D01*
X241447Y192852D01*
X241910Y192832D01*
X242373Y192823D01*
X242373Y190538D01*
X242373Y190537D01*
X241854Y190547D01*
X241335Y190569D01*
X240817Y190603D01*
X240300Y190650D01*
X239785Y190709D01*
X239271Y190781D01*
X238759Y190865D01*
X238249Y190962D01*
X237741Y191071D01*
X237237Y191192D01*
X236735Y191325D01*
X236237Y191471D01*
X235742Y191628D01*
X235252Y191798D01*
X234765Y191979D01*
X234283Y192172D01*
X233806Y192376D01*
X233335Y192592D01*
X232868Y192819D01*
X232407Y193058D01*
X231952Y193307D01*
X231503Y193568D01*
X231061Y193839D01*
X230625Y194121D01*
X230196Y194413D01*
X229774Y194716D01*
X229360Y195029D01*
X228954Y195351D01*
X228555Y195684D01*
X228164Y196026D01*
X227782Y196377D01*
X227409Y196737D01*
X227044Y197107D01*
X226689Y197485D01*
X226342Y197871D01*
X226005Y198266D01*
X225678Y198669D01*
X225361Y199079D01*
X225053Y199498D01*
X224756Y199923D01*
X224469Y200356D01*
X224193Y200795D01*
X223928Y201241D01*
X224136Y201360D01*
X224398Y200919D01*
X224672Y200485D01*
X224955Y200057D01*
X225249Y199636D01*
X225553Y199223D01*
X225867Y198817D01*
X226191Y198419D01*
X226524Y198028D01*
X226866Y197646D01*
X227218Y197273D01*
X227578Y196907D01*
X227947Y196551D01*
X228325Y196204D01*
X228711Y195866D01*
X229105Y195537D01*
X229507Y195218D01*
X229917Y194909D01*
X230334Y194610D01*
X230758Y194321D01*
X231189Y194042D01*
X231626Y193774D01*
X232070Y193516D01*
X232520Y193270D01*
X232975Y193034D01*
X233437Y192809D01*
X233903Y192596D01*
X234375Y192393D01*
X234851Y192203D01*
X235332Y192024D01*
X235817Y191856D01*
X236306Y191701D01*
X236799Y191557D01*
X237295Y191425D01*
X237794Y191305D01*
X238295Y191197D01*
X238800Y191102D01*
X239306Y191019D01*
X239814Y190948D01*
X240324Y190889D01*
X240835Y190842D01*
X241347Y190808D01*
X241860Y190787D01*
X242373Y190777D01*
X242373Y191017D01*
X241865Y191027D01*
X241359Y191048D01*
X240852Y191082D01*
X240347Y191128D01*
X239843Y191186D01*
X239341Y191256D01*
X238840Y191338D01*
X238342Y191433D01*
X237846Y191539D01*
X237353Y191658D01*
X236863Y191788D01*
X236376Y191930D01*
X235892Y192084D01*
X235413Y192250D01*
X234937Y192427D01*
X234467Y192615D01*
X234000Y192815D01*
X233539Y193026D01*
X233083Y193248D01*
X232632Y193481D01*
X232188Y193725D01*
X231749Y193980D01*
X231316Y194245D01*
X230891Y194521D01*
X230471Y194806D01*
X230059Y195102D01*
X229654Y195408D01*
X229257Y195723D01*
X228868Y196048D01*
X228486Y196382D01*
X228112Y196725D01*
X227747Y197078D01*
X227391Y197439D01*
X227043Y197808D01*
X226705Y198186D01*
X226376Y198572D01*
X226056Y198965D01*
X225745Y199367D01*
X225445Y199775D01*
X225154Y200191D01*
X224874Y200614D01*
X224604Y201043D01*
X224344Y201479D01*
X224553Y201598D01*
X224809Y201167D01*
X225076Y200743D01*
X225353Y200325D01*
X225641Y199914D01*
X225938Y199510D01*
X226244Y199114D01*
X226561Y198724D01*
X226886Y198343D01*
X227221Y197970D01*
X227564Y197605D01*
X227917Y197248D01*
X228277Y196900D01*
X228647Y196560D01*
X229024Y196230D01*
X229409Y195909D01*
X229802Y195597D01*
X230202Y195295D01*
X230609Y195003D01*
X231023Y194720D01*
X231444Y194448D01*
X231872Y194186D01*
X232306Y193934D01*
X232745Y193693D01*
X233191Y193463D01*
X233641Y193243D01*
X234097Y193035D01*
X234558Y192837D01*
X235024Y192651D01*
X235493Y192476D01*
X235967Y192312D01*
X236445Y192160D01*
X236926Y192020D01*
X237411Y191891D01*
X237899Y191774D01*
X238389Y191668D01*
X238881Y191575D01*
X239376Y191493D01*
X239873Y191424D01*
X240371Y191366D01*
X240870Y191321D01*
X241370Y191288D01*
X241871Y191267D01*
X242373Y191257D01*
X242373Y191497D01*
X241877Y191506D01*
X241382Y191527D01*
X240888Y191560D01*
X240394Y191605D01*
X239902Y191662D01*
X239411Y191731D01*
X238922Y191811D01*
X238435Y191904D01*
X237951Y192008D01*
X237469Y192124D01*
X236990Y192251D01*
X236515Y192390D01*
X236042Y192540D01*
X235574Y192702D01*
X235110Y192875D01*
X234650Y193059D01*
X234194Y193254D01*
X233744Y193460D01*
X233298Y193677D01*
X232858Y193905D01*
X232424Y194143D01*
X231995Y194392D01*
X231572Y194651D01*
X231156Y194920D01*
X230747Y195199D01*
X230344Y195488D01*
X229949Y195787D01*
X229561Y196095D01*
X229180Y196412D01*
X228807Y196739D01*
X228443Y197074D01*
X228086Y197418D01*
X227738Y197771D01*
X227398Y198131D01*
X227067Y198500D01*
X226746Y198877D01*
X226433Y199262D01*
X226130Y199654D01*
X225836Y200053D01*
X225553Y200459D01*
X225279Y200872D01*
X225015Y201291D01*
X224761Y201717D01*
X224969Y201836D01*
X225220Y201416D01*
X225481Y201001D01*
X225752Y200593D01*
X226032Y200192D01*
X226322Y199797D01*
X226622Y199410D01*
X226931Y199030D01*
X227249Y198658D01*
X227575Y198293D01*
X227911Y197937D01*
X228255Y197588D01*
X228608Y197248D01*
X228968Y196917D01*
X229336Y196594D01*
X229713Y196281D01*
X230096Y195976D01*
X230487Y195681D01*
X230885Y195396D01*
X231289Y195120D01*
X231700Y194854D01*
X232118Y194598D01*
X232541Y194352D01*
X232971Y194117D01*
X233406Y193892D01*
X233846Y193678D01*
X234291Y193474D01*
X234741Y193281D01*
X235196Y193099D01*
X235655Y192928D01*
X236117Y192768D01*
X236584Y192620D01*
X237054Y192482D01*
X237527Y192356D01*
X238003Y192242D01*
X238482Y192139D01*
X238963Y192048D01*
X239446Y191968D01*
X239931Y191900D01*
X240418Y191844D01*
X240905Y191800D01*
X241394Y191767D01*
X241883Y191746D01*
X242373Y191737D01*
X242373Y191977D01*
X241889Y191986D01*
X241406Y192007D01*
X240923Y192039D01*
X240441Y192083D01*
X239960Y192139D01*
X239481Y192206D01*
X239004Y192284D01*
X238529Y192375D01*
X238056Y192476D01*
X237585Y192589D01*
X237118Y192714D01*
X236653Y192849D01*
X236192Y192996D01*
X235735Y193154D01*
X235282Y193323D01*
X234833Y193503D01*
X234388Y193693D01*
X233948Y193895D01*
X233513Y194107D01*
X233084Y194329D01*
X232659Y194561D01*
X232241Y194804D01*
X231828Y195057D01*
X231422Y195320D01*
X231022Y195592D01*
X230629Y195874D01*
X230243Y196166D01*
X229864Y196467D01*
X229493Y196776D01*
X229129Y197095D01*
X228773Y197422D01*
X228424Y197758D01*
X228084Y198103D01*
X227753Y198455D01*
X227430Y198815D01*
X227116Y199183D01*
X226811Y199558D01*
X226515Y199941D01*
X226228Y200331D01*
X225951Y200727D01*
X225683Y201130D01*
X225426Y201540D01*
X225178Y201955D01*
X225386Y202074D01*
X225631Y201664D01*
X225886Y201259D01*
X226150Y200861D01*
X226424Y200470D01*
X226707Y200085D01*
X226999Y199707D01*
X227301Y199336D01*
X227611Y198972D01*
X227930Y198617D01*
X228258Y198269D01*
X228594Y197929D01*
X228938Y197597D01*
X229289Y197273D01*
X229649Y196959D01*
X230016Y196653D01*
X230391Y196355D01*
X230772Y196068D01*
X231160Y195789D01*
X231555Y195520D01*
X231956Y195260D01*
X232364Y195010D01*
X232777Y194771D01*
X233196Y194541D01*
X233621Y194321D01*
X234050Y194112D01*
X234485Y193913D01*
X234924Y193725D01*
X235368Y193547D01*
X235816Y193380D01*
X236267Y193224D01*
X236723Y193079D01*
X237182Y192945D01*
X237643Y192822D01*
X238108Y192710D01*
X238575Y192610D01*
X239045Y192521D01*
X239516Y192443D01*
X239990Y192377D01*
X240464Y192322D01*
X240940Y192278D01*
X241417Y192247D01*
X241895Y192226D01*
X242373Y192217D01*
X242373Y192457D01*
X241901Y192466D01*
X241429Y192486D01*
X240958Y192518D01*
X240488Y192561D01*
X240019Y192615D01*
X239551Y192681D01*
X239086Y192757D01*
X238622Y192845D01*
X238160Y192945D01*
X237702Y193055D01*
X237245Y193176D01*
X236792Y193309D01*
X236342Y193452D01*
X235896Y193606D01*
X235454Y193771D01*
X235016Y193946D01*
X234582Y194132D01*
X234153Y194329D01*
X233728Y194536D01*
X233309Y194753D01*
X232895Y194980D01*
X232487Y195216D01*
X232084Y195463D01*
X231688Y195720D01*
X231298Y195985D01*
X230914Y196261D01*
X230538Y196545D01*
X230168Y196838D01*
X229805Y197141D01*
X229450Y197452D01*
X229103Y197771D01*
X228763Y198099D01*
X228431Y198435D01*
X228108Y198778D01*
X227792Y199130D01*
X227486Y199489D01*
X227188Y199855D01*
X226899Y200228D01*
X226619Y200608D01*
X226349Y200995D01*
X226088Y201389D01*
X225836Y201788D01*
X225595Y202193D01*
X225803Y202313D01*
X226042Y201912D01*
X226290Y201518D01*
X226548Y201129D01*
X226815Y200747D01*
X227091Y200372D01*
X227377Y200003D01*
X227671Y199641D01*
X227974Y199287D01*
X228285Y198940D01*
X228604Y198601D01*
X228932Y198269D01*
X229268Y197945D01*
X229611Y197630D01*
X229962Y197323D01*
X230320Y197024D01*
X230685Y196735D01*
X231057Y196454D01*
X231436Y196182D01*
X231821Y195919D01*
X232212Y195666D01*
X232610Y195423D01*
X233013Y195189D01*
X233422Y194964D01*
X233836Y194750D01*
X234255Y194546D01*
X234679Y194352D01*
X235107Y194168D01*
X235540Y193995D01*
X235977Y193832D01*
X236417Y193680D01*
X236862Y193539D01*
X237309Y193408D01*
X237760Y193288D01*
X238213Y193179D01*
X238669Y193081D01*
X239127Y192994D01*
X239587Y192918D01*
X240048Y192853D01*
X240511Y192800D01*
X240976Y192757D01*
X241441Y192726D01*
X241906Y192706D01*
X242373Y192697D01*
D10*
X223958Y229272D02*
X216592Y229272D01*
X220148Y233082D02*
X220148Y225208D01*
D12*
X229038Y239178D02*
X229038Y246296D01*
X229038Y239178D02*
X233783Y239178D01*
X236522Y246296D02*
X241268Y246296D01*
X236522Y246296D02*
X236522Y239178D01*
X241268Y239178D01*
X238895Y242737D02*
X236522Y242737D01*
X244006Y246296D02*
X244006Y239178D01*
X247565Y239178D01*
X248752Y240364D01*
X248752Y245110D01*
X247565Y246296D01*
X244006Y246296D01*
X251490Y243923D02*
X253863Y246296D01*
X253863Y239178D01*
X251490Y239178D02*
X256236Y239178D01*
X243987Y404965D02*
X236869Y404965D01*
X236869Y408524D01*
X238055Y409710D01*
X240428Y409710D01*
X241614Y408524D01*
X241614Y404965D01*
X241614Y407337D02*
X243987Y409710D01*
X243987Y412449D02*
X243987Y417194D01*
X243987Y412449D02*
X239242Y417194D01*
X238055Y417194D01*
X236869Y416008D01*
X236869Y413635D01*
X238055Y412449D01*
D15*
X166720Y617617D02*
X166720Y794227D01*
X318280Y794227D02*
X318280Y617617D01*
X317430Y795367D02*
X167570Y795367D01*
X289490Y639157D02*
X289490Y622647D01*
X289490Y639157D02*
X289490Y644237D01*
X289490Y664557D02*
X289490Y677257D01*
X195510Y677257D01*
X289490Y622597D02*
X303460Y622647D01*
X303460Y617517D01*
X318280Y617517D01*
X181540Y617618D02*
X166720Y617617D01*
X181540Y617618D02*
X181540Y622647D01*
X181540Y617618D02*
X181540Y617516D01*
X195510Y639157D02*
X195510Y677257D01*
X195510Y639157D02*
X289490Y639157D01*
D16*
X188525Y789017D03*
D10*
X235883Y686763D02*
X237366Y685280D01*
X238849Y685280D01*
X240332Y686763D01*
X240332Y694178D01*
X238849Y694178D02*
X241815Y694178D01*
X245239Y691212D02*
X248204Y694178D01*
X248204Y685280D01*
X245239Y685280D02*
X251170Y685280D01*
D12*
X191115Y430284D02*
X191115Y423166D01*
X191115Y430284D02*
X194674Y430284D01*
X195860Y429098D01*
X195860Y426725D01*
X194674Y425539D01*
X191115Y425539D01*
X193488Y425539D02*
X195860Y423166D01*
X198599Y427912D02*
X200972Y430284D01*
X200972Y423166D01*
X198599Y423166D02*
X203345Y423166D01*
D17*
X247486Y320278D03*
D18*
X244184Y320278D03*
X250788Y320278D03*
D17*
X247486Y320532D03*
D18*
X250788Y320532D03*
X244184Y320532D03*
D17*
X247486Y320786D03*
D18*
X250788Y320786D03*
X244184Y320786D03*
D17*
X247486Y321040D03*
D18*
X250788Y321040D03*
X244184Y321040D03*
D17*
X247486Y321294D03*
D18*
X250788Y321294D03*
X244184Y321294D03*
D17*
X247486Y321548D03*
D18*
X250788Y321548D03*
X244184Y321548D03*
D17*
X247486Y321802D03*
D18*
X250788Y321802D03*
X244184Y321802D03*
D17*
X247486Y322056D03*
D18*
X250788Y322056D03*
X244184Y322056D03*
D17*
X247486Y322310D03*
D18*
X250788Y322310D03*
X244184Y322310D03*
D17*
X247486Y322564D03*
D18*
X250788Y322564D03*
X244184Y322564D03*
D17*
X247486Y322818D03*
D18*
X250788Y322818D03*
X244184Y322818D03*
D17*
X247486Y323072D03*
D18*
X250788Y323072D03*
X244184Y323072D03*
D17*
X247486Y323326D03*
D18*
X250788Y323326D03*
X244184Y323326D03*
D17*
X247486Y323580D03*
D18*
X250788Y323580D03*
X244184Y323580D03*
D17*
X247486Y323834D03*
D18*
X250788Y323834D03*
X244184Y323834D03*
D17*
X247486Y324088D03*
D18*
X250788Y324088D03*
X244184Y324088D03*
D17*
X247486Y324342D03*
D18*
X250788Y324342D03*
X244184Y324342D03*
D17*
X247486Y324596D03*
D18*
X250788Y324596D03*
X244184Y324596D03*
D17*
X247486Y324850D03*
D18*
X250788Y324850D03*
X244184Y324850D03*
D17*
X247486Y325104D03*
D18*
X250788Y325104D03*
X244184Y325104D03*
D17*
X247486Y325358D03*
D18*
X250788Y325358D03*
X244184Y325358D03*
D17*
X247486Y325612D03*
D18*
X250788Y325612D03*
X244184Y325612D03*
D17*
X247486Y325866D03*
D18*
X250788Y325866D03*
X244184Y325866D03*
D17*
X247486Y326120D03*
D18*
X250788Y326120D03*
X244184Y326120D03*
D17*
X247486Y326374D03*
D18*
X250788Y326374D03*
X244184Y326374D03*
D17*
X247486Y326628D03*
D18*
X250788Y326628D03*
X244184Y326628D03*
D17*
X247486Y326882D03*
D18*
X250788Y326882D03*
X244184Y326882D03*
D17*
X247486Y327136D03*
D18*
X250788Y327136D03*
X244184Y327136D03*
D17*
X247486Y327390D03*
D18*
X250788Y327390D03*
X244184Y327390D03*
D19*
X247613Y327644D03*
D18*
X244184Y327644D03*
D19*
X247613Y327898D03*
D18*
X244184Y327898D03*
D19*
X247613Y328152D03*
D18*
X244184Y328152D03*
D19*
X247613Y328406D03*
D18*
X244184Y328406D03*
X251042Y328406D03*
D19*
X247613Y328660D03*
D18*
X251042Y328660D03*
X244184Y328660D03*
D20*
X247740Y328914D03*
D18*
X244184Y328914D03*
D20*
X247740Y329168D03*
D18*
X244184Y329168D03*
X251296Y329168D03*
D20*
X247740Y329422D03*
D18*
X251296Y329422D03*
X244184Y329422D03*
D21*
X247867Y329676D03*
D18*
X244184Y329676D03*
D21*
X247867Y329930D03*
D18*
X251550Y329930D03*
X244184Y329930D03*
D22*
X247994Y330184D03*
D18*
X244184Y330184D03*
X251804Y330184D03*
D23*
X248121Y330438D03*
D18*
X244184Y330438D03*
D24*
X248248Y330692D03*
D18*
X244184Y330692D03*
D25*
X248375Y330946D03*
D18*
X244184Y330946D03*
D26*
X248502Y331200D03*
D18*
X244184Y331200D03*
D27*
X248629Y331454D03*
D28*
X238342Y331454D03*
D18*
X244184Y331454D03*
X253074Y331454D03*
D29*
X248756Y331708D03*
D18*
X253328Y331708D03*
D30*
X235675Y331708D03*
X241009Y331708D03*
D18*
X244184Y331708D03*
D31*
X238342Y331708D03*
D32*
X249010Y331962D03*
D18*
X253836Y331962D03*
D30*
X234659Y331962D03*
D18*
X241898Y331962D03*
X244184Y331962D03*
D20*
X238342Y331962D03*
D33*
X249264Y332216D03*
D18*
X254344Y332216D03*
X234024Y332216D03*
X242660Y332216D03*
X244184Y332216D03*
X254598Y332216D03*
D26*
X238342Y332216D03*
D34*
X252185Y332470D03*
D18*
X233262Y332470D03*
X243422Y332470D03*
X244184Y332470D03*
D33*
X238342Y332470D03*
D34*
X252185Y332724D03*
D18*
X232754Y332724D03*
D30*
X244057Y332724D03*
D35*
X238342Y332724D03*
D36*
X252312Y332978D03*
D18*
X244438Y332978D03*
X232246Y332978D03*
D37*
X238342Y332978D03*
D38*
X252439Y333232D03*
D18*
X244692Y333232D03*
X231738Y333232D03*
D39*
X238215Y333232D03*
D40*
X252693Y333486D03*
D18*
X245200Y333486D03*
D41*
X238215Y333486D03*
D42*
X252947Y333740D03*
D18*
X245708Y333740D03*
X230976Y333740D03*
D43*
X238342Y333740D03*
D44*
X253074Y333994D03*
D18*
X245962Y333994D03*
D38*
X238215Y333994D03*
D41*
X253201Y334248D03*
D18*
X246216Y334248D03*
D34*
X238215Y334248D03*
D45*
X253328Y334502D03*
D18*
X229960Y334502D03*
D46*
X238342Y334502D03*
D47*
X253582Y334756D03*
D18*
X246978Y334756D03*
X229706Y334756D03*
D48*
X238342Y334756D03*
D39*
X253709Y335010D03*
D18*
X247232Y335010D03*
X229452Y335010D03*
D49*
X238342Y335010D03*
D50*
X253836Y335264D03*
D18*
X247486Y335264D03*
X229198Y335264D03*
D51*
X238342Y335264D03*
D50*
X253836Y335518D03*
D18*
X247486Y335518D03*
X228944Y335518D03*
D52*
X238215Y335518D03*
D39*
X253709Y335772D03*
D18*
X247232Y335772D03*
X228690Y335772D03*
D52*
X237961Y335772D03*
D47*
X253582Y336026D03*
D18*
X246978Y336026D03*
X228436Y336026D03*
D52*
X237707Y336026D03*
D53*
X253455Y336280D03*
D18*
X246724Y336280D03*
D52*
X237453Y336280D03*
D45*
X253328Y336534D03*
D18*
X246470Y336534D03*
D52*
X237199Y336534D03*
D41*
X253201Y336788D03*
D18*
X246216Y336788D03*
D52*
X236945Y336788D03*
D44*
X253074Y337042D03*
D18*
X245962Y337042D03*
X227674Y337042D03*
D51*
X236818Y337042D03*
D42*
X252947Y337296D03*
D18*
X245708Y337296D03*
D51*
X236564Y337296D03*
D43*
X252820Y337550D03*
D18*
X245454Y337550D03*
D51*
X236310Y337550D03*
D43*
X252566Y337804D03*
D18*
X245200Y337804D03*
X259932Y337804D03*
D54*
X232119Y337804D03*
D55*
X241771Y337804D03*
D56*
X244565Y337804D03*
D57*
X250153Y338058D03*
D18*
X244946Y338058D03*
D30*
X255487Y338058D03*
D18*
X255868Y338058D03*
D58*
X231611Y338058D03*
D59*
X242025Y338058D03*
D60*
X244438Y338058D03*
D54*
X249645Y338312D03*
D18*
X244692Y338312D03*
X254598Y338312D03*
X226912Y338312D03*
X254852Y338312D03*
D26*
X231230Y338312D03*
D61*
X242279Y338312D03*
D30*
X244311Y338312D03*
D32*
X249264Y338566D03*
D18*
X244438Y338566D03*
X254090Y338566D03*
D25*
X230849Y338566D03*
D62*
X242406Y338566D03*
D18*
X244184Y338566D03*
D32*
X249010Y338820D03*
D18*
X244184Y338820D03*
X226658Y338820D03*
X253836Y338820D03*
D24*
X230722Y338820D03*
D30*
X242533Y338820D03*
D29*
X248756Y339074D03*
D18*
X253328Y339074D03*
X244184Y339074D03*
D23*
X230341Y339074D03*
D27*
X248629Y339328D03*
D18*
X244184Y339328D03*
X253074Y339328D03*
D22*
X230214Y339328D03*
D26*
X248502Y339582D03*
D18*
X226404Y339582D03*
X244184Y339582D03*
X252820Y339582D03*
D21*
X230087Y339582D03*
D25*
X248375Y339836D03*
D18*
X244184Y339836D03*
X252566Y339836D03*
D21*
X229833Y339836D03*
D24*
X248248Y340090D03*
D18*
X226150Y340090D03*
X244184Y340090D03*
X252312Y340090D03*
D20*
X229706Y340090D03*
D23*
X248121Y340344D03*
D18*
X244184Y340344D03*
X252058Y340344D03*
D20*
X229452Y340344D03*
D22*
X247994Y340598D03*
D18*
X251804Y340598D03*
X244184Y340598D03*
D20*
X229452Y340598D03*
D22*
X247994Y340852D03*
D18*
X225896Y340852D03*
X244184Y340852D03*
D19*
X229325Y340852D03*
D21*
X247867Y341106D03*
D18*
X225896Y341106D03*
X244184Y341106D03*
X251550Y341106D03*
D17*
X229198Y341106D03*
D20*
X247740Y341360D03*
D18*
X251296Y341360D03*
X244184Y341360D03*
D19*
X229071Y341360D03*
D20*
X247740Y341614D03*
D18*
X244184Y341614D03*
X251296Y341614D03*
D17*
X228944Y341614D03*
D20*
X247740Y341868D03*
D18*
X244184Y341868D03*
D17*
X228944Y341868D03*
D19*
X247613Y342122D03*
D18*
X251042Y342122D03*
X225642Y342122D03*
X244184Y342122D03*
D17*
X228944Y342122D03*
D19*
X247613Y342376D03*
D18*
X225642Y342376D03*
X244184Y342376D03*
D63*
X228817Y342376D03*
D17*
X247486Y342630D03*
D18*
X250788Y342630D03*
X244184Y342630D03*
D17*
X228690Y342630D03*
X247486Y342884D03*
D18*
X250788Y342884D03*
X244184Y342884D03*
D17*
X228690Y342884D03*
X247486Y343138D03*
D18*
X244184Y343138D03*
X250788Y343138D03*
D17*
X228690Y343138D03*
X247486Y343392D03*
D18*
X244184Y343392D03*
D63*
X228563Y343392D03*
D17*
X247486Y343646D03*
D18*
X244184Y343646D03*
D63*
X228563Y343646D03*
D17*
X247486Y343900D03*
D18*
X244184Y343900D03*
D63*
X228563Y343900D03*
D17*
X247486Y344154D03*
D18*
X244184Y344154D03*
D63*
X228563Y344154D03*
D17*
X247486Y344408D03*
D18*
X244184Y344408D03*
D63*
X228563Y344408D03*
D17*
X247486Y344662D03*
D18*
X244184Y344662D03*
D63*
X228563Y344662D03*
D17*
X247486Y344916D03*
D18*
X244184Y344916D03*
D63*
X228563Y344916D03*
D17*
X247486Y345170D03*
D18*
X244184Y345170D03*
D63*
X228563Y345170D03*
D17*
X247486Y345424D03*
D18*
X250788Y345424D03*
D17*
X228690Y345424D03*
X247486Y345678D03*
D18*
X250788Y345678D03*
D17*
X228690Y345678D03*
D19*
X247613Y345932D03*
D17*
X228690Y345932D03*
D19*
X247613Y346186D03*
D18*
X225642Y346186D03*
D63*
X228817Y346186D03*
D17*
X247740Y346440D03*
D18*
X244438Y346440D03*
X251042Y346440D03*
X225642Y346440D03*
D17*
X228944Y346440D03*
D19*
X247867Y346694D03*
D18*
X244438Y346694D03*
D17*
X228944Y346694D03*
D19*
X247867Y346948D03*
D18*
X244438Y346948D03*
X251296Y346948D03*
D17*
X228944Y346948D03*
D20*
X247994Y347202D03*
D19*
X229071Y347202D03*
X248121Y347456D03*
D18*
X244692Y347456D03*
X225896Y347456D03*
X251550Y347456D03*
D17*
X229198Y347456D03*
D20*
X248248Y347710D03*
D18*
X244692Y347710D03*
D19*
X229325Y347710D03*
D20*
X248248Y347964D03*
D18*
X251804Y347964D03*
X244692Y347964D03*
D20*
X229452Y347964D03*
D21*
X248375Y348218D03*
D18*
X252058Y348218D03*
D20*
X229452Y348218D03*
D21*
X248629Y348472D03*
D18*
X244946Y348472D03*
X226150Y348472D03*
X252312Y348472D03*
D20*
X229706Y348472D03*
D22*
X248756Y348726D03*
D18*
X261964Y348726D03*
X261710Y348726D03*
X244946Y348726D03*
X252566Y348726D03*
D21*
X229833Y348726D03*
D23*
X248883Y348980D03*
D60*
X261964Y348980D03*
D18*
X261456Y348980D03*
X226404Y348980D03*
X252820Y348980D03*
D21*
X230087Y348980D03*
D23*
X249137Y349234D03*
D64*
X261837Y349234D03*
D18*
X245200Y349234D03*
X253074Y349234D03*
D22*
X230214Y349234D03*
D24*
X249264Y349488D03*
D61*
X261837Y349488D03*
D18*
X253328Y349488D03*
X260694Y349488D03*
D23*
X230341Y349488D03*
D25*
X249645Y349742D03*
D65*
X261837Y349742D03*
D18*
X245454Y349742D03*
X260440Y349742D03*
X226658Y349742D03*
X253836Y349742D03*
D24*
X230722Y349742D03*
D18*
X242152Y349742D03*
D26*
X249772Y349996D03*
D66*
X261710Y349996D03*
D18*
X254090Y349996D03*
X259932Y349996D03*
D26*
X230976Y349996D03*
D60*
X242152Y349996D03*
D27*
X250153Y350250D03*
D55*
X261583Y350250D03*
D18*
X245708Y350250D03*
X254598Y350250D03*
X259424Y350250D03*
X254852Y350250D03*
X259170Y350250D03*
D26*
X231230Y350250D03*
D64*
X242025Y350250D03*
D32*
X250534Y350504D03*
D67*
X261329Y350504D03*
D30*
X255487Y350504D03*
D18*
X258662Y350504D03*
X255868Y350504D03*
X258408Y350504D03*
D58*
X231611Y350504D03*
D65*
X241771Y350504D03*
D68*
X251296Y350758D03*
D22*
X260440Y350758D03*
D18*
X256630Y350758D03*
X245962Y350758D03*
D33*
X232246Y350758D03*
D69*
X241390Y350758D03*
D51*
X255360Y351012D03*
D18*
X246216Y351012D03*
X227420Y351012D03*
D70*
X235548Y351012D03*
D52*
X255487Y351266D03*
D18*
X246216Y351266D03*
D71*
X235675Y351266D03*
D52*
X255741Y351520D03*
D18*
X246470Y351520D03*
X227674Y351520D03*
D71*
X235929Y351520D03*
D52*
X255995Y351774D03*
D18*
X246724Y351774D03*
X227928Y351774D03*
D71*
X236183Y351774D03*
D72*
X256122Y352028D03*
D46*
X236310Y352028D03*
D72*
X256376Y352282D03*
D46*
X236564Y352282D03*
D72*
X256630Y352536D03*
D46*
X236818Y352536D03*
D72*
X256884Y352790D03*
D18*
X228690Y352790D03*
D46*
X237072Y352790D03*
D72*
X257138Y353044D03*
D18*
X228944Y353044D03*
D46*
X237326Y353044D03*
D51*
X257138Y353298D03*
D18*
X229198Y353298D03*
X266282Y353298D03*
D46*
X237580Y353298D03*
D49*
X257138Y353552D03*
D18*
X229452Y353552D03*
X266028Y353552D03*
D46*
X237834Y353552D03*
D48*
X257138Y353806D03*
D18*
X229706Y353806D03*
X265774Y353806D03*
D46*
X238088Y353806D03*
X257138Y354060D03*
D18*
X248756Y354060D03*
X229960Y354060D03*
D46*
X238342Y354060D03*
D34*
X257011Y354314D03*
D18*
X265012Y354314D03*
X249010Y354314D03*
D70*
X238342Y354314D03*
D38*
X257011Y354568D03*
D18*
X264758Y354568D03*
X245962Y354568D03*
D38*
X238215Y354568D03*
D43*
X257138Y354822D03*
D18*
X249772Y354822D03*
X230976Y354822D03*
X264504Y354822D03*
D43*
X238342Y354822D03*
D41*
X257011Y355076D03*
D18*
X263996Y355076D03*
X245200Y355076D03*
X250026Y355076D03*
D41*
X238215Y355076D03*
D47*
X257138Y355330D03*
D18*
X250534Y355330D03*
X231738Y355330D03*
D47*
X238342Y355330D03*
D73*
X257011Y355584D03*
D18*
X251042Y355584D03*
X262980Y355584D03*
X232246Y355584D03*
X244438Y355584D03*
X263234Y355584D03*
D37*
X238342Y355584D03*
D35*
X257138Y355838D03*
D18*
X251550Y355838D03*
X232754Y355838D03*
X243930Y355838D03*
X262726Y355838D03*
D35*
X238342Y355838D03*
D54*
X257011Y356092D03*
D18*
X252058Y356092D03*
X261964Y356092D03*
X233262Y356092D03*
X243422Y356092D03*
X262218Y356092D03*
D33*
X238342Y356092D03*
D26*
X257138Y356346D03*
D18*
X252820Y356346D03*
X261456Y356346D03*
X242660Y356346D03*
X252566Y356346D03*
D27*
X238215Y356346D03*
D19*
X257011Y356600D03*
D18*
X253582Y356600D03*
D30*
X260567Y356600D03*
D18*
X234786Y356600D03*
X241898Y356600D03*
X253328Y356600D03*
D20*
X238342Y356600D03*
D74*
X257011Y356854D03*
D18*
X254598Y356854D03*
D30*
X259551Y356854D03*
X235675Y356854D03*
D18*
X240882Y356854D03*
X254344Y356854D03*
X259932Y356854D03*
D31*
X238342Y356854D03*
D64*
X257011Y357108D03*
D75*
X238342Y357108D03*
D60*
X255868Y357108D03*
X258154Y357108D03*
D76*
X129900Y548750D02*
X79100Y548750D01*
X129900Y548750D02*
X129900Y529700D01*
X129900Y485250D01*
X79100Y485250D01*
X79100Y529700D01*
X79100Y548750D01*
X79100Y529700D02*
X129900Y529700D01*
D10*
X66850Y488294D02*
X60919Y488294D01*
X66850Y488294D02*
X69816Y491260D01*
X66850Y494226D01*
X60919Y494226D01*
X63884Y497649D02*
X69816Y497649D01*
X63884Y497649D02*
X60919Y500615D01*
X63884Y503581D01*
X69816Y503581D01*
X65367Y503581D02*
X65367Y497649D01*
X60919Y507004D02*
X69816Y507004D01*
X69816Y512936D01*
X66850Y516360D02*
X60919Y516360D01*
X66850Y516360D02*
X69816Y519325D01*
X66850Y522291D01*
X60919Y522291D01*
X60919Y525715D02*
X60919Y531646D01*
X60919Y525715D02*
X69816Y525715D01*
X69816Y531646D01*
X65367Y528681D02*
X65367Y525715D01*
D15*
X221093Y442298D02*
X227093Y442298D01*
X227093Y450298D01*
X205093Y442298D02*
X199093Y442298D01*
X199093Y450298D01*
D12*
X193566Y444987D02*
X188821Y444987D01*
X187634Y446173D01*
X187634Y448546D01*
X188821Y449732D01*
X193566Y449732D01*
X194752Y448546D01*
X194752Y446173D01*
X193566Y444987D01*
X192380Y447360D02*
X194752Y449732D01*
X194752Y452471D02*
X194752Y457216D01*
X194752Y452471D02*
X190007Y457216D01*
X188821Y457216D01*
X187634Y456030D01*
X187634Y453657D01*
X188821Y452471D01*
X198353Y493421D02*
X203099Y493421D01*
X198353Y493421D02*
X197167Y494607D01*
X197167Y496980D01*
X198353Y498166D01*
X203099Y498166D01*
X204285Y496980D01*
X204285Y494607D01*
X203099Y493421D01*
X201913Y495794D02*
X204285Y498166D01*
X199540Y500905D02*
X197167Y503278D01*
X204285Y503278D01*
X204285Y500905D02*
X204285Y505651D01*
X205176Y521098D02*
X205176Y528216D01*
X208735Y528216D01*
X209922Y527030D01*
X209922Y524657D01*
X208735Y523470D01*
X205176Y523470D01*
X207549Y523470D02*
X209922Y521098D01*
X212661Y528216D02*
X217406Y528216D01*
X212661Y528216D02*
X212661Y524657D01*
X215033Y525843D01*
X216220Y525843D01*
X217406Y524657D01*
X217406Y522284D01*
X216220Y521098D01*
X213847Y521098D01*
X212661Y522284D01*
X179846Y478454D02*
X179846Y471336D01*
X179846Y478454D02*
X183405Y478454D01*
X184592Y477267D01*
X184592Y474895D01*
X183405Y473708D01*
X179846Y473708D01*
X182219Y473708D02*
X184592Y471336D01*
X190890Y471336D02*
X190890Y478454D01*
X187331Y474895D01*
X192076Y474895D01*
X335468Y361735D02*
X342586Y361735D01*
X335468Y361735D02*
X335468Y365294D01*
X336654Y366481D01*
X339027Y366481D01*
X340213Y365294D01*
X340213Y361735D01*
X340213Y364108D02*
X342586Y366481D01*
X337840Y369220D02*
X335468Y371592D01*
X342586Y371592D01*
X342586Y369220D02*
X342586Y373965D01*
X341399Y376704D02*
X336654Y376704D01*
X335468Y377890D01*
X335468Y380263D01*
X336654Y381449D01*
X341399Y381449D01*
X342586Y380263D01*
X342586Y377890D01*
X341399Y376704D01*
X336654Y381449D01*
X400933Y382404D02*
X400933Y389522D01*
X400933Y382404D02*
X405678Y382404D01*
X408417Y387149D02*
X410790Y389522D01*
X410790Y382404D01*
X413162Y382404D02*
X408417Y382404D01*
X365767Y371896D02*
X364581Y373083D01*
X362208Y373083D01*
X361022Y371896D01*
X361022Y367151D01*
X362208Y365965D01*
X364581Y365965D01*
X365767Y367151D01*
X368506Y365965D02*
X373251Y365965D01*
X368506Y365965D02*
X373251Y370710D01*
X373251Y371896D01*
X372065Y373083D01*
X369692Y373083D01*
X368506Y371896D01*
X297340Y398239D02*
X296154Y399425D01*
X293781Y399425D01*
X292595Y398239D01*
X292595Y393493D01*
X293781Y392307D01*
X296154Y392307D01*
X297340Y393493D01*
X300079Y397052D02*
X302451Y399425D01*
X302451Y392307D01*
X300079Y392307D02*
X304824Y392307D01*
X312763Y429782D02*
X313950Y430969D01*
X312763Y429782D02*
X312763Y427410D01*
X313950Y426223D01*
X318695Y426223D01*
X319881Y427410D01*
X319881Y429782D01*
X318695Y430969D01*
X313950Y433707D02*
X312763Y434894D01*
X312763Y437266D01*
X313950Y438453D01*
X315136Y438453D01*
X316322Y437266D01*
X316322Y436080D01*
X316322Y437266D02*
X317509Y438453D01*
X318695Y438453D01*
X319881Y437266D01*
X319881Y434894D01*
X318695Y433707D01*
X388563Y425984D02*
X395681Y425984D01*
X388563Y425984D02*
X388563Y429543D01*
X389749Y430729D01*
X392122Y430729D01*
X393309Y429543D01*
X393309Y425984D01*
X393309Y428357D02*
X395681Y430729D01*
X390936Y433468D02*
X388563Y435841D01*
X395681Y435841D01*
X395681Y438213D02*
X395681Y433468D01*
X390936Y440952D02*
X388563Y443325D01*
X395681Y443325D01*
X395681Y440952D02*
X395681Y445698D01*
D15*
X367724Y435604D02*
X367724Y419396D01*
X339276Y419396D02*
X339276Y435604D01*
X339276Y419396D02*
X340224Y419396D01*
X366776Y419396D02*
X367724Y419396D01*
X367724Y435604D02*
X366776Y435604D01*
X340224Y435604D02*
X339276Y435604D01*
X348500Y422500D02*
X358500Y422500D01*
X348500Y422500D02*
X348500Y419600D01*
X358500Y419500D02*
X358500Y422500D01*
D12*
X348126Y449598D02*
X345753Y449598D01*
X346939Y449598D02*
X346939Y456716D01*
X345753Y456716D02*
X348126Y456716D01*
X354301Y456716D02*
X355488Y455530D01*
X354301Y456716D02*
X351929Y456716D01*
X350742Y455530D01*
X350742Y450784D01*
X351929Y449598D01*
X354301Y449598D01*
X355488Y450784D01*
X358227Y449598D02*
X362972Y449598D01*
X358227Y449598D02*
X362972Y454343D01*
X362972Y455530D01*
X361786Y456716D01*
X359413Y456716D01*
X358227Y455530D01*
D15*
X368082Y541896D02*
X368082Y558104D01*
X339634Y558104D02*
X339634Y541896D01*
X340582Y541896D01*
X367134Y541896D02*
X368082Y541896D01*
X368082Y558104D02*
X367134Y558104D01*
X340582Y558104D02*
X339634Y558104D01*
X348858Y545000D02*
X358858Y545000D01*
X348858Y545000D02*
X348858Y542100D01*
X358858Y542000D02*
X358858Y545000D01*
D12*
X380072Y544079D02*
X380072Y541707D01*
X380072Y542893D02*
X372954Y542893D01*
X372954Y541707D02*
X372954Y544079D01*
X372954Y550255D02*
X374140Y551441D01*
X372954Y550255D02*
X372954Y547882D01*
X374140Y546696D01*
X378886Y546696D01*
X380072Y547882D01*
X380072Y550255D01*
X378886Y551441D01*
X374140Y554180D02*
X372954Y555367D01*
X372954Y557739D01*
X374140Y558926D01*
X375327Y558926D01*
X376513Y557739D01*
X376513Y556553D01*
X376513Y557739D02*
X377699Y558926D01*
X378886Y558926D01*
X380072Y557739D01*
X380072Y555367D01*
X378886Y554180D01*
X313704Y549335D02*
X312517Y548149D01*
X312517Y545776D01*
X313704Y544590D01*
X318449Y544590D01*
X319635Y545776D01*
X319635Y548149D01*
X318449Y549335D01*
X319635Y555633D02*
X312517Y555633D01*
X316076Y552074D01*
X316076Y556819D01*
X319505Y571099D02*
X312387Y571099D01*
X319505Y571099D02*
X319505Y575845D01*
X319505Y578584D02*
X319505Y583329D01*
X319505Y578584D02*
X314760Y583329D01*
X313573Y583329D01*
X312387Y582143D01*
X312387Y579770D01*
X313573Y578584D01*
X317350Y370954D02*
X316164Y369768D01*
X316164Y367395D01*
X317350Y366209D01*
X322095Y366209D01*
X323282Y367395D01*
X323282Y369768D01*
X322095Y370954D01*
X316164Y373693D02*
X316164Y378439D01*
X317350Y378439D01*
X322095Y373693D01*
X323282Y373693D01*
D15*
X370063Y475895D02*
X370063Y505895D01*
X370063Y475895D02*
X332063Y475895D01*
X332063Y505895D02*
X370063Y505895D01*
X332063Y505895D02*
X332063Y475895D01*
D12*
X333433Y510012D02*
X333433Y517130D01*
X336992Y517130D01*
X338178Y515943D01*
X338178Y513571D01*
X336992Y512384D01*
X333433Y512384D01*
X340917Y514757D02*
X343289Y517130D01*
X343289Y510012D01*
X340917Y510012D02*
X345662Y510012D01*
X276582Y358337D02*
X276582Y351219D01*
X274209Y358337D02*
X278955Y358337D01*
X281693Y358337D02*
X281693Y351219D01*
X281693Y358337D02*
X285252Y358337D01*
X286439Y357151D01*
X286439Y354778D01*
X285252Y353592D01*
X281693Y353592D01*
X289178Y355965D02*
X291550Y358337D01*
X291550Y351219D01*
X289178Y351219D02*
X293923Y351219D01*
X275791Y362380D02*
X275791Y369498D01*
X278163Y369498D02*
X273418Y369498D01*
X280902Y369498D02*
X280902Y362380D01*
X280902Y369498D02*
X284461Y369498D01*
X285648Y368312D01*
X285648Y365939D01*
X284461Y364753D01*
X280902Y364753D01*
X288386Y362380D02*
X293132Y362380D01*
X293132Y367125D02*
X288386Y362380D01*
X293132Y367125D02*
X293132Y368312D01*
X291945Y369498D01*
X289573Y369498D01*
X288386Y368312D01*
X382278Y299449D02*
X384651Y299449D01*
X383465Y299449D02*
X383465Y306567D01*
X384651Y306567D02*
X382278Y306567D01*
X390827Y306567D02*
X392013Y305381D01*
X390827Y306567D02*
X388454Y306567D01*
X387268Y305381D01*
X387268Y300636D01*
X388454Y299449D01*
X390827Y299449D01*
X392013Y300636D01*
X394752Y304195D02*
X397125Y306567D01*
X397125Y299449D01*
X399497Y299449D02*
X394752Y299449D01*
X442522Y300234D02*
X449640Y300234D01*
X442522Y300234D02*
X442522Y303793D01*
X443708Y304980D01*
X446081Y304980D01*
X447267Y303793D01*
X447267Y300234D01*
X447267Y302607D02*
X449640Y304980D01*
X444894Y307719D02*
X442522Y310091D01*
X449640Y310091D01*
X449640Y307719D02*
X449640Y312464D01*
X449640Y315203D02*
X449640Y319948D01*
X449640Y315203D02*
X444894Y319948D01*
X443708Y319948D01*
X442522Y318762D01*
X442522Y316389D01*
X443708Y315203D01*
X403778Y430610D02*
X404965Y431796D01*
X403778Y430610D02*
X403778Y428237D01*
X404965Y427051D01*
X409710Y427051D01*
X410896Y428237D01*
X410896Y430610D01*
X409710Y431796D01*
X403778Y434535D02*
X403778Y439280D01*
X403778Y434535D02*
X407337Y434535D01*
X406151Y436907D01*
X406151Y438094D01*
X407337Y439280D01*
X409710Y439280D01*
X410896Y438094D01*
X410896Y435721D01*
X409710Y434535D01*
X466999Y449615D02*
X474117Y449615D01*
X466999Y449615D02*
X466999Y453174D01*
X468185Y454361D01*
X470558Y454361D01*
X471745Y453174D01*
X471745Y449615D01*
X471745Y451988D02*
X474117Y454361D01*
X469372Y457099D02*
X466999Y459472D01*
X474117Y459472D01*
X474117Y457099D02*
X474117Y461845D01*
X468185Y464584D02*
X466999Y465770D01*
X466999Y468143D01*
X468185Y469329D01*
X469372Y469329D01*
X470558Y468143D01*
X470558Y466956D01*
X470558Y468143D02*
X471745Y469329D01*
X472931Y469329D01*
X474117Y468143D01*
X474117Y465770D01*
X472931Y464584D01*
D15*
X458181Y435473D02*
X458181Y419265D01*
X429733Y419265D02*
X429733Y435473D01*
X429733Y419265D02*
X430681Y419265D01*
X457233Y419265D02*
X458181Y419265D01*
X458181Y435473D02*
X457233Y435473D01*
X430681Y435473D02*
X429733Y435473D01*
X438957Y422369D02*
X448957Y422369D01*
X438957Y422369D02*
X438957Y419469D01*
X448957Y419369D02*
X448957Y422369D01*
D12*
X436083Y449467D02*
X433710Y449467D01*
X434897Y449467D02*
X434897Y456585D01*
X436083Y456585D02*
X433710Y456585D01*
X442259Y456585D02*
X443445Y455399D01*
X442259Y456585D02*
X439886Y456585D01*
X438700Y455399D01*
X438700Y450654D01*
X439886Y449467D01*
X442259Y449467D01*
X443445Y450654D01*
X449743Y449467D02*
X449743Y456585D01*
X446184Y453026D01*
X450929Y453026D01*
D15*
X458010Y541896D02*
X458010Y558104D01*
X429562Y558104D02*
X429562Y541896D01*
X430510Y541896D01*
X457062Y541896D02*
X458010Y541896D01*
X458010Y558104D02*
X457062Y558104D01*
X430510Y558104D02*
X429562Y558104D01*
X438786Y545000D02*
X448786Y545000D01*
X438786Y545000D02*
X438786Y542100D01*
X448786Y542000D02*
X448786Y545000D01*
D12*
X469950Y543887D02*
X469950Y541514D01*
X469950Y542701D02*
X462832Y542701D01*
X462832Y543887D02*
X462832Y541514D01*
X462832Y550063D02*
X464018Y551249D01*
X462832Y550063D02*
X462832Y547690D01*
X464018Y546504D01*
X468763Y546504D01*
X469950Y547690D01*
X469950Y550063D01*
X468763Y551249D01*
X462832Y553988D02*
X462832Y558733D01*
X462832Y553988D02*
X466391Y553988D01*
X465204Y556361D01*
X465204Y557547D01*
X466391Y558733D01*
X468763Y558733D01*
X469950Y557547D01*
X469950Y555174D01*
X468763Y553988D01*
X401500Y548292D02*
X400314Y547105D01*
X400314Y544733D01*
X401500Y543546D01*
X406245Y543546D01*
X407432Y544733D01*
X407432Y547105D01*
X406245Y548292D01*
X401500Y553403D02*
X400314Y555776D01*
X401500Y553403D02*
X403873Y551030D01*
X406245Y551030D01*
X407432Y552217D01*
X407432Y554589D01*
X406245Y555776D01*
X405059Y555776D01*
X403873Y554589D01*
X403873Y551030D01*
X407228Y572282D02*
X400110Y572282D01*
X407228Y572282D02*
X407228Y577027D01*
X401297Y579766D02*
X400110Y580952D01*
X400110Y583325D01*
X401297Y584511D01*
X402483Y584511D01*
X403669Y583325D01*
X403669Y582139D01*
X403669Y583325D02*
X404856Y584511D01*
X406042Y584511D01*
X407228Y583325D01*
X407228Y580952D01*
X406042Y579766D01*
X462599Y310139D02*
X461412Y308952D01*
X461412Y306580D01*
X462599Y305393D01*
X467344Y305393D01*
X468530Y306580D01*
X468530Y308952D01*
X467344Y310139D01*
X462599Y312877D02*
X461412Y314064D01*
X461412Y316436D01*
X462599Y317623D01*
X463785Y317623D01*
X464971Y316436D01*
X466158Y317623D01*
X467344Y317623D01*
X468530Y316436D01*
X468530Y314064D01*
X467344Y312877D01*
X466158Y312877D01*
X464971Y314064D01*
X463785Y312877D01*
X462599Y312877D01*
X464971Y314064D02*
X464971Y316436D01*
D15*
X460000Y475000D02*
X460000Y505000D01*
X460000Y475000D02*
X422000Y475000D01*
X422000Y505000D02*
X460000Y505000D01*
X422000Y505000D02*
X422000Y475000D01*
D12*
X423804Y508888D02*
X423804Y516006D01*
X427363Y516006D01*
X428549Y514820D01*
X428549Y512447D01*
X427363Y511261D01*
X423804Y511261D01*
X431288Y508888D02*
X436033Y508888D01*
X431288Y508888D02*
X436033Y513633D01*
X436033Y514820D01*
X434847Y516006D01*
X432474Y516006D01*
X431288Y514820D01*
X378058Y401324D02*
X378058Y394206D01*
X380430Y401324D02*
X375685Y401324D01*
X383169Y401324D02*
X383169Y394206D01*
X383169Y401324D02*
X386728Y401324D01*
X387915Y400137D01*
X387915Y397765D01*
X386728Y396578D01*
X383169Y396578D01*
X390653Y400137D02*
X391840Y401324D01*
X394212Y401324D01*
X395399Y400137D01*
X395399Y398951D01*
X394212Y397765D01*
X393026Y397765D01*
X394212Y397765D02*
X395399Y396578D01*
X395399Y395392D01*
X394212Y394206D01*
X391840Y394206D01*
X390653Y395392D01*
X378138Y406390D02*
X378138Y413508D01*
X380510Y413508D02*
X375765Y413508D01*
X383249Y413508D02*
X383249Y406390D01*
X383249Y413508D02*
X386808Y413508D01*
X387995Y412322D01*
X387995Y409949D01*
X386808Y408763D01*
X383249Y408763D01*
X394292Y406390D02*
X394292Y413508D01*
X390733Y409949D01*
X395479Y409949D01*
X146642Y307158D02*
X139524Y307158D01*
X139524Y310717D01*
X140710Y311903D01*
X143083Y311903D01*
X144269Y310717D01*
X144269Y307158D01*
X144269Y309531D02*
X146642Y311903D01*
X140710Y317015D02*
X139524Y319388D01*
X140710Y317015D02*
X143083Y314642D01*
X145456Y314642D01*
X146642Y315829D01*
X146642Y318201D01*
X145456Y319388D01*
X144269Y319388D01*
X143083Y318201D01*
X143083Y314642D01*
X116877Y307158D02*
X109759Y307158D01*
X109759Y310717D01*
X110946Y311903D01*
X113318Y311903D01*
X114505Y310717D01*
X114505Y307158D01*
X114505Y309531D02*
X116877Y311903D01*
X109759Y314642D02*
X109759Y319388D01*
X110946Y319388D01*
X115691Y314642D01*
X116877Y314642D01*
X83943Y307158D02*
X76825Y307158D01*
X76825Y310717D01*
X78011Y311903D01*
X80384Y311903D01*
X81570Y310717D01*
X81570Y307158D01*
X81570Y309531D02*
X83943Y311903D01*
X78011Y314642D02*
X76825Y315829D01*
X76825Y318201D01*
X78011Y319388D01*
X79198Y319388D01*
X80384Y318201D01*
X81570Y319388D01*
X82757Y319388D01*
X83943Y318201D01*
X83943Y315829D01*
X82757Y314642D01*
X81570Y314642D01*
X80384Y315829D01*
X79198Y314642D01*
X78011Y314642D01*
X80384Y315829D02*
X80384Y318201D01*
X52686Y306963D02*
X45568Y306963D01*
X45568Y310522D01*
X46754Y311709D01*
X49127Y311709D01*
X50313Y310522D01*
X50313Y306963D01*
X50313Y309336D02*
X52686Y311709D01*
X51500Y314447D02*
X52686Y315634D01*
X52686Y318006D01*
X51500Y319193D01*
X46754Y319193D01*
X45568Y318006D01*
X45568Y315634D01*
X46754Y314447D01*
X47941Y314447D01*
X49127Y315634D01*
X49127Y319193D01*
D11*
X473000Y137950D02*
X473000Y87050D01*
X433000Y87050D01*
X433000Y137950D01*
X473000Y137950D01*
X453000Y117500D02*
X469700Y98800D01*
X436300Y98800D01*
X453000Y117500D01*
D77*
X453000Y118500D03*
D12*
X428321Y107541D02*
X422390Y107541D01*
X428321Y107541D02*
X429508Y108727D01*
X429508Y111100D01*
X428321Y112286D01*
X422390Y112286D01*
X424762Y115025D02*
X422390Y117398D01*
X429508Y117398D01*
X429508Y115025D02*
X429508Y119771D01*
D11*
X473000Y162050D02*
X473000Y212950D01*
X473000Y162050D02*
X433000Y162050D01*
X433000Y212950D01*
X473000Y212950D01*
X453000Y192500D02*
X469700Y173800D01*
X436300Y173800D01*
X453000Y192500D01*
D77*
X453000Y193500D03*
D12*
X428209Y183583D02*
X422278Y183583D01*
X428209Y183583D02*
X429396Y184769D01*
X429396Y187142D01*
X428209Y188328D01*
X422278Y188328D01*
X429396Y191067D02*
X429396Y195812D01*
X429396Y191067D02*
X424650Y195812D01*
X423464Y195812D01*
X422278Y194626D01*
X422278Y192253D01*
X423464Y191067D01*
D10*
X37580Y99720D02*
X27420Y92000D01*
X37580Y92000D02*
X37580Y99720D01*
X37580Y92000D02*
X37580Y84480D01*
X27420Y92000D01*
X22440Y92000D01*
X37580Y92000D02*
X42560Y92000D01*
X14500Y106000D02*
X14500Y78000D01*
X49500Y78000D01*
X49500Y106000D01*
X14500Y106000D01*
D12*
X27350Y100760D02*
X27350Y83280D01*
X55950Y89402D02*
X55950Y96520D01*
X55950Y89402D02*
X60695Y89402D01*
X63434Y96520D02*
X68179Y96520D01*
X63434Y96520D02*
X63434Y89402D01*
X68179Y89402D01*
X65806Y92961D02*
X63434Y92961D01*
X70918Y96520D02*
X70918Y89402D01*
X74477Y89402D01*
X75663Y90588D01*
X75663Y95334D01*
X74477Y96520D01*
X70918Y96520D01*
X78402Y95334D02*
X79588Y96520D01*
X81961Y96520D01*
X83147Y95334D01*
X83147Y94147D01*
X81961Y92961D01*
X80775Y92961D01*
X81961Y92961D02*
X83147Y91775D01*
X83147Y90588D01*
X81961Y89402D01*
X79588Y89402D01*
X78402Y90588D01*
D10*
X27420Y172000D02*
X37580Y179720D01*
X37580Y172000D01*
X37580Y164480D01*
X27420Y172000D01*
X22440Y172000D01*
X37580Y172000D02*
X42560Y172000D01*
X14500Y186000D02*
X14500Y158000D01*
X49500Y158000D01*
X49500Y186000D01*
X14500Y186000D01*
D12*
X27350Y180760D02*
X27350Y163280D01*
X54297Y168307D02*
X54297Y175425D01*
X54297Y168307D02*
X59042Y168307D01*
X61781Y175425D02*
X66526Y175425D01*
X61781Y175425D02*
X61781Y168307D01*
X66526Y168307D01*
X64154Y171866D02*
X61781Y171866D01*
X69265Y175425D02*
X69265Y168307D01*
X72824Y168307D01*
X74011Y169493D01*
X74011Y174238D01*
X72824Y175425D01*
X69265Y175425D01*
X76749Y175425D02*
X81495Y175425D01*
X76749Y175425D02*
X76749Y171866D01*
X79122Y173052D01*
X80308Y173052D01*
X81495Y171866D01*
X81495Y169493D01*
X80308Y168307D01*
X77936Y168307D01*
X76749Y169493D01*
D76*
X750Y540300D02*
X750Y692700D01*
X19800Y692700D01*
X64250Y692700D01*
X64250Y540300D01*
X19800Y540300D01*
X750Y540300D01*
X19800Y540300D02*
X19800Y692700D01*
D12*
X4308Y534726D02*
X9053Y527608D01*
X4308Y527608D02*
X9053Y534726D01*
X11792Y532353D02*
X14165Y534726D01*
X14165Y527608D01*
X11792Y527608D02*
X16538Y527608D01*
D10*
X37580Y219720D02*
X27420Y212000D01*
X37580Y212000D02*
X37580Y219720D01*
X37580Y212000D02*
X37580Y204480D01*
X27420Y212000D01*
X22440Y212000D01*
X37580Y212000D02*
X42560Y212000D01*
X18250Y222000D02*
X18250Y202000D01*
X45750Y202000D01*
X45750Y222000D01*
X18250Y222000D01*
D12*
X27350Y220760D02*
X27350Y203280D01*
X50658Y209652D02*
X50658Y216770D01*
X50658Y209652D02*
X55404Y209652D01*
X58143Y216770D02*
X62888Y216770D01*
X58143Y216770D02*
X58143Y209652D01*
X62888Y209652D01*
X60515Y213211D02*
X58143Y213211D01*
X65627Y216770D02*
X65627Y209652D01*
X69186Y209652D01*
X70372Y210838D01*
X70372Y215584D01*
X69186Y216770D01*
X65627Y216770D01*
X75484Y215584D02*
X77856Y216770D01*
X75484Y215584D02*
X73111Y213211D01*
X73111Y210838D01*
X74297Y209652D01*
X76670Y209652D01*
X77856Y210838D01*
X77856Y212025D01*
X76670Y213211D01*
X73111Y213211D01*
D10*
X37580Y139720D02*
X27420Y132000D01*
X37580Y132000D02*
X37580Y139720D01*
X37580Y132000D02*
X37580Y124480D01*
X27420Y132000D01*
X22440Y132000D01*
X37580Y132000D02*
X42560Y132000D01*
X18250Y142000D02*
X18250Y122000D01*
X45750Y122000D01*
X45750Y142000D01*
X18250Y142000D01*
D12*
X27350Y140760D02*
X27350Y123280D01*
X51410Y128712D02*
X51410Y135830D01*
X51410Y128712D02*
X56156Y128712D01*
X58894Y135830D02*
X63640Y135830D01*
X58894Y135830D02*
X58894Y128712D01*
X63640Y128712D01*
X61267Y132271D02*
X58894Y132271D01*
X66379Y135830D02*
X66379Y128712D01*
X69938Y128712D01*
X71124Y129898D01*
X71124Y134643D01*
X69938Y135830D01*
X66379Y135830D01*
X77422Y135830D02*
X77422Y128712D01*
X73863Y132271D02*
X77422Y135830D01*
X78608Y132271D02*
X73863Y132271D01*
D11*
X95000Y463000D02*
X115000Y463000D01*
X95000Y463000D02*
X95000Y477000D01*
X115000Y477000D01*
X115000Y463000D01*
X110000Y470000D02*
X104000Y466000D01*
X104000Y474000D01*
X110000Y470000D01*
D78*
X111000Y470000D03*
D12*
X99875Y459969D02*
X99875Y452851D01*
X103434Y452851D01*
X104620Y454037D01*
X104620Y458782D01*
X103434Y459969D01*
X99875Y459969D01*
X107359Y457596D02*
X109731Y459969D01*
X109731Y452851D01*
X107359Y452851D02*
X112104Y452851D01*
M02*
