# Supplementary material for: High-Precision Optical Fiber-Based Lickometer
Source: eNeuro. 2024 Jul 16;11(7):ENEURO.0189-24.2024. doi: 10.1523/ENEURO.0189-24.2024 (PMC11258538; doi:10.1523/ENEURO.0189-24.2024)
Supplement: Extended Data — Design files and assembly instructions for the mechanical parts and printed circuit board of the proposed optical lickometer. Download Extended Data, ZIP file. [file eneuro-11-ENEURO.0189-24.2024-s004.zip › Hardware/PCB/lickometer v1.0.GTP]

G04 EAGLE Gerber RS-274X export*
G75*
%MOMM*%
%FSLAX34Y34*%
%LPD*%
%INTop Paste*%
%IPPOS*%
%AMOC8*
5,1,8,0,0,1.08239X$1,22.5*%
G01*
%ADD10R,0.700000X0.600000*%
%ADD11R,0.600000X0.700000*%
%ADD12R,0.700000X0.900000*%
%ADD13R,0.600000X1.000000*%
%ADD14R,1.100000X1.000000*%
%ADD15R,0.900000X0.700000*%
%ADD16R,0.550000X1.200000*%
%ADD17R,1.500000X1.600000*%
%ADD18R,1.200000X1.200000*%
%ADD19R,2.200000X0.600000*%
%ADD20R,1.500000X1.300000*%
%ADD21R,3.400000X0.900000*%
%ADD22R,2.800000X0.900000*%
%ADD23R,0.970000X1.900000*%
%ADD24R,2.030000X1.900000*%
%ADD25R,0.500000X1.200000*%
%ADD26R,0.600000X0.600000*%


D10*
X229814Y405832D03*
X229814Y415832D03*
D11*
X193556Y415252D03*
X203556Y415252D03*
D12*
X213093Y439798D03*
X206593Y458798D03*
X219593Y458798D03*
D13*
X218487Y489755D03*
X224987Y507755D03*
X211987Y507755D03*
D11*
X235662Y524544D03*
X225662Y524544D03*
X208193Y474535D03*
X218193Y474535D03*
D10*
X339796Y353703D03*
X339796Y343703D03*
D11*
X380937Y384098D03*
X390937Y384098D03*
D12*
X397283Y369365D03*
X384283Y369365D03*
D14*
X313889Y395634D03*
X330889Y395634D03*
D15*
X328500Y439000D03*
X328500Y426000D03*
D10*
X381000Y440000D03*
X381000Y430000D03*
D16*
X344000Y414499D03*
X353500Y414499D03*
X363000Y414499D03*
X363000Y440501D03*
X344000Y440501D03*
X344358Y536999D03*
X353858Y536999D03*
X363358Y536999D03*
X363358Y563001D03*
X344358Y563001D03*
D15*
X329000Y556500D03*
X329000Y543500D03*
D10*
X329000Y572500D03*
X329000Y582500D03*
D15*
X320847Y355098D03*
X320847Y342098D03*
D17*
X336563Y490895D03*
D18*
X369063Y480895D03*
X369063Y500895D03*
D19*
X364000Y342350D03*
X416000Y342350D03*
X364000Y355050D03*
X364000Y329650D03*
X364000Y316950D03*
X416000Y355050D03*
X416000Y329650D03*
X416000Y316950D03*
D10*
X445441Y341061D03*
X445441Y331061D03*
D15*
X418957Y438869D03*
X418957Y425869D03*
D10*
X470814Y440143D03*
X470814Y430143D03*
D16*
X434457Y414368D03*
X443957Y414368D03*
X453457Y414368D03*
X453457Y440370D03*
X434457Y440370D03*
X434286Y536999D03*
X443786Y536999D03*
X453286Y536999D03*
X453286Y563001D03*
X434286Y563001D03*
D15*
X417099Y556500D03*
X417099Y543500D03*
D10*
X417099Y572500D03*
X417099Y582500D03*
D15*
X465565Y342533D03*
X465565Y329533D03*
D17*
X426500Y490000D03*
D18*
X459000Y480000D03*
X459000Y500000D03*
D20*
X158500Y303500D03*
X158500Y322500D03*
X128735Y303500D03*
X128735Y322500D03*
X95801Y303500D03*
X95801Y322500D03*
X64544Y303305D03*
X64544Y322305D03*
D21*
X453000Y135150D03*
D22*
X453000Y89850D03*
D21*
X453000Y210150D03*
D22*
X453000Y164850D03*
D23*
X19350Y92000D03*
D24*
X39350Y92000D03*
D23*
X19350Y172000D03*
D24*
X39350Y172000D03*
D25*
X23000Y212000D03*
D17*
X36000Y212000D03*
D25*
X23000Y132000D03*
D17*
X36000Y132000D03*
D26*
X116000Y470000D03*
X94000Y470000D03*
M02*
