# Supplementary material for: High-Precision Optical Fiber-Based Lickometer
Source: eNeuro. 2024 Jul 16;11(7):ENEURO.0189-24.2024. doi: 10.1523/ENEURO.0189-24.2024 (PMC11258538; doi:10.1523/ENEURO.0189-24.2024)
Supplement: Extended Data — Design files and assembly instructions for the mechanical parts and printed circuit board of the proposed optical lickometer. Download Extended Data, ZIP file. [file eneuro-11-ENEURO.0189-24.2024-s004.zip › Hardware/PCB/lickometer v1.0.TXT]

M48
;GenerationSoftware,Autodesk,EAGLE,9.6.2*%
;CreationDate,2024-05-11T10:01:27Z*%
FMAT,2
ICI,OFF
METRIC,TZ,000.000
T7C0.350
T6C0.813
T5C0.889
T4C1.000
T3C2.500
T2C3.200
T1C3.251
%
G90
M71
T1
X29965Y71790
X18535Y71790
T2
X41000Y76000
X3200Y4200
X39000Y4200
X3200Y25800
X39000Y20200
X9500Y20200
X45300Y4200
X9500Y4200
X45300Y25800
X5000Y44000
T3
X14300Y81700
X6600Y81700
T4
X3250Y68000
X9180Y51700
X11720Y51700
X3250Y55300
X3250Y57840
X3250Y60380
X3250Y62920
X3250Y65460
T5
X24885Y62900
X26155Y65440
X27425Y62900
X23615Y65440
X22345Y62900
X21075Y65440
X19805Y62900
X28695Y65440
T6
X22980Y21200
X25520Y21200
T7
X41255Y12570
X19656Y36710
X19656Y32210
X19656Y27210
X19656Y21710
X2656Y32210
X2656Y38210
X18656Y53710
X17656Y44210
X28656Y54210
X28656Y49710
X28656Y45210
X28656Y40710
X28656Y33210
X28656Y28210
X28656Y23710
X6417Y38712
X24877Y38123
X24877Y39000
X46250Y15289
X43000Y58000
X34000Y58000
X37036Y38399
X24885Y55529
X19710Y47432
X24885Y47577
X31620Y38420
X16000Y38930
X13000Y38930
X10000Y38930
X9470Y65228
X12000Y63650
X15704Y59993
X32696Y45978
X41760Y46000
X39000Y46000
X26644Y67993
X45358Y67327
X40000Y67993
X34706Y32324
X41725Y30568
X32803Y41331
X41906Y41370
X35349Y40245
X41725Y53118
X32887Y53107
X36364Y52637
X45330Y52626
X34167Y39569
X36255Y30570
X44444Y15283
X44454Y7767
X46295Y7796
X1156Y21210
X812Y17198
X1206Y13223
X757Y9199
X20204Y51292
X24885Y58000
X44355Y40323
X43375Y37742
X47095Y41924
X46661Y36104
X35255Y27570
X35255Y22570
X32255Y22570
X32255Y27570
X41255Y27570
X41255Y22570
X45255Y22570
X41255Y8570
M30
