# Supplementary material for: High-Precision Optical Fiber-Based Lickometer
Source: eNeuro. 2024 Jul 16;11(7):ENEURO.0189-24.2024. doi: 10.1523/ENEURO.0189-24.2024 (PMC11258538; doi:10.1523/ENEURO.0189-24.2024)
Supplement: Extended Data — Design files and assembly instructions for the mechanical parts and printed circuit board of the proposed optical lickometer. Download Extended Data, ZIP file. [file eneuro-11-ENEURO.0189-24.2024-s004.zip › Hardware/PCB/lickometer v1.0_BOM.xlsx]

## Sheet: BOM
	Part(s)	Quantity	Description	Distributor	Part. No.	Price/Unit	Total Price
	IC1	1	OPAMP 28MHz 8/SOIC dual	Digikey	AD8656ARZ-REEL7	3.66	3.66
	IC2, IC4	2	OPAMP 3MHz SC70-5	Mouser	AD8531AKSZ-REEL7	1.01	2.02
	IC3, IC5	2	Buffer single non-inverting TTL	Digikey	M74VHC1GT50DTT1G	0.39	0.78
	Q1	1	Transistor BJT NPN SOT-23-3	Mouser	621-BC817-40W-7	0.271	0.271
	Q2	1	Transistor MOSFET P-channel SOT-323-3 20V 2.5A	Mouser	621-DMP2165UW-7	0.385	0.385
	D1	1	Schottky diode 30V 1A SOD323	Mouser	621-SDM100K30L-7	0.438	0.438
	P1, P2	2	Trimmer 20kΩ 0.5W	Mouser	652-TC33X-2-203E	0.236	0.472
	U1, U2	2	PIN Photodiode SMT	Mouser	720-SFH2200	0.954	1.908
	R1	1	Resistor SMD 150Ω ±1% 0402	Mouser	667-ERJ-2RKF1500X	0.088	0.088
	R2	1	Resistor SMD 3,6kΩ ±1% 0402	Mouser	667-ERJ-2RKF3601X	0.091	0.091
	R7 (IR)	1	Resistor SMD 150Ω ±1% 0805	Mouser	667-ERJ-6RBD1500V	0.155	0.155
	R9 (IR)	1	Resistor SMD 49,9Ω ±1% 0805	Mouser	667-ERJ-6RED49R9V	0.155	0.155
	R11, R13	2	Resistor SMD 499Ω ±1% 0402	Mouser	667-ERJ-2RKF4990X	0.088	0.176
	R4, R5	2	Resistor SMD 10kΩ ±1% 0402	Mouser	667-ERJ-2RKF1002X	0.088	0.176
	R10, R12	2	Resistor SMD 2MΩ ±1% 0402	Mouser	71-CRCW04022M00FKEDC	0.088	0.176
	L1, L2, L3	3	Ferrite bead 1kΩ 0402	Mouser	810-MMZ1005S102CT000	0.088	0.264
	C7, C8	2	Capacitor ceramic 0.5pF 50V C0G/NP0 0402	Mouser	81-GRM1555C1HR50WA1D	0.105	0.21
	C2, C3, C4, C5, C6	5	Capacitor ceramic 100nF 16V ±10% X7R 0402	Mouser	GCM155R71C104KA55D	0.088	0.44
	C1	1	Capacitor ceramic 10uF 10V ±10% X5R 0603	Mouser	81-GRM188R61A106KE9D	0.184	0.184
	LED1	1	LED white T-1 (3MM)	Mouser	828-OVLAW4CB7	0.385	0.385
	LED4, LED6 (IR)	2	Infrared LED 2720 940nm	Mouser	997-L1IG094000000	2.2	4.4
	VALVE	1	Terminal block 2P side entry 2.54mm	Mouser	571-282834-2	1.58	1.58
	J1	1	Ethernet 8P8C top entry	Mouser	571-55202594	1.56	1.56
	X1	1	Teminal block 8P side entry 2.54mm	Mouser	571-282834-6	4.78	4.78
		1	Printed Circuit Board	Seeedstudio		5	5
	Components	40
						Total	22.2
